# Supplementary material for: Upcycling of polyamides through chemical hydrolysis and engineered Pseudomonas putida
Source: Nat Microbiol. 2025 Feb 10;10(3):667–80. doi: 10.1038/s41564-025-01929-5 (PMC11879879; doi:10.1038/s41564-025-01929-5)
Supplement: Supplementary file 3 — Estimated growth rates of P. putida strains on different carbon sources. [file 41564_2025_1929_MOESM3_ESM.xlsx]

## Sheet: Supplementary Table S1
Table S1. Estimated growth rates of P. putida strains on different carbon sources
Strain	HDMA	ε-caprolactam	Ahx	Ahx2	Ahx3	soluble PA6 fraction	Cyclic Ahx2-6
HMDA-1 mutant	0.127 ± 0.007	0.118 ± 0.001	0.034 ± 0.002
KT2440-AA	No growth	0.030 ± 0.002	No growth
ΔPP_2884*	0.109 ± 0.002	0.128 ± 0.007	0.028 ± 0.000
PP_2884Δ3	0.109 ± 0.022	0.111 ± 0.002	0.029 ± 0.002
Ale mutant 194	0.097 ± 0.002	0.073 ± 0.002	0.101 ± 0.000
P. putida NYL	0.081 ± 0.002.	0.070 ± 0.002	0.108 ± 0.001	No growth	No growth	No growth
P. putida NYL P14f-nylB				0.018 ± 0.001	No growth	No growth
ALE mutant Ahx2-322				0.125 ± 0.004	0.156 ± 0.000	0.085 ± 0.003
P. putida NYLON-B ∆PP_0411-4				0.066 ± 0.005	0.140 ± 0.007	0.124 ± 0.003
P. putida Nylon-B				0.119 ± 0.006	0.173 ± 0.004	0.116 ± 0.003	No growth
P. putida Nylon A							No growth
P. putida NylonC							No growth
P. putida NylonABC							0.0445 ±0.005
