# Supplementary material for: Upcycling of polyamides through chemical hydrolysis and engineered Pseudomonas putida
Source: Nat Microbiol. 2025 Feb 10;10(3):667–80. doi: 10.1038/s41564-025-01929-5 (PMC11879879; doi:10.1038/s41564-025-01929-5)
Supplement: Supplementary file 4 — Up- and downregulated genes in P. putida NYL compared to unevolved KT2440-AA under adipic acid-metabolizing conditions. Significant hits (FDR P < 0.01 and |log2 fold change| > 1) are shown. For statistical analysis of differential gene expression, an Exact Test for two-group comparisons with default settings of CLC Genomics Workbench was performed. The FDR P value corrects for multiple comparisons. [file 41564_2025_1929_MOESM4_ESM.xlsx]

## Sheet: Supplementary Table S2
Table S2. Up- and down-regulated genes in P. putida NYL compared to unevolved KT2440-AA under adipic acid-metabolizing conditions. Significant hits (FDR p-value < 0.01 and |log2 fold change| > 1 are shown. For statistical analysis of the differential gene expression, an Exact Test for two-group comparisons with default settings of CLC Genomics Workbench was performed. The FDR p-value corrects for…
Name		Log₂ fold change	FDR p-value	Product
	Locus tag
PP_0412	PP_0412	655354339	0	polyamine ABC transportersubstrate-binding protein
puuP	PP_1229	60237818	0	putrescine permease
PP_0414	PP_0414	575374521	0	polyamine ABC transporter permease
PP_0413	PP_0413	5480252533	0	polyamine ABC transporter permease
PP_1228	PP_1228	4754685153	0	methyl-accepting chemotaxis transducer
PP_2678	PP_2678	4741244425	1.98848	hydrolase
PP_2668	PP_2668	4306936709	4.73141	ABC transporter ATP-binding protein
PP_5538	PP_5538	4286685901	0.001138722	ABC transporter substrate-binding protein
PP_2663	PP_2663	4154316741	0.000813408	hypothetical protein
PP_2669	PP_2669	4132807762	0.001038394	outer membrane protein
PP_2671	PP_2671	4072046525	4.28975	sensor histidine kinase
PedH	PP_2679	4008935493	0.000793285	quinoprotein ethanol dehydrogenase
pqqD-II	PP_2681	3988711887	0.004407143	coenzyme PQQ synthesis protein D
PP_2667	PP_2667	3909554818	0.000422288	ABC transporter permease
PP_2677	PP_2677	3872329565	0.000904126	hypothetical protein
PP_5279	PP_5279	3757896509	0	hypothetical protein
exaE	PP_2672	368725639	0.000521384	transcriptional regulator ExaE
puuB	PP_2448	3627270556	0	gamma-glutamylputrescine oxidase
PP_2676	PP_2676	3586415556	0.009686807	substrate-binding protein
PP_2664	PP_2664	3487122591	0.000254428	two-component system sensor histidine kinase/response regulator
PP_2666	PP_2666	3412622208	0.005985024	hypothetical protein
spuC-II	PP_5182	319661723	0	polyamine:pyruvate transaminase
PP_3963	PP_3963	3124548634	0	hypothetical protein
PP_5277	PP_5277	2892572616	0	MFS transporter
spuB	PP_5183	2847775771	0	glutamylpolyamine synthetase
PP_1227	PP_1227	2803377699	0	membrane protein
kauB	PP_5278	2688920996	0	4-guanidinobutyraldehyde dehydrogenase
PP_5393	PP_5393	2492676072	0.003484579	metal-binding chaperone
PP_5398	PP_5398	2490251377	0.008082868	transposase
spuH	PP_5177	2421755271	0	spermidine/putrescine ABC transporter permease
PP_5729	PP_5729	2400150429	0	hypothetical protein
pqqC	PP_0378	2340271471	0.002776519	pyrroloquinoline-quinone synthase
PP_0375	PP_0375	2322294231	0.000112931	prolyl oligopeptidase family protein
spuF	PP_5179	2022531013	0	spermidine/putrescine ABC transporter ATP binding protein
PP_0875	PP_0875	2014990825	0.710545	hypothetical protein
PP_2134	PP_2134	1989969966	0.000472841	transposase
PP_2257	PP_2257	1961782675	0.00154184	aerotaxis receptor
spuE	PP_5180	1829064364	2.60402e-09	spermidine/putrescine ABC transporter substrate-binding protein
pqqE	PP_0379	1798713811	0.00404812	coenzyme PQQ synthesis protein E
pqqD-I	PP_0377	1796915683	0.001439815	coenzyme PQQ synthesis protein D
PP_2737	PP_2737	1779029147	0.000104737	short-chain dehydrogenase/reductase family oxidoreductase
spuG	PP_5178	1739061297	9.03884e-09	spermidine/putrescine ABC transporter permease
PP_3875	PP_3875	1706648365	3.61003	hypothetical protein
PP_4443	PP_4443	1671239702	0.0200303	transposase
PP_4605	PP_4605	1562973163	1.2445e-07	AraC family transcriptional regulator
PP_2258	PP_2258	152553778	0.000901892	sensory box protein
lysA-I	PP_2077	1521913938	0.00064205	diaminopimelate decarboxylase
PP_3877	PP_3877	1456802022	0.000131043	hypothetical protein
PP_1935	PP_1935	1434508933	8.42066	Cro/CI family transcriptional regulator
PP_2532	PP_2532	1432052545	0.0480724	hypothetical protein
PP_4604	PP_4604	1413622585	0.0306363	DMT superfamily permease
PP_0874	PP_0874	1407071699	1.47518	hypothetical protein
PP_3871	PP_3871	1401180421	0.00040189	hypothetical protein
PP_3883	PP_3883	137274629	0.001279833	holin
potF-I	PP_0873	134301109	8.30229	putrescine-binding protein
PP_5176	PP_5176	1339677267	0.000738421	hypothetical protein
PP_2736	PP_2736	1326411393	0.001374222	hypothetical protein
PP_2861	PP_2861	1321007679	0.003719498	methyl-accepting chemotaxis transducer
PP_3873	PP_3873	1297755402	0.00169182	hypothetical protein
pcaY	PP_2643	1293905122	0.075849	aromatic acid chemoreceptor
PP_2511	PP_2511	1288312628	0.00408432	hypothetical protein
PP_4589	PP_4589	128206728	8.39461	D-isomer specific 2-hydroxyacid dehydrogenase family protein
cfa	PP_2734	1257537877	0.000272856	cyclopropane-fatty-acyl-phospholipid synthase
PP_2729	PP_2729	1256158464	0.009643762	hypothetical protein
PP_3863	PP_3863	1224160001	0.006807305	tail protein
fliE	PP_4370	119320485	0.000957187	flagellar hook-basal body complex protein FliE
grx	PP_2958	1186334339	0.000599448	glutaredoxin
PP_1487	PP_1487	1186193818	0.007435816	hypothetical protein
PP_3864	PP_3864	1159756795	0.001272126	FluMu DNA circulation protein
PP_1272	PP_1272	1133846454	0.000272596	multidrug MFS transporter membrane fusion protein
PP_2730	PP_2730	1121016297	0.008409583	lipoprotein
PP_2159	PP_2159	1102773239	0.004632633	plastocyanin/azurin family copper-binding protein
PP_2884	PP_2884	1101487096	0.000557674	XRE family transcriptional regulator
PP_3869	PP_3869	1098436544	0.001077441	sheath protein
PP_4969	PP_4969	1092796943	0.000655528	hypothetical protein
PP_2070	PP_2070	1092601451	0.004658636	AraC family transcriptional regulator
PP_3598	PP_3598	1092564579	0.001077441	peptidase C26
PP_2766	PP_2766	1058570099	0.008412058	long-chain-fatty acid--CoA ligase-like protein
PP_3661	PP_3661	1055702191	0.000962294	membrane protein
PP_2735	PP_2735	1055034739	0.003824943	hypothetical protein
PP_3404	PP_3404	100696166	0.009643762	hypothetical protein
sodB	PP_0915	-1004302367	0.008416083	superoxide dismutase
sahR	PP_4966	-1005229609	0.009978945	methionine metabolism transcriptional regulator
PP_1846	PP_1846	-1006492171	0.000598925	group II intron-encoding maturase
rpoA	PP_0479	-100685332	0.003613523	DNA-directed RNA polymerase subunit alpha
pvdY	PP_4245	-1008389327	0.000266232	hydroxyproline acetylase
kgtP	PP_1400	-1014612146	0.004066017	alpha-ketoglutarate permease
rplE	PP_0466	-1015866692	0.000112453	50S ribosomal protein L5
PP_1508	PP_1508	-1022112134	0.001281632	hypothetical protein
rnz	PP_4033	-1022421123	0.009724391	ribonuclease Z
PP_1790	PP_1790	-1024505433	0.004027313	acylneuraminate cytidylyltransferase
PP_5247	PP_5247	-1024806435	0.005292642	hypothetical protein
PP_0870	PP_0870	-1025095046	0.000958589	glycine betaine/carnitine/choline ABC transporter substrate-binding protein
rplS	PP_1465	-1027521066	8.52797	50S ribosomal protein L19
PP_5454	PP_5454	-103167671	0.000672661	membrane protein
PP_0103	PP_0103	-1033110718	0.007717321	cytochrome c oxidase subunit 2
PP_4547	PP_4547	-1035355365	0.00029706	glutamine synthetase
PP_5673	PP_5673	-1035995186	0.007786679	D-alanine--D-alanine ligase
PP_1631	PP_1631	-1040158748	0.000242966	hypothetical protein
PP_5467	PP_5467	-1042089391	0.006523309	hypothetical protein
rpsK	PP_0477	-1044377341	0.004091211	30S ribosomal protein S11
glpE	PP_3098	-1049727437	0.00028722	thiosulfate sulfurtransferase GlpE
PP_5628	PP_5628	-1056566356	0.000103451	hypothetical protein
PP_2126	PP_2126	-1061771107	0.000473209	LuxR family transcriptional regulator
tsaA	PP_1084	-1065241884	0.000227977	peroxiredoxin
PP_5667	PP_5667	-1069049183	0.007409917	McbC family microcin B17-like processing protein
PP_5582	PP_5582	-1069140706	0.006523309	hypothetical protein
pydB	PP_4036	-1069887121	0.000933922	bifunctional D-hydantoinase/dihydropyrimidinase
arcC	PP_0999	-1071511445	0.000167114	carbamate kinase
PP_3788	PP_3788	-1073914446	0.002598121	non-ribosomal peptide synthetase
rplN	PP_0464	-1074605757	0.000112453	50S ribosomal protein L14
PP_5575	PP_5575	-1077941673	8.73227	hypothetical protein
PP_1756	PP_1756	-1079076575	0.003643645	hypothetical protein
PP_1245	PP_1245	-1080503262	0.001844198	hypothetical protein
clsB	PP_3264	-1080557995	0.000604709	cardiolipin synthase
PP_0333	PP_0333	-108125923	0.000306709	hypothetical protein
PP_1737	PP_1737	-1085026171	0.000123736	hypothetical protein
PP_2189	PP_2189	-1089245426	0.000476062	hypothetical protein
PP_2256	PP_2256	-1090028278	6.11773	Cro/CI family transcriptional regulator
rplP	PP_0461	-1090101968	2.19899	50S ribosomal protein L16
potF-II	PP_3147	-1092707033	0.000332082	putrescine-binding protein
paaZ	PP_3270	-1099304097	0.004377992	bifunctional oxepin-CoA hydrolase/3-oxo-5,6-dehydrosuberyl-CoA semialdehyde dehydrogenase
PP_2655	PP_2655	-1099326074	0.00321272	hypothetical protein
PP_4273	PP_4273	-110156443	0.00337115	MerR family transcriptional regulator
PP_1746	PP_1746	-110309935	0.00070597	CsrA-like carbon storage regulator
rpmC	PP_0462	-1109857684	0.000585062	50S ribosomal subunit protein L29
treSB	PP_4059	-1110682305	0.002491713	bifunctional trehalose synthase B/maltokinase
PP_5427	PP_5427	-111121707	0.003450236	hypothetical protein
pgl	PP_1023	-1113015344	0.002155703	6-phosphogluconolactonase
PP_5319	PP_5319	-1119542539	0.000647554	hypothetical protein
PP_0195	PP_0195	-1123846324	1.14044	hypothetical protein
PP_3775	PP_3775	-1123878618	0.001636617	sarcosine oxidase
PP_5329	PP_5329	-1124005556	0.005563441	phosphate ABC transporter substrate-binding protein
PP_4986	PP_4986	-1126840464	8.94836	hemolysin III family channel protein
PP_3389	PP_3389	-113154905	4.95857	membrane protein
PP_2573	PP_2573	-1131766202	0.008421261	hypothetical protein
rpoE	PP_1427	-1132159874	0.07397	RNA polymerase sigma E factor
PP_0352	PP_0352	-1132229866	1.57288	ECF family RNA polymerase sigma-70 factor
PP_5627	PP_5627	-1132782859	0.004400868	hypothetical protein
yhjG	PP-4857	-1133773686	0.002598121	protein YhjG
PP_0803	PP_0803	-1138136028	0.000155317	protein secretion ABC transporter permease
ybhP-II	PP_4056	-1141773873	0.000106523	phosphohydrolase
fba	PP_4960	-1144817369	0.000121741	fructose-bisphosphate aldolase
msrQ	PP_4675	-1153281427	0.000623186	methionine sulfoxide reductase heme-binding subunit
PP_0355	PP_0355	-1162898841	0.00376196	two-component system response regulator
PP_0678	PP_0678	-1163023857	0.000452481	hypothetical protein
PP_2121	PP_2121	-1179728862	4.28975	lipoprotein
PP_5661	PP_5661	-1180327394	0.237824	putative lipoprotein
metF	PP_4977	-1180931332	0.000186854	5,10-methylenetetrahydrofolate reductase
PP_5474	PP_5474	-1183887746	4.42387	hypothetical protein
PP_2707	PP_2707	-1184507164	0.004456822	exodeoxyribonuclease III
PP_3401	PP_3401	-1187290479	0.003719498	hypothetical protein
PP_0683	PP_0683	-1189874213	0.00064205	hypothetical protein
PP_0913	PP_0913	-1189913521	0.361564	hypothetical protein
tufB	PP_0452	-119228303	0.007940653	elongation factor Tu-B
PP_5589	PP_5589	-1198104603	0.000744491	rhs repeat-associated core domain-containing protein
PP_2370	PP_2370	-1199190456	0.000119112	hypothetical protein
PP_5290	PP_5290	-1209282687	0.004698756	transposase
PP_0804	PP_0804	-1216328976	0.568455	protein secretion ABC transporter permease/ATP-binding protein
PP_2059	PP_2059	-1218955596	3.15652	hypothetical protein
PP_4074	PP_4074	-1221206178	0.008416083	hypothetical protein
PP_1418	PP_1418	-1221383713	0.007984309	tricarboxylate transport protein TctC
PP_5583	PP_5583	-1224137744	0.369208	hypothetical protein
sucB	PP_4188	-1224706926	0.000944649	2-oxoglutarate dehydrogenase dihydrolipoyltranssuccinylase subunit
hyuC	PP_4034	-1225110191	0.003560469	bifunctional N-carbamoyl-beta-alanine amidohydrolase/allantoine amidohydrolase
PP_5365	PP_5365	-122686672	8.86699	fatty acid methyltransferase
PP_1417	PP_1417	-1231282606	0.00321272	tricarboxylate transport protein TctB
PP_3779	PP_3779	-123202369	0.613659	LysR family transcriptional regulator
PP_1538	PP_1538	-1232973142	0.001889195	hypothetical protein
galU	PP_3821	-1234599466	0.763689	UTP-glucose-1-phosphate uridylyltransferase
PP_5565	PP_5565	-1236331214	0.00321272	hypothetical protein
PP_5569	PP_5569	-1236918481	0.009222252	hypothetical protein
ahcY	PP_4976	-1246251306	0.0903689	adenosylhomocysteinase
treSA	PP_2918	-1254362455	0.000806431	trehalose synthase A
PP_3323	PP_3323	-1257667977	0.009901004	CobW/P47K family protein
pfpI	PP_2725	-1263744473	0.001189018	protease PfpI
PP_1122	PP_1122	-1264961657	0.000422288	OmpA family protein
PP_4423	PP_4423	-1265637372	6.61968	hypothetical protein
PP_3110	PP_3110	-126600586	0.000265085	hypothetical protein
hutF	PP_5036	-1270401078	0.218769	formiminoglutamate deiminase
nhaP	PP_4974	-127349159	0.000292967	NhaP-type Na+(K+)/H+ antiporter
PP_4218	PP_4218	-1275341362	0.000506649	lipase/esterase family protein
PP_3109	PP_3109	-127755034	0.001438889	hypothetical protein
PP_0861	PP_0861	-1279081029	0.000255121	outer membrane ferric siderophore receptor
gnuK	PP_3416	-127926808	1.82792	D-gluconate kinase
PP_3145	PP_3145	-1282506835	8.86699	hypothetical protein
PP_3801	PP_3801	-1283897613	0.305407	cation ABC transporter substrate-binding protein
PP_3385	PP_3385	-1288221903	6.92365	hypothetical protein
fnrC	PP_3287	-1292226262	1.90133	Crp/Fnr family transcriptional regulator
PP_4464	PP_4464	-1297491091	0.000791034	LysR family transcriptional regulator
PP_3784	PP_3784	-1302566982	0.001220561	hypothetical protein
algC	PP_5288	-1302737702	0.0104022	phosphomannomutase/phosphoglucomutase
PP_5726	PP_5726	-1303274828	0.001428148	hypothetical protein
pntAA	PP_0156	-1306098221	0.636922	pyridine nucleotide transhydrogenase subunit alpha
PP_5693	PP_5693	-131107082	0.00132388	hypothetical protein
PP_1546	PP_1546	-1316718902	0.006103223	hypothetical protein
pvdP	PP_4212	-1322645874	0.153923	pyoverdine biosynthesis-like protein
benB	PP_3162	-1330503192	6.52443	benzoate 1,2-dioxygenase subunit beta
pydX	PP_4037	-1332870819	0.448568	NADP-dependent dihydropyrimidine dehydrogenase subunit
mucA	PP_1428	-1334567603	0.023269	sigma factor AlgU negative regulator
dsbG	PP_4237	-133665131	0.00314946	protein disulfide isomerase
PP_1690	PP_1690	-1337553807	8.40802	hypothetical protein
PP_0754	PP_0754	-1340807114	0.000422288	hypothetical protein
PP_2900	PP_2900	-1341236186	0.0050059	hypothetical protein
folEB	PP_3324	-1342072466	0.00408432	GTP cyclohydrolase I
ybhN	PP_3263	-1343813798	0.000549166	phospholipid modification enzyme
paaB	PP_3277	-1345185137	0.002742925	ring 1,2-phenylacetyl-CoA epoxidase regulatory subunit
PP_3107	PP_3107	-1350664985	0.00301873	hypothetical protein
PP_2297	PP_2297	-135158664	0.006577435	integrase
PP_4254	PP_4254	-1354786155	0.0005813	hypothetical protein
PP_2419	PP_2419	-1356774987	0.999069	membrane protein
PP_4032	PP_4032	-1358672698	8.62713	lipoprotein Blc
PP_4041	PP_4041	-13594447	0.004632633	glycoside hydrolase
PP_2292	PP_2292	-1362967522	9.15627	hypothetical protein
paoB	PP_3309	-1364702312	0.000266232	aromatic aldehyde dehydrogenase FAD-binding subunit
PP_5488	PP_5488	-1368417649	0.000314497	hypothetical protein
PP_1533	PP_1533	-1370097862	0.009375481	excisionase
gtsB	PP_1016	-1370658257	2.34985	ABC transporter permease
paaD	PP_3275	-1371133126	0.001921771	1,2-phenylacetyl-CoA epoxidase subunit D
PP_5252	PP_5252	-1373287676	0.0360983	hypothetical protein
hupN	PP_0975	-1378492759	0.051216	DNA-binding protein HU
paaI	PP_3281	-1381835581	0.002014606	hydroxyphenylacetyl-CoA thioesterase
PP_3797	PP_3797	-1382810696	1.77814	membrane protein
pvdQ	PP_2901	-1389547803	0.00272893	acyl-homoserine lactone acylase PvdQ
PP_5580	PP_5580	-1392673389	1.59782	hypothetical protein
PP_3785	PP_3785	-1395136098	9.15627	hypothetical protein
pydA	PP_3796	-1395471237	0.008409583	NADP-dependent dihydropyrimidine dehydrogenase subunit PreA
benC	PP_3163	-13999966	0.000422288	benzoate 1,2-dioxygenase electron transfer component
PP_3090	PP_3090	-1401828986	0.00611431	OmpA domain-containing protein
PP_1102	PP_1102	-1415846613	0.000363678	hypothetical protein
PP_3823	PP_3823	-1418055642	0.186916	cytochrome c-type protein
paaE	PP_3274	-1419263088	0.005551091	ring 1,2-phenylacetyl-CoA epoxidase reductase subunit
kdgD	PP_3599	-1429055853	0.0541911	5-dehydro-4-deoxyglucarate dehydratase
glpK	PP_1075	-1436546298	0.001132108	glycerol kinase
PP_5503	PP_5503	-1438508424	0.0197596	CheA signal transduction histidine kinase
PP_0655	PP_0655	-1441153754	0.663645	fimbrial-like protein
PP_1545	PP_1545	-1441613647	7.26721	hypothetical protein
PP_1729	PP_1729	-1447599679	0.000314497	hypothetical protein
PP_3273	PP_3273	-1450100749	0.668559	hypothetical protein
PP_1193	PP_1193	-145105709	0.009648958	membrane protein
mucB	PP_1429	-1451375948	0.000668698	sigma factor AlgU regulator MucB
PP_2570	PP_2570	-1452030292	8.86699	transposase
katG	PP_3668	-1468480511	0.000506649	catalase-peroxidase
PP_5568	PP_5568	-1474349217	0.000869497	membrane protein
PP_3016	PP_3016	-1486886643	7.51638	lipopolysaccharide core biosynthesis protein
PP_2377	PP_2377	-1491483951	0.000957271	acyltransferase
PP_4070	PP_4070	-1492406043	0.280609	hypothetical protein
yehW	PP_0869	-1496961201	7.66932e-07	osmoprotectant ABC transporter permease
PP_2251	PP_2251	-1498271516	0.0831694	membrane protein
PP_5266	PP_5266	-1509181661	0.164107	acetyl-CoA hydrolase family protein
opdP	PP_0883	-1510408326	0.000869157	glycine-glutamate dipeptide porin
PP_3782	PP_3782	-1511712392	0.0186291	hypothetical protein
PP_2474	PP_2474	-1516785213	0.000147697	glutathione S-transferase family protein
paaA	PP_3278	-1532642272	0.000325482	ring 1,2-phenylacetyl-CoA epoxidase subunit alpha
PP_5362	PP_5362	-1534528652	0.000155317	hypothetical protein
PP_0319	PP_0319	-1536999594	2.56727e-05	hypothetical protein
PP_3765	PP_3765	-1539454235	0.000112453	H-NS family protein MvaT
yeaG	PP_0397	-1548679981	2.77631e-05	protein kinase
cpo	PP_4021	-1555666433	6.52443	non-heme chloroperoxidase
PP_1105	PP_1105	-1557022132	1.59643	ATP-dependent DNA ligase
PP_1660	PP_1660	-1563755253	0.193552	hypothetical protein
PP_5363	PP_5363	-1563842859	7.38193	hypothetical protein
PP_3824	PP_3824	-1569953483	0.075849	hypothetical protein
ybhP-I	PP_3265	-1570371642	0.000158589	phosphohydrolase
algP	PP_0194	-1577046565	0.0061179	transcriptional regulator AlgP
PP_1473	PP_1473	-1579585454	0.000189998	hypothetical protein
aspC	PP_3786	-1579966998	2.64415e-05	aminotransferase
PP_3798	PP_3798	-1581395948	0.00777363	hypothetical protein
PP_0805	PP_0805	-159099919	4.26278e-05	outer membrane efflux protein
dppA-I	PP_0882	-1592351852	5.53788	dipeptide ABC transporter substrate-binding protein
yiaD	PP_0773	-1594230822	0.000326811	OmpA/MotB domain-containing protein
pstS	PP_2656	-1596945932	0.001267452	phosphate ABC transporter substrate-binding protein
PP_3774	PP_3774	-1596967847	0.0001502	hypothetical protein
PP_5238	PP_5238	-1598394352	0.145936	hypothetical protein
PP_3799	PP_3799	-1598958571	0.314356	hypothetical protein
PP_3158	PP_3158	-1601612382	0.00898679	hypothetical protein
PP_3113	PP_3113	-1602969267	4.28975	transposase
PP_3091	PP_3091	-1607907237	0.571967	membrane protein
ygaU	PP_0258	-1610290686	0.0301888	murein cross-linking regulator
phaK	PP_3271	-161069161	0.002559974	phenylacetic acid-specific porin
PP_5472	PP_5472	-1611157835	0.000778498	hypothetical protein
fpvA	PP_4217	-1613250913	0.000441106	TonB-dependent outer membrane ferripyoverdine receptor FpvA
PP_5699	PP_5699	-1618839064	0.000477819	iron uptake protein
paaC	PP_3276	-1621817601	0.001094803	ring 1,2-phenylacetyl-CoA epoxidase subunit beta
pagL-I	PP_0737	-1621857944	0.914269	lipid A 3-O-deacylase
PP_5473	PP_5473	-1625984614	0.000211552	LuxR family transcriptional regulator
PP_5700	PP_5700	-1631079853	0.000963047	hypothetical protein
algR	PP_0185	-163307748	0.000476062	alginate biosynthesis regulatory protein
glgE	PP_4060	-163589528	0.001077441	alpha-1,4-glucan:maltose-1-phosphate maltosyltransferase
PP_5596	PP_5596	-1636142494	8.52797	hypothetical protein
PP_2291	PP_2291	-1644154184	0.524183	hypothetical protein
PP_3096	PP_3096	-1648480796	1.26174e-05	hypothetical protein
PP_5037	PP_5037	-1658250956	0.00082643	lipocalin family lipoprotein
htrG	PP_3631	-1659022289	7.31226	signal transduction protein
metK	PP_4967	-1660432738	2.70466e-06	methionine adenosyltransferase
PP_1246	PP_1246	-166295319	3.62051e-05	hypothetical protein
gpD	PP_3065	-1668572541	0.00457941	tail formation
PP_1478	PP_1478	-1671183531	0.000102088	xenobiotic reductase
PP_4557	PP_4557	-167135864	0.006376778	hypothetical protein
proP	PP_2914	-1672397306	0.276723	osmosensory proline/betaine/H+ permease
PP_3094	PP_3094	-1676964043	0.000155475	hypothetical protein
PP_4415	PP_4415	-1679378653	0.0157756	hypothetical protein
PP_2347	PP_2347	-1695601636	0.000119112	two-component system response regulator
syrB	PP_3783	-1716430652	0.226039	syringomycin biosynthesis protein 2
PP_3092	PP_3092	-1728884137	7.52907e-05	hypothetical protein
PP_0235	PP_0235	-1729551437	3.53095e-07	peroxidase
PP_1659	PP_1659	-1736111462	0.000132932	hypothetical protein
PP_5432	PP_5432	-1747084663	2.77631e-05	hypothetical protein
PP_4118	PP_4118	-1759138272	0.0306363	membrane protein
PP_2857	PP_2857	-176349642	6.65831	hypothetical protein
oprF	PP_2089	-1766506388	0.000586462	porin F
PP_1006	PP_1006	-1768119591	0.000830464	heme receptor
PP_0150	PP_0150	-1774952334	4.44721e-06	hypothetical protein
PP_0886	PP_0886	-1777965648	0.003778516	hypothetical protein
PP_1357	PP_1357	-1778313462	0.0200303	hypothetical protein
pvdD	PP_4219	-1783008387	0.347911	non-ribosomal peptide synthetase
PP_0255	PP_0255	-1790998138	0.000583512	hypothetical protein
PP_5567	PP_5567	-1795128471	5.31108e-05	hypothetical protein
yqaE	PP_0373	-1795727631	0.304782	membrane protein
PP_4470	PP_4470	-179904662	1.60037e-06	Arc domain-containing transcriptional regulator
clpV	PP_3095	-1800823836	0.000869157	protein ClpV1
PP_5725	PP_5725	-1806143756	0.000379499	hypothetical protein
PP_4139	PP_4139	-1813822626	0.0321119	hypothetical protein
PP_3800	PP_3800	-1839656559	3.13819e-05	hypothetical protein
glpF	PP_1076	-1845096142	0	aquaglyceroporin
PP_3639	PP_3639	-1845942135	0.001982003	alkylhydroperoxidase AhpD domain-containing protein
PP_1121	PP_1121	-1849214371	3.30525e-05	OmpA family protein
PP_4504	PP_4504	-1852131886	5.00394	hypothetical protein
PP_5562	PP_5562	-1852786743	1.01247e-06	hypothetical protein
PP_3928	PP_3928	-1863223189	0.000106905	hypothetical protein
PP_1106	PP_1106	-1869386075	0.076773	hypothetical protein
yegS	PP_2125	-1873595095	0.00780425	lipid kinase
PP_0330	PP_0330	-1876841463	0.000490562	hypothetical protein
pntAB	PP_5747	-1889956688	0.00391659	pyridine nucleotide transhydrogenase subunit alpha
ycfJ	PP_0837	-1901149717	0.000549166	flagella biosyntheis regulator
PP_5334	PP_5334	-1901732044	0.00198372	membrane protein
PP_1829	PP_1829	-1911219443	5.08435e-08	alpha/beta family hydrolase
PP_3269	PP_3269	-1912029822	0.00217261	hypothetical protein
PP_4176	PP_4176	-1918238087	0.0143673	5-oxo-L-prolinase
PP_4096	PP_4096	-1924589001	2.27516e-05	hypothetical protein
PP_2290	PP_2290	-1929221396	0.000462611	hypothetical protein
PP_5702	PP_5702	-1957134475	0.000128897	hypothetical protein
PP_3321	PP_3321	-1960260836	0.0541911	hypothetical protein
PP_2346	PP_2346	-1988371075	4.02134	hypothetical protein
PP_5360	PP_5360	-201245328	0.0853374	hypothetical protein
PP_1446	PP_1446	-2017292519	0.00592452	TonB-dependent receptor
PP_3100	PP_3100	-201830604	1.76081e-09	hypothetical protein
PP_5561	PP_5561	-2020449262	7.18095e-06	hypothetical protein
PP_1370	PP_1370	-2035738121	3.4238e-10	group 1 family glycosyl transferase
arcB	PP_1000	-2053563284	0.0643276	ornithine carbamoyltransferase
PP_3097	PP_3097	-2070777636	0	hypothetical protein
PP_1537	PP_1537	-211197458	0.007786679	hypothetical protein
pvdI	PP_4221	-2118331884	0.00121953	non-ribosomal peptide synthetase
fadE	PP_1893	-2147295851	0.726423	medium-long chain acyl-CoA dehydrogenase
PP_2856	PP_2856	-2148049858	2.64106	hypothetical protein
PP_3093	PP_3093	-2151385007	0	hypothetical protein
opdH	PP_1419	-2156053163	0.00129329	tricarboxylate-specific outer membrane porin
PP_5520	PP_5520	-2165895757	1.07228	hypothetical protein
PP_4222	PP_4222	-2173861375	4.22113e-09	protein SyrP
PP_3098	PP_3098	-2175055082	0.00011267	hypothetical protein
PP_4296	PP_4296	-2178385271	0.006235956	hypothetical protein
PP_3612	PP_3612	-2225644254	5.23125e-07	TonB-dependent receptor
PP_4851	PP_4851	-2227553202	3.58849e-08	phosphate starvation-inducible protein PsiF
pvdH	PP_4223	-2233842612	0	diaminobutyrate-2-oxoglutarate transaminase
osmC	PP_0089	-2244215152	0.000263668	stress-induced peroxiredoxin
acnA-I	PP_2112	-2262418057	0.00381338	aconitate hydratase
PP_4978	PP_4978	-2276630401	0.000224547	hypothetical protein
PP_5560	PP_5560	-2285092727	0.006756275	hypothetical protein
PP_5151	PP_5151	-2292918271	0.000148379	hypothetical protein
PP_1691	PP_1691	-2295629553	0.0613482	hypothetical protein
pvdR	PP_4209	-2295769234	3.52163e-07	ABC transporter permease
PP_4856	PP_4856	-2337448971	3.00241e-08	Dps family ferritin
PP_0679	PP_0679	-2340705498	1.37456e-05	hypothetical protein
ycaC-I	PP_0711	-2341024739	2.3926e-07	putative hydrolase
PP_5361	PP_5361	-2387410235	0.0018841	protein P47K
PP_3930	PP_3930	-2390672708	2.70274e-07	hypothetical protein
pvdN	PP_4214	-2411594053	0	pyoverdine biosynthesis-like protein
speC	PP_0864	-2435615768	0.00203915	ornithine decarboxylase
pvdL	PP_4243	-2440742369	0	non-ribosomal peptide synthetase
glpD	PP_1073	-2447267258	0.0386989	aerobic glycerol-3-phosphate dehydrogenase
pvdM	PP_4213	-2453350044	0	dipeptidase
PP_3266	PP_3266	-2461750084	7.66932e-07	hypothetical protein
PP_0092	PP_0092	-2461863333	1.76081e-09	putative lipoprotein
puuD	PP_3099	-2473637182	2.08629e-06	uricase/urate oxidase
PP_3614	PP_3614	-249617172	1.15285e-06	membrane protein
PP_3088	PP_3088	-2497084611	0	hypothetical protein
PP_3089	PP_3089	-2506118062	0	hypothetical protein
fumC-II	PP_1755	-2510916227	7.1404e-08	class 2 fumarate hydratase
PP_2858	PP_2858	-2541692668	2.27516e-05	hypothetical protein
PP_0216	PP_0216	-2542103244	0	sensory box/GGDEF family protein
PP_0085	PP_0085	-2616077839	5.82972e-09	hypothetical protein
PP_1504	PP_1504	-2625551534	7.64753e-07	hypothetical protein
PP_3743	PP_3743	-263445036	9.33765e-10	hypothetical protein
PP_4441	PP_4441	-265490085	0.000255121	transposase
pvdJ	PP_4220	-2665947497	0	non-ribosomal peptide synthetase
pvdO	PP_4215	-2704056493	0	pyoverdine biosynthesis-like protein
pvdE	PP_4216	-2709396596	0	pyoverdine ABC transporter ATP-binding protein/permease
PP_2172	PP_2172	-2709511875	1.76081e-09	hypothetical protein
PP_1744	PP_1744	-2710056633	0	hypothetical protein
PP_2662	PP_2662	-2710530648	1.60355	hypothetical protein
PP_1101	PP_1101	-2711266383	0	hypothetical protein
pvdS	PP_4244	-2711930655	1.76081e-09	alternative sigma factor
PP_4738	PP_4738	-2715221615	6.77152e-08	hypothetical protein
PP_1276	PP_1276	-272706299	9.0672e-06	hypothetical protein
PP_3807	PP_3807	-2784875911	0	thioesterase
PP_4615	PP_4615	-2809010736	0	membrane protein
sodA	PP_0946	-2823824885	0	superoxide dismutase
PP_3325	PP_3325	-2850177229	0	ferric siderophore receptor
PP_3241	PP_3241	-2889819294	0	hypothetical protein
PP_1839	PP_1839	-2906442435	0	hypothetical protein
PP_3326	PP_3326	-2910098459	3.36342e-05	hypothetical protein
PP_3504	PP_3504	-3048893359	0	hypothetical protein
PP_1157	PP_1157	-3087601313	1.43549e-07	acetolactate synthase
PP_5525	PP_5525	-3116210335	2.87264e-06	hypothetical protein
PP_1503	PP_1503	-3257390765	0	hypothetical protein
asnB	PP_1750	-3369189785	0	asparagine synthetase
PP_2345	PP_2345	-337016511	0	hypothetical protein
PP_1749	PP_1749	-3388142291	0	acetyltransferase
PP_1748	PP_1748	-3416425765	0	hypothetical protein
PP_4855	PP_4855	-3417341486	2.96137e-08	osmotically-inducible lipoprotein OsmE
PP_3808	PP_3808	-3437639537	0	antibiotic synthesis protein MbtH
pvdA	PP_3796	-3572107993	0	L-ornithine 5-monooxygenase
fumC-I	PP_0944	-3580357677	0	class 2 fumarate hydratase
PP_5073	PP_5073	-3624012478	0	hypothetical protein
PP_4614	PP_4614	-3643253049	1.86507e-08	hypothetical protein
PP_1502	PP_1502	-3656799001	9.33765e-10	OmpA family protein
PP_0945	PP_0945	-3788120643	0	hypothetical protein
PP_3929	PP_3929	-3869598174	0	hypothetical protein
cynT	PP_0100	-3995667181	0	carbonic anhydrase
algL	PP_1281	-4347244734	0	alginate lyase
algG	PP_1283	-4534529227	0	poly(beta-D-mannuronate) C5 epimerase
PP_0943	PP_0943	-4704372216	0	hypothetical protein
PP_0101	PP_0101	-4866188951	0	sulfate transporter
algA	PP_1277	-5129290024	0	mannose-6-phosphate isomerase/mannose-1-phosphate guanylyltransferase
algX	PP_1282	-5397827064	0	alginate biosynthesis protein AlgX
alg8	PP_1287	-544884335	0	glycosyltransferase Alg8
algJ	PP_1279	-5689627184	0	alginate O-acetylase AlgJ
algI	PP_1280	-5728188049	0	alginate O-acetylase AlgI
algF	PP_1278	-6097672855	0	alginate biosynthesis protein AlgF
algE	PP_1284	-625043168	0	alginate production protein AlgE
alg44	PP_1286	-6285596202	0	alginate biosynthesis protein Alg44
algK	PP_1285	-637866192	0	alginate biosynthesis protein AlgK
algD	PP_1288	-7772824306	0	GDP-mannose 6-dehydrogenase
