# Supplementary material for: Upcycling of polyamides through chemical hydrolysis and engineered Pseudomonas putida
Source: Nat Microbiol. 2025 Feb 10;10(3):667–80. doi: 10.1038/s41564-025-01929-5 (PMC11879879; doi:10.1038/s41564-025-01929-5)
Supplement: Supplementary file 5 — Up- and downregulated genes in P. putida NYL under Ahx-metabolizing conditions compared to adipic acid-metabolizing conditions. Significant hits (FDR P < 0.01 and |log2 fold change| > 1) are shown. For statistical analysis of differential gene expression, an Exact Test for two-group comparisons with default settings of CLC Genomics Workbench was performed. The FDR P value corrects for multiple comparisons. [file 41564_2025_1929_MOESM5_ESM.xlsx]

## Sheet: Supplementary Table S3
Table S3. Up- and down-regulated genes in P. putida NYL under Ahx-metabolizing conditions compared to adipic acid-metabolizing conditions. Significant hits (FDR p-value < 0.01 and |log2 fold change| > 1 are shown.For statistical analysis of the differential gene expression, an Exact Test for two-group comparisons with default settings of CLC Genomics Workbench was performed. The FDR p-value corre…
Name+SS3:W126		Log₂ fold change	FDR p-value	Product
	Locus tag
PP_4437	PP_4437	10014243	0.0062926	transposase
dadA-II	PP_5270	604273245	0	D-amino acid:quinone oxidoreductase
dadX	PP_5269	579951151	0	alanine racemase
dadA-I	PP_4434	473879331	0	D-amino acid dehydrogenase small subunit
PP_4435	PP_4435	43738703	0	hypothetical protein
PP_5242	PP_5242	398743461	0	GAF domain-containing sensor histidine kinase
norM	PP_5262	328700639	0	multidrug resistance protein NorM
ytnA	PP_1059	322024709	0	amino acid permease YtnA
ybgL	PP_2920	309394591	0	nitrogen-containing compound degradation protein
PP_2511	PP_2511	309106599	0	hypothetical protein
PP_2737	PP_2737	307356654	0	short-chain dehydrogenase/reductase family oxidoreductase
PP_2738	PP_2738	300128797	0	putative Transcriptional regulator
cfa	PP_2734	287182462	0	cyclopropane-fatty-acyl-phospholipid synthase
PP_5343	PP_5343	284314623	0	putative Transcriptional regulator
PP_2729	PP_2729	276674118	0	hypothetical protein
PP_2733	PP_2733	267311827	0	membrane protein
folEA-II	PP_2512	267121617	0	GTP cyclohydrolase I
PP_0596	PP_0596	262882683	0	omega-amino acid--pyruvate aminotransferase
PP_5344	PP_5344	253622609	0	acetyltransferase
PP_3504	PP_3504	248995148	0	hypothetical protein
PP_2735	PP_2735	245821976	0	hypothetical protein
pqqB	PP_0379	240102788	0.00034093	coenzyme PQQ synthesis protein B
ycaC-II	PP_5243	238545252	0	putative hydrolase
PP_5241	PP_5241	235939691	0	LuxR family transcriptional regulator
PP_2736	PP_2736	229021961	0	hypothetical protein
PP_0874	PP_0874	22503197	0	hypothetical protein
mmsA-I	PP_0597	221951782	0	methylmalonate-semialdehyde dehydrogenase
potF-I	PP_0873	22108787	0	putrescine-binding protein
PP_5345	PP_5345	216387924	0	acetyltransferase
PP_5535	PP_5535	214111467	0	membrane protein
PP_5240	PP_5240	209396608	1.8622e-06	two-component system response regulator
PP_4488	PP_4488	209097956	0.00911996	hypothetical protein
PP_2730	PP_2730	206033611	3.2017e-07	lipoprotein
galD	PP_2513	200137345	0	4-oxalomesaconate tautomerase
gabT	PP_0214	197773269	0	5-aminovalerate aminotransferase DavT
fdhA	PP_0328	196964085	0	formaldehyde dehydrogenase
PP_0875	PP_0875	184999985	0	hypothetical protein
PP_2731	PP_2731	182166972	8.9101e-10	hypothetical protein
PP_2728	PP_2728	178234917	0.0014485	hypothetical protein
ribB	PP_0530	174365344	0	3,4-dihydroxy-2-butanone-4-phosphate synthase
PP_0544	PP_0544	17418056	0.0062926	ethanolamine transporter
PP_2732	PP_2732	168577459	0	hypothetical protein
dapA-II	PP_2639	167534268	0	4-hydroxy-tetrahydrodipicolinate synthase
PP_4547	PP_4547	167349526	0	glutamine synthetase
PP_5729	PP_5729	16148288	0	hypothetical protein
aceA	PP_4116	157459117	0.0004611	isocitrate lyase
glyA-I	PP_0322	157046425	0	serine hydroxymethyltransferase
soxB	PP_0323	155997657	4.4572e-05	sarcosine oxidase subunit beta
gabD-I	PP_0213	153814503	0.72428	succinate-semialdehyde dehydrogenase
PP_0643	PP_0643	152994561	0.00803794	hypothetical protein
PP_5659	PP_5659	150070312	1.1039e-08	hypothetical protein
actP-I	PP_1743	148781425	0.00593401	acetate permease
PP_4665	PP_4665	146404113	2.5097e-05	hypothetical protein
aspA	PP_5338	144535534	0	aspartate ammonia-lyase
PP_0313	PP_0313	143918159	0.00048226	electron transfer flavoprotein subunit beta
bioF	PP_0363	142627211	0.00014442	8-amino-7-oxononanoate synthase
davB	PP_0383	136416828	2.8971e-07	lysine 2-monooxygenase
PP_5244	PP_5244	134523473	0.00015259	AraC family transcriptional regulator
catB	PP_3715	130247017	0	muconate cycloisomerase 1
PP_2922	PP_2922	129153134	6.1012e-07	urea amidolyase-like protein
PP_5279	PP_5279	128665795	0.0061008	hypothetical protein
PP_2446	PP_2446	12833956	0.00156909	hypothetical protein
PP_2875	PP_2875	127089459	0.081836	hypothetical protein
PP_0275	PP_0275	126266719	0.00012215	hypothetical protein
bioC	PP_0365	123193864	0.00346877	malonyl-ACP O-methyltransferase
PP_5176	PP_5176	122698111	4.7122e-07	hypothetical protein
betX	PP_1741	12085547	8.0037e-11	choline/betaine/carnitine ABC transporter SBP BetX
catC	PP_3714	120305616	0	muconolactone delta-isomerase
dgcA	PP_0310	118750745	0	dimethylglycine dehydrogenase subunit
PP_0153	PP_0153	118629386	2.9149e-06	hypothetical protein
PP_2177	PP_2177	114892065	0.062909	transcriptional regulator
soxA	PP_0325	11420592	0	sarcosine oxidase subunit alpha
PP_2086	PP_2086	114102141	0	CrfX family protein
PP_0738	PP_0738	112958407	0	hypothetical protein
betA-I	PP_0056	112752979	0	choline dehydrogenase
PP_0308	PP_0308	112360835	9.5377e-10	dipeptidase
bioH	PP_0364	111345206	0.00751616	pimeloyl-ACP methyl ester esterase
dgcB	PP_0311	111237141	8.628e-10	dimethylglycine dehydrogenase subunit
PP_2921	PP_2921	109428062	4.272e-10	hypothetical protein
caiX	PP_0304	109008365	0.035108	carnitine uptake ABC transporter substrate-binding protein
ykgJ	PP_0819	108519744	0.00023098	ferredoxin
aphA	PP_5340	107981468	8.0037e-11	acetylpolyamine aminohydrolase
ggt	PP_4659	107440508	0.00054156	gamma-glutamyltranspeptidase
potF-IV	PP_5341	107326074	2.2825e-10	putrescine-binding protein
tdcG-I	PP_0297	107218527	0.037221	L-serine dehydratase
mexC	PP_2817	107152935	0.00095003	multidrug RND transporter membrane fusion protein MexC
bioB	PP_0362	107105273	0.0046725	biotin synthase
PP_2970	PP_2970	106761016	0.12959	hypothetical protein
PP_1846	PP_1846	105479237	0.0064792	group II intron-encoding maturase
PP_2447	PP_2447	105103744	4.9899e-08	hypothetical protein
catA-I	PP_3713	10487579	1.5291e-07	catechol 1,2-dioxygenase
livG	PP_1138	10410672	0.0091769	ABC transporter ATP-binding protein
soxD	PP_0324	103598106	0.00048201	sarcosine oxidase subunit delta
bioD	PP_0366	102005947	0.46442	dethiobiotin synthetase
pntAB	PP_5747	101744206	0.21265	pyridine nucleotide transhydrogenase subunit alpha
bvgA	PP_1090	101507744	0.00137257	virulence factors transcription regulator BvgA
yciH	PP_0566	101091632	0.0093306	translation-related factor
livM	PP_1139	100649101	0.41107	branched-chain amino acid ABC transporter permease
PP_0740	PP_0740	100488569	0.05394	MerR family transcriptional regulator
livH	PP_1140	100325478	0.078556	branched-chain amino acid ABC transporter permease
PP_2192	PP_2192	-100757345	0.014569	ECF family RNA polymerase sigma-70 factor/transmembrane sensor protein
yhiI	PP_5206	-10143159	0.41654	translation-like protein
PP_3768	PP_3768	-10167556	1.7199e-09	shikimate 5-dehydrogenase
PP_5568	PP_5568	-102805193	0.00018882	membrane protein
PP_0685	PP_0685	-103319155	0.00156424	hypothetical protein
PP_3877	PP_3877	-104661347	0.69054	hypothetical protein
oprG	PP_0504	-106841583	0.00101953	outer membrane protein OprG
PP_5238	PP_5238	-108402194	2.17E-10	hypothetical protein
hemN	PP_4264	-108511747	0	oxygen-independent coproporphyrinogen III dehydrogenase
PP_3368	PP_3368	-109728149	2.2825e-10	MFS transporter
PP_1152	PP_1152	-110871741	0	membrane fusion efflux protein
PP_3878	PP_3878	-111788359	0.024507	minor capsid protein C
PP_5391	PP_5391	-113011222	1.8052e-05	hypothetical protein
benE-II	PP_3167	-113037778	0.0015829	benzoate transport protein
gltR-I	PP_0271	-113100855	8.3774e-05	two-component system response regulator
mqo-II	PP_1251	-113188428	0.024402	malate:quinone oxidoreductase
PP_5405	PP_5405	-113836034	0.00090721	transposase
ssuE	PP_0236	-114147995	1.5602e-10	NAD(P)H-dependent FMN reductase subunit
PP_5392	PP_5392	-116389928	0.013625	WD40/YVTN repeat-containing protein
catA-II	PP_3166	-117713459	0.00079216	catechol 1,2-dioxygenase
PP_4637	PP_4637	-120631784	0.0004704	5-methyltetrahydropteroyltriglutamate- homocysteine S-methyltransferase family protein
PP_2874	PP_2874	-124546851	1.2326e-09	hypothetical protein
aspC	PP_3786	-125017269	0.52945	aminotransferase
PP_3873	PP_3873	-127959118	0.044276	hypothetical protein
PP_1272	PP_1272	-128143693	7.5824e-05	multidrug MFS transporter membrane fusion protein
PP_3365	PP_3365	-128880049	0	acetolactate synthase
benC	PP_3163	-129932433	0.010749	benzoate 1,2-dioxygenase electron transfer component
PP_3790	PP_3790	-130910982	0	diaminopimelate epimerase
PP_1151	PP_1151	-131851522	0.082091	hypothetical protein
PP_5561	PP_5561	-135376558	0	hypothetical protein
PP_3787	PP_3787	-136061627	0.0021343	hypothetical protein
PP_5430	PP_5430	-136291058	0.16616	hypothetical protein
syrB	PP_3783	-138911072	0.00078527	syringomycin biosynthesis protein 2
PP_3090	PP_3090	-139353616	0.0003483	OmpA domain-containing protein
sahR	PP_4966	-139936412	0.00450842	methionine metabolism transcriptional regulator
benD	PP_3164	-139997029	2.1095e-05	1,6-dihydroxycyclohexa-2,4-diene-1-carboxylate dehydrogenase
PP_3789	PP_3789	-14019562	0.0013902	efflux transporter
benK	PP_3165	-141642952	4.4564e-05	benzoate MFS transporter
PP_5467	PP_5467	-142730862	0	hypothetical protein
PP_3782	PP_3782	-142791162	1.5602e-10	hypothetical protein
fdhD	PP_0257	-143501725	0.00727643	protein sulfur transferase
PP_3843	PP_3843	-143580594	0.56667	hypothetical protein
benB	PP_3162	-145012961	0.0004704	benzoate 1,2-dioxygenase subunit beta
PP_1249	PP_1249	-145593022	0.00021188	DUF4223 domain-containing protein
PP_3784	PP_3784	-146210267	0.02258	hypothetical protein
PP_3785	PP_3785	-146887363	0.00024122	hypothetical protein
PP_3088	PP_3088	-148185966	0	hypothetical protein
PP_3788	PP_3788	-148590525	0.00468407	non-ribosomal peptide synthetase
PP_3098	PP_3098	-150590513	0	hypothetical protein
PP_3097	PP_3097	-153048147	0	hypothetical protein
PP_5562	PP_5562	-153108616	0	hypothetical protein
PP_5628	PP_5628	-153958935	0	hypothetical protein
PP_1246	PP_1246	-154909599	0	hypothetical protein
PP_1245	PP_1245	-158428707	0	hypothetical protein
puuD	PP_3099	-163138909	6.1628e-09	uricase/urate oxidase
yfeH	PP_2877	-167259376	0	osmotic pressure-regulated transporter
PP_3091	PP_3091	-170814057	0.37362	membrane protein
PP_3093	PP_3093	-173151091	0	hypothetical protein
PP_3880	PP_3880	-174435235	0.00400154	hypothetical protein
PP_3092	PP_3092	-174767914	0	hypothetical protein
yehX	PP_0868	-175243559	0	ABC transporter ATP-binding protein
clpV	PP_3095	-176310543	0.14059	protein ClpV1
kgtP	PP_1400	-176553238	0	alpha-ketoglutarate permease
PP_3871	PP_3871	-17999749	6.7396e-06	hypothetical protein
PP_3096	PP_3096	-180263649	0	hypothetical protein
asnB	PP_1750	-182613988	0	asparagine synthetase
PP_3094	PP_3094	-187669938	0	hypothetical protein
benA	PP_3161	-190885751	0	benzoate 1,2-dioxygenase subunit alpha
PP_3089	PP_3089	-191633403	8.9101e-10	hypothetical protein
PP_3100	PP_3100	-195862507	0	hypothetical protein
PP_2134	PP_2134	-198757261	3.1168e-09	transposase
yehW	PP_0869	-199165295	0	osmoprotectant ABC transporter permease
PP_0870	PP_0870	-201580198	0	glycine betaine/carnitine/choline ABC transporter SBP
PP_0871	PP_0871	-205962034	0	glycine betaine/carnitine/choline ABC transporter permease
PP_5393	PP_5393	-236310371	0.00308446	metal-binding chaperone
PP_0818	PP_0818	-239703978	0	hypothetical protein
PP_1149	PP_1149	-248560554	0.00101973	hypothetical protein
PP_2052	PP_2052	-250153991	0.018711	bifunctional sugar-phosphatase/mannitol-1-phosphate 5-dehydrogenase
PP_5500	PP_5500	-250282636	0	hypothetical protein
alaC	PP_0817	-457355145	0	aminotransferase
