# Supplementary material for: Upcycling of polyamides through chemical hydrolysis and engineered Pseudomonas putida
Source: Nat Microbiol. 2025 Feb 10;10(3):667–80. doi: 10.1038/s41564-025-01929-5 (PMC11879879; doi:10.1038/s41564-025-01929-5)
Supplement: Supplementary file 6 — Overview of strains used and generated in this study. [file 41564_2025_1929_MOESM6_ESM.xlsx]

## Sheet: Supplementary Table S4
Table S4. Overview of strains used and generated in this study.
Pseudomonas putida strain	Description	Reference
KT2440	Strain derived from P. putida mt-2 cured of the pWW0 plasmid.	Bagdasarian et al. (1981)
KT2440 PP_2884Δ3. PP_0409W676L	PP_2884Δ3. PP_0409W676L.	This work
		MiCat #1100
KT2440-AA	Metabolizes AA. Genomic integration of attTn7::P14e-dcaAKIJP and removal of the resistance marker. Exchange of the natural promoter PpaaF for the synthetic P14g promoter together with knockout of paaYX. knockout of psrA.	Ackermann et al. (2021)
HMDA-1 mutant	Mutant of KT2440-AA isolated after prolonged incubation on HMDA.	This work
		MiCat #1282
KT2440-AA ΔPP_2884	Deletion of PP_2884.	This work
		MiCat #1083
KT2440-AA PP_2884Δ3	Deletion of 9 bp in PP_2884 resulting in the loss of F61. F62. and F63 in the encoded regulator.	This work
		MiCat #1099
ALE mutant Ahx-194	ALE mutant of KT2440-AA PP_2884Δ3 after ALE on Ahx.	This work
		MiCat #1553
P. putida NYL	KT2440-AA PP_2884Δ3. PP_0409W676L. Final reverse engineered strain for growth on C6-PA-monomers.	This work
		MiCat #1570
P. putida NYL ∆PP_0411-4	Deletion of PP_0411-4.	This work
		MiCat #1741
P. putida NYL ∆oplBA	Deletion of oplBA PP_3514-5.	This work
		MiCat #1974
KT2440-AA PP_2884Δ3. ∆PP_0409-10	Deletion of PP_0409-10.	This work
		MiCat #1504
KT2440-AA PP_2884Δ3. ∆PP_0409-10::P14b	Deletion of PP_0409-10 and insertion of the constitutive P14b promoter upstream of PP_0411-4.	This work
		MiCat #1506
NYL ΔspuB	Deletion of spuB (PP_5183) in strain NYL	This study
		MiCat #2835 and MiCat #2836
NYL-spuAQ117*-PP_3598Q92*-PP_5298Q117*.Q183*	NYL with spuAQ117*. PP_3598Q92*. and PP_5298Q117*.Q183*; mutations were introduced by CRISPR/nCas9-assisted. multiplex cytidine base-editing	This study
		MiCat #2838
NYL-spuC-IIW46*.D47N-spuC-IW46*.D47N.E49K.Q141*-PP_0596W61*.Q79*-PP_2800Q29*.Q190*	NYL with spuC-IIW46*.D47N. spuC-IW46*.D47N.E49K.Q141*. PP_0596W61*.Q79*. and PP_2800Q29*.Q190*; mutations were introduced by CRISPR/nCas9-assisted. multiplex cytidine base-editing	This study
		MiCat #2839
P. putida NYL-P14f -nylB	Constitutive expression of codon-optimized nylB from Paenarthrobacter ureafaciens in landing pad PP_0340-1.	This work
		MiCat #1586
P. putida NYL-P14f -nylB ALE mutant Ahx2 -322	ALE mutant of P. putida NYL-P14f -nylB isolated from ALE on Ahx2.	This work
		MiCat #1688
P. putida NYL-P14f -nylB ALE mutant Ahx2 -322	ALE mutant of P. putida NYL-P14f -nylB isolated from ALE on Ahx2.	This work
		MiCat #1689
P. putida NYL-P14f -nylB PP_0412V222L	Partly reverse engineered. PP_0412V222L.	This work
		MiCat #1784
P. putida NYL-P14f -nylB CbrAA625T	Partly reverse engineered. CbrAA625T (PP_4695A625T).	This work
		MiCat #1786
P. putida NYL-P14f -nylB. PPP_2177CàT	Partly reverse engineered. Introduced the SNV in the intergenic region of PP_2176 and PP_2177-80.	This work
		MiCat #1789
P. putida NYL-P14f -nylB PP_0412V222L CbrAA625T	Partly reverse engineered. PP_0412V222L CbrAA625T	This work
		MiCat #2703
P. putida NYL-P14f -nylB PP_0412V222L PPP_2177CàT	Partly reverse engineered. PP_0412V222L PPP_2177CàT	This work
		MiCat #1818
P. putida NYL-P14f -nylB CbrAA625T PPP_2177CàT	Partly reverse engineered. CbrAA625T PPP_2177CàT	This work
		MiCat #2704
P. putida NYLON-B	P. putida NYL P14f -nylB. PP_0412V222L. CbrAA625T. PPP_2177CàT. Final reverse engineered strain for C6-PA monomer and linear Ahx-oligomer metabolism.	This work
		MiCat #1831
P. putida NYLON-B ∆PP_0411-4	Deletion of PP_0411-4	This work
		MiCat #1893
P. putida NYLON-A	P. putida NYLON-B. in which nylB was replaced by nylA	This work
		MiCat #2085
P. putida NYLON-C	P. putida NYLON-B. in which nylB was replaced by nylC	This work
		MiCat #2086
P. putida NYLON-ABC	P. putida NYLON-B. in which nylB was replaced by a synthetic operon of nylABC. Expression of all three nylonases.	This work
		MiCat #2087
P. putida NYLON-ABC ΔPP_5003-6	Deletion of PP_5003-6 PHA cluster of P. putida KT2440.	This work
		MiCat #2170
P. putida NYLON-PHB	P. putida NYLON-ABC ΔPP_5003-6 harboring pSEVA6311::phaCAB for inducible PHB production.	This work
		MiCat #2176
P. putida NYLON-VIO	P. putida NYLON-ABC ΔPP_5003-6 harboring pVLTVioABCDE for inducible violacein production	This work
		MiCat #3058
P. putida NYLON-SWR	P. putida NYLON-ABC ΔPP_5003-6 harboring pVLT-SwrW for inducible serrawettin W1 production	This work
		MiCat #3059
P. putida NYLON-EV l	P. putida NYLON-ABC ΔPP_5003-6 harboring pVLT33	This work
		MiCat #3057
Escherichia coli strain	Description	Reference
HB101 pRK2013	F− mcrB mrr hsdS20(rB− mB−) recA13 leuB6 ara-14 proA2 lacY1 galK2 xyl-5 mtl-1 rpsL20(SmR) gln V44λ−	Boyer and Roulland-Dussoix 79
PIR2	F‑ Δlac169 rpoS (Am) robA1 creC510 hsdR514 endA reacA1 uidA (ΔMlui)::pir-116	Life Technologies
NEB 5-alpha	fhuA2Δ(argF-lacZ)U169 phoA glnV44 Φ80Δ(lacZ)M15 gyrA96 recA1 relA1 endA1 thi-1 hsdR17	New England Biolabs
dam-/dcm-pMBEC2	ara-14 leuB6 fhuA31 lacY1 tsx78 glnV44 galK2 galT22 mcrA dcm-6 hisG4 rfbD1 R(zgb210::Tn10) TetS endA1 rspL136 (StrR) dam13::Tn9 (CamR) xylA-5 mtl-1 thi-1 mcrB1 hsdR2	New England Biolabs
E. coli BL21 (DE3)	F- ompT hsdSB(rB –mB -) gal dem (λIts857 indI Sam7 nin5 lavUV5- T7gene1)	Studier and Moffatt 65
