# Supplementary material for: Upcycling of polyamides through chemical hydrolysis and engineered Pseudomonas putida
Source: Nat Microbiol. 2025 Feb 10;10(3):667–80. doi: 10.1038/s41564-025-01929-5 (PMC11879879; doi:10.1038/s41564-025-01929-5)
Supplement: Supplementary file 7 — Plasmids used and generated in this study. [file 41564_2025_1929_MOESM7_ESM.xlsx]

## Sheet: Supplementary Table S5
Table S5. Plasmids used and generated in this study.
Plasmid	Description	Reference
pRK2013	KmR. oriV(RK2/ColE1) -mob+ tra+	Figurski and Helinski 80
pSW-2	GmR. oriV(RK2). xylS. Pm Ι-SceΙ (transcriptional fusion of Ι-SceΙ to Pm)	Martínez-García and de Lorenzo 62
pEMG	KmR. oriV(R6K). lacZ α with two flanking I-SceI sites	Martínez-García and de Lorenzo 62
pEMG ∆PP_2884	pEMG harboring flanking sequences for ΔPP_2884	This study
pEMG PP_2884Δ3	pEMG harboring flanking sequences for PP_2884Δ3	This study
pEMG PP_0409W676L	pEMG harboring flanking sequences for PP_0409W676L	This study
pEMG ΔPP_0409	pEMG harboring flanking sequences for ΔPP_0409	This study
pEMG ΔPP_0409::P14b	pEMG harboring flanking sequences for ΔPP_0409::P14b	This study
pEMG ∆PP_0411-4	pEMG harboring flanking sequences for ∆PP_0411-4	This study
pEMG ∆oplBA	pEMG harboring flanking sequences for ∆oplBA	This study
pEMG P14f -nylA	pEMG harboring P14f -nylA for integration into landing pad PP_0340-1	This study
pEMG P14f -nylB	pEMG harboring P14f -nylB for integration into landing pad PP_0340-1	This study
pEMG P14f -nylC	pEMG harboring P14f -nylC for integration into landing pad PP_0340-1	This study
pEMG P14f -nylABC	pEMG harboring P14f -nylABC for integration into landing pad PP_0340-1	This study
pEMG PP_0412V222L	pEMG harboring flanking sequences for PP_0412V222L	This study
pEMG CbrAA625T	pEMG harboring flanking sequences for CbrAA625T	This study
pEMG PPP_2177CàT	pEMG harboring flanking sequences for PPP_2177CàT	This study
pEMG ΔPP_5003-6	pEMG harboring flanking sequences for ΔPP_5003-6	This study
pSEVA6311::phaCAB	pSEVA6311 containing phaCAB from Cupriavidus necator	This study
pVLTVioABCDE	pVLT33 containing vioABCDE from Chromobacterium violaceum. CV026 cloned between BamHI and Ecl136II sites	Thies. Sundermeyer. unpublished
pVLT-SwrW	pVLT33 containing SwrW form Serratia marcescens	Thies, et al. 68
pVLT33	Empty vector	de Lorenzo, et al. 81
rbcLS-pET30a (+)	pET30a derivate	Parikh, et al. 82
pET30a-PP_2448-CTerm6xHIS	pET30a (+)- harboring PT7-PP_2448 C-terminally fused to the 6x HIS tag sequence	This study
pET30a-PP_2800-CTerm6xHIS	pET30a (+)- harboring PT7-PP_2800 C-terminally fused to the 6x HIS tag sequence	This study
pET30a-PP_0596-CTerm6xHIS	pET30a (+)- harboring PT7-PP_0596 C-terminally fused to the 6x HIS tag sequence	This study
pET30a-PP_5182-CTerm6xHIS	pET30a (+)- harboring PT7-PP_5182 C-terminally fused to the 6x HIS tag sequence	This study
pET30a-PP_2180-CTerm6xHIS	pET30a (+)- harboring PT7-PP_2180 C-terminally fused to the 6x HIS tag sequence	This study
pET30a-PP_5183-CTerm6xHIS	pET30a (+)- harboring PT7-PP_5183 C-terminally fused to the 6x HIS tag sequence	This study
pET30a-PP_4659-CTerm6xHIS	pET30a (+)- harboring PT7-PP_4659 C-terminally fused to the 6x HIS tag sequence	This study
pET30a-PP_0243-CTerm6xHIS	pET30a (+)- harboring PT7-PP_0243 C-terminally fused to the 6x HIS tag sequence	This study
pET30a-PP_4547-CTerm6xHIS	pET30a (+)- harboring PT7-PP_4547 C-terminally fused to the 6x HIS tag sequence	This study
