# Supplementary material for: Upcycling of polyamides through chemical hydrolysis and engineered Pseudomonas putida
Source: Nat Microbiol. 2025 Feb 10;10(3):667–80. doi: 10.1038/s41564-025-01929-5 (PMC11879879; doi:10.1038/s41564-025-01929-5)
Supplement: Supplementary file 8 — Oligonucleotides used in this study. [file 41564_2025_1929_MOESM8_ESM.xlsx]

## Sheet: Supplementary Table S6
Table S6. Oligonucleotides used in this study
Primer	Sequence 5’-3’	Description
JDW075	GATCCTCTAGAGTCGACCTGCAG	pEMG Backbone_fw
JDW076	CCCGGGTACCGAGCTCGA	pEMG Backbone_rv
JDW077	ATTCGAGCTCGGTACCCGGGCGTGACCGTGTCACAGATC	TS1 ΔPP_2884_fw
JDW078	TGGGTCAAGAAGCCGCCTTGTAATCAGAG	TS1 ΔPP_2884_rv
JDW079	CAAGGCGGCTTCTTGACCCACAGACGTTC	TS2 ΔPP_2884_fw
JDW080	CAGGTCGACTCTAGAGGATCGATCGGTTCGAGGCATTG	TS2 ΔPP_2884_rv
JDW088	ATTCGAGCTCGGTACCCGGGCGCTGAAGATGATCCGGG	TS1 PP_2884Δ3_fw
JDW120	CCTCACGCACCGGCTCGTCGAACTCCGCCAGGCTCATG	TS1 PP_2884 Δ3_rv
JDW091	CAGGTCGACTCTAGAGGATCGCGGGGTTGGTGCCATAG	TS2 PP_2884 Δ3_fw
JDW121	CGACGAGCCGGTGCGTGA	TS2 PP_2884 Δ3_rv
JDW194	ATTCGAGCTCGGTACCCGGGTCCCCTATATCAGTGAGGGTAGC	TS1-TS2-PP_0409W676L_fw
JDW195	CAGGTCGACTCTAGAGGATCGCTGGAGCATCGTGCAGC	TS1-TS2-PP_0409W676L_rv
JDW239	ATTCGAGCTCGGTACCCGGGATCCGGCGTTGTTGTTGAC	TS1 ΔPP_0411-4_fw
JDW240	CAAGCCATCAGCCTGCACCTTCTTGTTG	TS1 ΔPP_0411-4_rv
JDW241	AGGTGCAGGCTGATGGCTTGCCTGTACCG	TS2 ΔPP_0411-4_fw
JDW242	CAGGTCGACTCTAGAGGATCGCTTGTCGAGGGTGCCGG	TS2 ΔPP_0411-4_rv
JDW291	ATTCGAGCTCGGTACCCGGGAATCGAGATGATCCAGCAG	TS1 ΔoplBA_fw
JDW292	GACCGCAAGAAGGTCACCAACGTTTGTTC	TS1 ΔoplBA _rv
JDW293	TTGGTGACCTTCTTGCGGTCGGCGCGCG	TS2 ΔoplBA _fw
JDW294	CAGGTCGACTCTAGAGGATCGCGTCGAAGCAATGCCGGGTATAG	TS2 ΔoplBA_rv
JDW177	ATTCGAGCTCGGTACCCGGGATCGGCTGCGGTGGCTTG	TS1 ΔPP_0409-10_fw
JDW186	TATGTCGCAACTATACGCTCGACTTGGCAAAGAC	TS1 ΔPP_0409-10_rv
JDW187	GAGCGTATAGTTGCGACATACGGGTGCC	TS2 ΔPP_0409-10_fw
JDW188	CAGGTCGACTCTAGAGGATCGCCAGGTTCTCGGCCACG	TS2 ΔPP_0409-10_rv
JDW178	CGTAAACTGTCTATACGCTCGACTTGGCAAAGAC	TS1 ΔPP_0409-10::P14b_rv
JDW179	GAGCGTATAGACAGTTTACGAACCGAAC	P14b ΔPP_0409-10::P14b_fw
JDW180	CCTCGCTCATTAGAAAACCTCCTTAGCATG	P14b ΔPP_0409-10::P14b_rv
JDW181	AGGTTTTCTAATGAGCGAGGCGAAGTCG	TS2 ΔPP_0409-10::P14b_fw
JDW182	CAGGTCGACTCTAGAGGATCGTCACGTACACCACGGTC	TS2 ΔPP_0409-10::P14b_rv
JDW122	CACTGCTCAGGGCCTGTG	pEMG backbone_fw
JDW125	GAATTCGAGCTCGGTACCC	pEMG backbone_rv
JDW123	TGCACAGGCCCTGAGCAGTGACAGTTTACGAACCGAAC	P14f –nylonase_fw
JDW124	CGGGTACCGAGCTCGAATTCTTAGGCAGCAGGGATCTTAC	P14f -nylA_rv
JDW135	CGGGTACCGAGCTCGAATTCTTATACAGCGTCGAGCGC	P14f -nylB_rv
JDW139	CGGGTACCGAGCTCGAATTCTTAGGCCTCCAGGACGGC	P14f -nylC_rv
JDW252	ATTCGAGCTCGGTACCCGGGTTGGGGCTGTTCACCGCTG	TS1-TS2-PP_0412V222L_fw
JDW253	CAGGTCGACTCTAGAGGATCGCAGGCCGCCGACCACTT	TS1-TS2-PP_0412V222L_rv
JDW255	ATTCGAGCTCGGTACCCGGGTACTCTACTGGCCAACCGC	TS1-TS2-CbrAA625T_fw
JDW256	CAGGTCGACTCTAGAGGATCGCTCCTCGCTGTTCTGGTG	TS1-TS2-CbrAA625T_rv
JDW266	ATTCGAGCTCGGTACCCGGGACTGCGAGATTCACGCCG	TS1-TS2- PPP_2177CàT_fw
JDW267	CAGGTCGACTCTAGAGGATCGCAGATCCGGAAAGATGACAC	TS1-TS2- PPP_2177CàT_rv
JDW303	CATTAGAAAACCTCCTTAGCATTTAGTTGCCGGCCTCGGTCACC	P14f -nylCαCβ_fw
JDW304	TAAATGCTAAGGAGGTTTTCTAATGACCACCATCTCCGCAATCGTTAC	P14f -nylCαCβ_rv
JDW297	ATTCGAGCTCGGTACCCGGGAAGCCTCCAAGACCCTCAG	TS1 ΔPP_5003-6_fw
JDW298	TCCAGCAGGCCTACGACGCTCCGTTGTC	TS1 ΔPP_5003-6_rv
JDW299	AGCGTCGTAGGCCTGCTGGAGATGTAGTG	TS2 ΔPP_5003-6_fw
JDW300	CAGGTCGACTCTAGAGGATCGCGAACTTGAAGAAGCCTTC	TS2 ΔPP_5003-6_rv
JDW363	GAGGACGAAATCCCCGGGTACCGAGCTC	pBAM1-backbone_fw
JDW364	TGTTCAACACTCCTCTAGAGTCGACCTGCAG	pBAM1-backbone_rv
JDW365	CTCTAGAGGAGTGTTGAACAACCAACGAAC	oppABCDF-nylCJW-1 pBAM-1_fw
JDW366	TACCCGGGGATTTCGTCCTCTCAGTCTG	oppABCDF-nylCJW-1 pBAM-1_rv
BW938	GGGGATCCTCTAGAGTCG	pSNW2 backbone_fw
BW939	GGGTACCGAGCTCGAATTC	pSNW2 backbone_rv
BW1358	tgaattcgagctcggtacccATGCGGCCGATGATGGTC	TS1 ΔspuB_fw
BW1359	tgaggtatttTCAACCCTGGTGCCGCAG	TS1 ΔspuB_rv
BW1360	ccagggttgaAAATACCTCAGGAGGTAAGGTG	TS2 ΔspuB_fw
BW1361	gtcgactctagaggatccccATGTCAAGCCGACCCCATG	TS2 ΔspuB_rv
BW1365	atcgaggtctcCgtggcaccagaaggtccacgagacGTTTTAGAGCTAGAAATAGC	spuAQ129*-Position1-GG-F;
		fw to TL_353
BW1366	atcgaggtctcCaggttggcttccaggaaatgaacgGTTTTAGAGCTAGAAATAGC	spuAQ117*-Position2-GG-F;
		fw to TL_355
BW1367	atcgaggtctcCgcggggccaggaaaaccagaccccGTTTTAGAGCTAGAAATAGC	PP_3598Q89*-Position3-GG-F;
		fw to TL_357
BW1368	atcgaggtctcCttgtgaaaaccagaccccaggcaaGTTTTAGAGCTAGAAATAGC	PP_3598Q92*-Position4-GG-F;
		fw to TL_359
BW1369	atcgaggtctcCtgttaggctaccaggagctgaacgGTTTTAGAGCTAGAAATAGC	PP_5298Q117*-Position5-GG-F;
		fw to TL_361
BW1370	atcgaggtctcCtttccagccagggcatcgaccgtcGTTTTAGAGCTAGAAATAGC	PP_5298Q183*-Position6-GG-F;
		fw to TL_367
BW1377	atcgaggtctcCgtggATCCCACAAATGCACACCCTGTTTTAGAGCTAGAAATAGC	spuC-IIW46*-Position1-GG-F;
		fw to TL_353
BW1378	atcgaggtctcCaggtGGCCCAGGGTGTGCATTTGTGTTTTAGAGCTAGAAATAGC	spuC-IIQ41*-Position2-GG-F;
		fw to TL_355
BW1379	atcgaggtctcCgcggGTCCCACAGGTACACACCCTGTTTTAGAGCTAGAAATAGC	spuC-IW46*-Position3-GG-F;
		fw to TL_357
BW1380	atcgaggtctcCttgtGAAGGGCCAGAAGAACAAGAGTTTTAGAGCTAGAAATAGC	spuC-IQ141*-Position4-GG-F;
		fw to TL_359
BW1381	atcgaggtctcCtgttGACCCGTCAACTGAGTACGCGTTTTAGAGCTAGAAATAGC	PP_0596R78C.Q79*-Position5-GG-F; fw to TL_361
BW1382	atcgaggtctcCtttcGCAGGTCCACAGGCCGGACAGTTTTAGAGCTAGAAATAGC	PP_0596W61*-Position6-GG-F;
		fw to TL_363
BW1383	atcgaggtctcCcttgGCCCAGGGCAGCAAGATCCGGTTTTAGAGCTAGAAATAGC	PP_2800Q29*-Position7-GG-F;
		fw to TL_365
BW1385	atcgaggtctcCgtgcCAACGACCAGGGCAGCGGATGTTTTAGAGCTAGAAATAGC	PP_2800Q190*-Position8-GG-F;
		fw to TL_367
TL_353	atcgaggtctcCacctTTAGCTGCCTATACGGCAGT	gRNA1-GG-R
TL_355	atcgaggtctcCccgcTTAGCTGCCTATACGGCAGT	gRNA2-GG-R
TL_357	atcgaggtctcCacaaTTAGCTGCCTATACGGCAGT	gRNA3-GG-R
TL_359	atcgaggtctcCaacaTTAGCTGCCTATACGGCAGT	gRNA4-GG-R
TL_361	atcgaggtctcCgaaaTTAGCTGCCTATACGGCAGT	gRNA5-GG-R
TL_363	atcgaggtctcCcaagTTAGCTGCCTATACGGCAGT	gRNA6-GG-R
TL_365	atcgaggtctcCgcacTTAGCTGCCTATACGGCAGT	gRNA7-GG-R
TL_367	ATCGAGGTCTCCAAACTTTCTTAGCTGCCTATACGG	gRNALastPosition-GG-R
1747	GAAATAATTTTGTTTAACTTTAAGAAGGAGATATACATAATGGCTAACACCCCCTACCC	PP_2448 _fw
1748	GGT GGT GGT GCT CGA GTG CGG CC GCA AGC TTGAA GCC CAG GCG ATC GCG CAG	PP_2448 _rv
1749	GAAATAATTTTGTTTAACTTTAAGAAGGAGATATACATAATGAACAAGATCGAAACGTTCGAAAGG	PP_2800_fw
1750	GGT GGT GGT GCT CGA GTG CGG CC GCA AGC TTCTG GCG AAG CGC TGC CGC GAC	PP_2800_rv
1751	GAAATAATTTTGTTTAACTTTAAGAAGGAGATATACATAATGAACATGCCCGAAACTGGTCC	PP_0596 _fw
1752	GGT GGT GGT GCT CGA GTG CGG CC GCA AGC TTGTC GAT CAG GTT CAG GGT TTC G	PP_0596 _rv
1753	GAAATAATTTTGTTTAACTTTAAGAAGGAGATATACATAATGAGCGTCAACAACCCGCAAAC	PP_5182_fw
1754	GGT GGT GGT GCT CGA GTG CGG CC GCA AGC TTTTG AAT CGC CTC AAG GGT CAG G	PP_5182_rv
1755	GAAATAATTTTGTTTAACTTTAAGAAGGAGATATACATAATGAGTGAACAGAATTCGCAGACCC	PP_2180_fw
1756	GGT GGT GGT GCT CGA GTG CGG CC GCA AGC TTCCG AAC AGC CTC ATA GGT CAG	PP_2180_rv
1757	GAAATAATTTTGTTTAACTTTAAGAAGGAGATATACATAATGAGTAACAACCTCGACCAGCTC	PP_5183_fw
1758	GGT GGT GGT GCT CGA GTG CGG CC GCA AGC TTGAC AGC GAA CAG CAG GAA CTC	PP_5183_rv
1759	GAAATAATTTTGTTTAACTTTAAGAAGGAGATATACATAATGCGTATTGTCCCGTTCCAGTAC	PP_4659_fw
1760	GGT GGT GGT GCT CGA GTG CGG CC GCA AGC TTCTT GAC GAT CAT CCC TAC CCC	PP_4659_rv
1761	GAAATAATTTTGTTTAACTTTAAGAAGGAGATATACATATTGAGCGAACTCCTCAACCGC	PP_0243_fw
1762	GGT GGT GGT GCT CGA GTG CGG CC GCA AGC TTACT GCT GAT TGC CAG GAT GCT G	PP_0243_rv
1763	GAAATAATTTTGTTTAACTTTAAGAAGGAGATATACATAATGCACTTTGCCCCTGTAGAGC	PP_4547_fw
1764	GGT GGT GGT GCT CGA GTG CGG CC GCA AGC TTGGC CTG GTG CAG GTA CCA GC	PP_4547_rv
1773	GGT GAT GTC GGC GAT ATA GGC	Colony PCR and plasmid sequencing of all pET-based plasmids
1774	CGC GCT TAA TGC GCC GCT AC	Colony PCR and plasmid sequencing of all pET-based plasmids
