# Supplementary material for: Upcycling of polyamides through chemical hydrolysis and engineered Pseudomonas putida
Source: Nat Microbiol. 2025 Feb 10;10(3):667–80. doi: 10.1038/s41564-025-01929-5 (PMC11879879; doi:10.1038/s41564-025-01929-5)
Supplement: Supplementary file 9 — DNA sequences of codon-optimized nylonase-encoding genes for P. putida KT2440. [file 41564_2025_1929_MOESM9_ESM.xlsx]

## Sheet: Supplementary Table S7
Table S7. DNA sequences of codon-optimized nylonase-encoding genes for P. putida KT2440.
The upstream region containing P14f is colored in orange. Nylonase-encoding genes are colored in green.
Construct	Sequence 5’-3’
P14f -nylA	ACAGTTTACGAACCGAACAGGCTTATGTCAAGACGTCTTAATTAAGCCCGTTGACATGACATGGTTTTGAGGGTATAATGTGGCGACCTAGGGCCCAAGTTCACTTAAAAAGGAGATCAACAATGAAAGCAATTTTCGTACTGAAACATCTTAATCATGCTAAGGAGGTTTTCTAATGTCCAAGGTTGATCTGTGGCAGGACGCGACCGCCCAGGCCGAGCTGGTGCGTAGTGGTGAAATCTCCCGTACTGAGCTGCTGGAGGCGACCATCGCTCACGTGCAGGCCGTGAACCCGGAGATCAACGCCGTCATCATCCCACTGTTCGAAAAGGCTCGCCGCGAATCGGAACTGGCTTCGGGTCCGTTCGCCGGCGTTCCGTACCTGCTGAAAGACCTGAC…
P14f -nylB	ACAGTTTACGAACCGAACAGGCTTATGTCAAGACGTCTTAATTAAGCCCGTTGACATGACATGGTTTTGAGGGTATAATGTGGCGACCTAGGGCCCAAGTTCACTTAAAAAGGAGATCAACAATGAAAGCAATTTTCGTACTGAAACATCTTAATCATGCTAAGGAGGTTTTCTAATGAACGCTCGCAGTACTGGTCAACATCCAGCTCGCTATCCAGGTGCTGCGGCCGGCGAACCAACTTTGGATTCGTGGCAGGAAGCTCCACACAACCGTTGGGCATTCGCCCGTCTGGGCGAACTGCTGCCGACTGCGGCGGTTAGTCGTCGGGATCCAGCTACCCCAGCTGAGCCTGTTGTTCGCTTGGATGCTCTGGCGACTCGTTTGCCAGATCTGGAACA…
P14f -nylC	ACAGTTTACGAACCGAACAGGCTTATGTCAAGACGTCTTAATTAAGCCCGTTGACATGACATGGTTTTGAGGGTATAATGTGGCGACCTAGGGCCCAAGTTCACTTAAAAAGGAGATCAACAATGAAAGCAATTTTCGTACTGAAACATCTTAATCATGCTAAGGAGGTTTTCTAATGAACACTACCCCAGTACATGCCTTGACCGATATCGATGGTGGCATCGCTGTTGATCCAGCCCCACGGTTGGCTGGTCCTCCAGTGTTCGGTGGCCCTGGTAACGATGCCTTCGACCTGGCCCCAGTACGCTCGACCGGCCGCGAAATGCTGCGCTTCGACTTCCCTGGTGTCTCCATCGGTGCCGCGCACTATGAAGAAGGTCCAACTGGTGCGACCGTGAT…
