# Supplementary material for: Upcycling of polyamides through chemical hydrolysis and engineered Pseudomonas putida
Source: Nat Microbiol. 2025 Feb 10;10(3):667–80. doi: 10.1038/s41564-025-01929-5 (PMC11879879; doi:10.1038/s41564-025-01929-5)
Supplement: Supplementary file 10 — Numerical values of OD equivalents determined by growth monitoring using Growth Profiler (Enzyscreen) for Fig. 1b–d,f–h. [file 41564_2025_1929_MOESM10_ESM.xlsx]

## Sheet: Source Data 1B
Growth of P. putida KT2440-AA and HMDA-1 mutant on diamine
time (h)	KT2440-AA - C4			KT2440-AA - C5			KT2440-AA - C6			KT2440-AA - C7			KT2440-AA - C8			HMDA-1 mutant - C6 -WC7
0	0.144	0.144	0.141	0.093	0.09	0.088		0.101	0.104	0.084	0.085	0.1	0.097	0.098	0.116	0.103	0.103	0.103
0.483333	0.139	0.138	0.14	0.097	0.085	0.083		0.095	0.094	0.074	0.075	0.09	0.137	0.128	0.133	0.087	0.087	0.087
0.983333	0.136	0.138	0.136	0.085	0.082	0.077		0.08	0.08	0.074	0.066	0.087	0.083	0.075	0.081	0.08	0.08	0.08
1.48333	0.142	0.143	0.14	0.083	0.081	0.078		0.079	0.088	0.088	0.073	0.089	0.083	0.08	0.081	0.08	0.08	0.08
1.98333	0.154	0.154	0.144	0.095	0.079	0.079		0.083	0.103	0.091	0.073	0.09	0.087	0.084	0.102	0.094	0.094	0.094
2.48333	0.185	0.17	0.171	0.109	0.086	0.082		0.082	0.093	0.09	0.072	0.086	0.087	0.085	0.107	0.091	0.091	0.091
2.98333	0.213	0.213	0.23	0.107	0.082	0.08		0.085	0.103	0.094	0.071	0.088	0.108	0.084	0.106	0.09	0.09	0.09
3.48333	0.299	0.296	0.297	0.111	0.083	0.083		0.085	0.104	0.094	0.072	0.088	0.091	0.09	0.118	0.09	0.09	0.09
3.98333	0.436	0.424	0.414	0.108	0.084	0.084		0.08	0.103	0.102	0.073	0.09	0.121	0.093	0.119	0.089	0.089	0.089
4.48333	0.625	0.621	0.614	0.129	0.098	0.088		0.093	0.104	0.104	0.074	0.092	0.121	0.105	0.117	0.093	0.093	0.093
4.98333	0.945	0.928	0.909	0.134	0.109	0.106		0.097	0.106	0.109	0.078	0.093	0.118	0.112	0.126	0.104	0.104	0.104
5.5	1.432	1.423	1.389	0.176	0.137	0.134		0.104	0.118	0.118	0.088	0.12	0.124	0.114	0.128	0.106	0.106	0.106
6	2.025	1.943	1.922	0.177	0.15	0.137		0.104	0.12	0.119	0.084	0.111	0.122	0.114	0.129	0.108	0.108	0.108
6.51667	2.707	2.667	2.541	0.185	0.16	0.16		0.103	0.105	0.106	0.086	0.087	0.124	0.116	0.126	0.107	0.107	0.107
7.01667	2.891	2.937	2.852	0.208	0.182	0.182		0.105	0.105	0.107	0.08	0.091	0.123	0.116	0.129	0.107	0.107	0.107
7.51667	3.149	3.083	3.038	0.226	0.205	0.198		0.104	0.108	0.108	0.09	0.085	0.124	0.119	0.128	0.105	0.105	0.105
8.01667	3.151	3.09	2.994	0.255	0.229	0.233		0.105	0.105	0.11	0.094	0.085	0.122	0.116	0.129	0.107	0.107	0.107
8.51667	3.048	3.037	2.883	0.302	0.266	0.276		0.104	0.108	0.105	0.092	0.092	0.124	0.119	0.128	0.108	0.108	0.108
9.01667	2.931	2.919	2.86	0.364	0.351	0.335		0.104	0.105	0.108	0.095	0.088	0.122	0.114	0.128	0.109	0.109	0.109
9.51667	2.884	2.886	2.804	0.456	0.44	0.43		0.103	0.108	0.106	0.102	0.092	0.121	0.116	0.13	0.108	0.108	0.108
10.0167	2.85	2.849	2.733	0.575	0.568	0.542		0.104	0.107	0.105	0.095	0.091	0.12	0.117	0.129	0.106	0.106	0.106
10.5167	2.802	2.835	2.723	0.694	0.699	0.69		0.107	0.106	0.106	0.106	0.096	0.122	0.116	0.129	0.108	0.108	0.108
11.0167	2.788	2.813	2.696	0.876	0.93	0.883		0.106	0.107	0.105	0.106	0.087	0.121	0.115	0.123	0.106	0.106	0.106
11.5167	2.796	2.799	2.718	1.079	1.179	1.144		0.105	0.107	0.106	0.106	0.085	0.123	0.115	0.128	0.107	0.107	0.107
12.0167	2.722	2.847	2.708	1.412	1.518	1.444		0.105	0.118	0.105	0.106	0.085	0.119	0.109	0.122	0.107	0.107	0.107
12.5167	2.79	2.823	2.697	1.691	1.837	1.818		0.105	0.106	0.103	0.117	0.087	0.124	0.118	0.129	0.106	0.106	0.106
13.0167	2.788	2.811	2.694	2.095	2.536	2.42		0.1	0.107	0.105	0.118	0.086	0.121	0.118	0.129	0.107	0.107	0.107
13.5167	2.777	2.849	2.661	2.558	2.554	2.509		0.098	0.104	0.104	0.109	0.081	0.122	0.117	0.123	0.104	0.104	0.104
14.0167	2.795	2.8	2.695	2.555	2.557	2.475		0.105	0.104	0.105	0.118	0.084	0.122	0.117	0.13	0.108	0.108	0.108
14.5167	2.734	2.794	2.69	2.538	2.533	2.409		0.097	0.103	0.12	0.12	0.086	0.123	0.114	0.131	0.106	0.106	0.106
15.0167	2.8	2.798	2.691	2.503	2.5	2.355		0.096	0.104	0.107	0.118	0.084	0.107	0.105	0.128	0.107	0.107	0.107
15.5167	2.799	2.852	2.701	2.458	2.449	2.314		0.106	0.104	0.107	0.12	0.086	0.105	0.107	0.128	0.107	0.107	0.107
16.0167	2.792	2.844	2.705	2.433	2.348	2.263		0.089	0.105	0.118	0.117	0.084	0.096	0.107	0.127	0.105	0.105	0.105
16.5167	2.8	2.852	2.692	2.407	2.329	2.251		0.104	0.107	0.121	0.12	0.083	0.12	0.106	0.13	0.107	0.107	0.107
17.0167	2.787	2.837	2.7	2.308	2.267	2.205		0.09	0.105	0.12	0.118	0.08	0.106	0.107	0.128	0.108	0.108	0.108
17.5167	2.739	2.864	2.703	2.269	2.27	2.204		0.097	0.101	0.12	0.12	0.085	0.104	0.105	0.129	0.107	0.107	0.107
18.0167	2.787	2.851	2.691	2.264	2.255	2.159		0.089	0.103	0.121	0.12	0.083	0.094	0.106	0.13	0.105	0.105	0.105
18.5167	2.795	2.819	2.681	2.258	2.276	2.147		0.105	0.105	0.121	0.119	0.082	0.105	0.105	0.13	0.106	0.106	0.106
19.0167	2.735	2.805	2.688	2.239	2.211	2.124		0.097	0.104	0.127	0.119	0.085	0.095	0.103	0.13	0.106	0.106	0.106
19.5167	2.775	2.8	2.666	2.241	2.202	2.143		0.097	0.101	0.119	0.119	0.079	0.095	0.105	0.128	0.106	0.106	0.106
20.0167	2.693	2.813	2.642	2.248	2.22	2.114		0.097	0.106	0.123	0.122	0.082	0.12	0.105	0.13	0.105	0.105	0.105
20.5167	2.787	2.747	2.661	2.201	2.191	2.113		0.091	0.103	0.119	0.125	0.084	0.104	0.105	0.13	0.108	0.108	0.108
21.0167	2.716	2.737	2.656	2.183	2.199	2.1		0.09	0.105	0.127	0.11	0.083	0.121	0.097	0.129	0.105	0.105	0.105
21.5167	2.647	2.702	2.619	2.101	2.121	2.056		0.089	0.103	0.12	0.109	0.078	0.092	0.093	0.129	0.105	0.105	0.105
22.0167	2.664	2.725	2.625	2.178	2.156	2.065		0.098	0.106	0.128	0.123	0.085	0.12	0.105	0.13	0.106	0.106	0.106
22.5167	2.613	2.723	2.553	2.168	2.158	2.058		0.098	0.104	0.12	0.11	0.083	0.104	0.102	0.123	0.109	0.109	0.109
23.0167	2.666	2.74	2.547	2.113	2.149	2.06		0.1	0.105	0.122	0.121	0.084	0.094	0.104	0.131	0.105	0.105	0.105
23.5167	2.659	2.713	2.599	2.137	2.171	2.058		0.099	0.106	0.126	0.122	0.086	0.104	0.107	0.13	0.107	0.107	0.107
24.0167	2.625	2.671	2.559	2.117	2.152	2.052		0.091	0.105	0.127	0.123	0.082	0.094	0.105	0.132	0.106	0.106	0.106
24.5167	2.597	2.671	2.548	2.116	2.127	2.064		0.104	0.103	0.121	0.109	0.084	0.094	0.104	0.132	0.107	0.107	0.107
25.0167	2.597	2.658	2.508	2.106	2.11	2.057		0.106	0.104	0.127	0.107	0.083	0.104	0.104	0.128	0.108	0.108	0.108
25.5167	2.601	2.659	2.518	2.116	2.157	2.026		0.1	0.105	0.126	0.127	0.084	0.106	0.104	0.131	0.106	0.106	0.106
26.0167	2.601	2.621	2.51	2.102	2.119	2.036		0.107	0.105	0.121	0.11	0.083	0.104	0.104	0.128	0.106	0.106	0.106
26.5167	2.534	2.612	2.499	2.104	2.114	2.051		0.105	0.105	0.121	0.109	0.084	0.105	0.097	0.131	0.106	0.106	0.106
27.0167	2.539	2.557	2.48	2.115	2.109	2.023		0.107	0.105	0.121	0.129	0.085	0.12	0.104	0.132	0.106	0.106	0.106
27.5167	2.5	2.542	2.479	2.109	2.114	2.008		0.106	0.103	0.121	0.11	0.083	0.107	0.095	0.132	0.107	0.107	0.107
28.0167	2.484	2.551	2.481	2.099	2.126	2.014		0.105	0.103	0.127	0.12	0.082	0.104	0.105	0.13	0.108	0.108	0.108
28.5167	2.444	2.48	2.372	2.047	2.057	1.978		0.087	0.106	0.125	0.11	0.083	0.093	0.095	0.13	0.104	0.104	0.104
29.0167	2.525	2.535	2.431	2.114	2.113	2.029		0.097	0.105	0.122	0.109	0.082	0.106	0.101	0.132	0.107	0.107	0.107
29.5167	2.484	2.5	2.377	2.088	2.122	1.998		0.1	0.106	0.128	0.11	0.082	0.103	0.105	0.131	0.106	0.106	0.106
30.0167	2.474	2.501	2.389	2.111	2.113	2.01		0.104	0.104	0.125	0.111	0.082	0.094	0.104	0.133	0.106	0.106	0.106
30.5167	2.476	2.486	2.433	2.11	2.111	2.031		0.098	0.104	0.126	0.116	0.083	0.102	0.098	0.13	0.106	0.106	0.106
31.0167	2.441	2.498	2.331	2.107	2.106	2.003		0.099	0.104	0.128	0.11	0.08	0.103	0.104	0.132	0.105	0.105	0.105
31.5167	2.434	2.489	2.336	2.104	2.102	2.007		0.104	0.105	0.127	0.111	0.085	0.105	0.105	0.129	0.106	0.106	0.106
32.0167	2.38	2.452	2.381	2.1	2.119	2.029		0.099	0.105	0.132	0.109	0.086	0.102	0.103	0.131	0.108	0.108	0.108
32.5167	2.434	2.474	2.338	2.114	2.107	2.004		0.09	0.104	0.128	0.108	0.079	0.103	0.105	0.13	0.106	0.106	0.106
33.0167	2.43	2.478	2.339	2.108	2.124	1.999		0.105	0.105	0.13	0.108	0.083	0.106	0.118	0.13	0.105	0.105	0.105
33.5167	2.397	2.468	2.337	2.104	2.109	1.997		0.105	0.106	0.13	0.121	0.084	0.104	0.104	0.131	0.107	0.107	0.107
34.0167	2.362	2.42	2.315	2.111	2.107	2.001		0.105	0.107	0.13	0.11	0.084	0.104	0.107	0.131	0.106	0.106	0.106
34.5167	2.395	2.384	2.318	2.106	2.099	1.997		0.106	0.105	0.129	0.122	0.083	0.102	0.105	0.131	0.107	0.107	0.107
35.0167	2.333	2.379	2.322	2.076	2.11	1.992		0.105	0.099	0.13	0.106	0.084	0.103	0.114	0.133	0.105	0.105	0.105
35.5167	2.365	2.428	2.327	2.107	2.105	2.009		0.1	0.105	0.128	0.119	0.085	0.104	0.105	0.128	0.107	0.107	0.107
36.0167	2.341	2.381	2.304	2.105	2.058	2.001		0.106	0.104	0.13	0.106	0.085	0.091	0.106	0.131	0.105	0.105	0.105
36.5167	2.335	2.379	2.315	2.106	2.109	2.009		0.097	0.102	0.126	0.119	0.084	0.107	0.105	0.129	0.105	0.105	0.105
37.0167	2.338	2.379	2.313	2.111	2.069	1.997		0.106	0.105	0.129	0.108	0.083	0.101	0.115	0.132	0.105	0.105	0.105
37.5167	2.346	2.38	2.318	2.097	2.097	2.002		0.106	0.105	0.13	0.11	0.083	0.103	0.107	0.13	0.107	0.107	0.107
38.0167	2.307	2.435	2.306	2.091	2.092	2.001		0.109	0.105	0.13	0.121	0.086	0.104	0.118	0.132	0.106	0.106	0.106
38.5167	2.322	2.443	2.307	2.092	2.068	2		0.1	0.104	0.128	0.12	0.082	0.104	0.103	0.13	0.105	0.105	0.105
39.0167	2.333	2.435	2.304	2.1	2.107	1.992		0.108	0.107	0.131	0.119	0.086	0.105	0.105	0.132	0.106	0.106	0.106
39.5167	2.331	2.379	2.323	2.055	2.094	1.992		0.108	0.103	0.131	0.122	0.083	0.106	0.116	0.129	0.108	0.108	0.108
40.0167	2.308	2.382	2.316	2.042	2.104	1.993		0.106	0.105	0.131	0.12	0.081	0.096	0.106	0.131	0.108	0.108	0.108
40.5167	2.303	2.363	2.305	2.067	2.073	1.998		0.106	0.105	0.132	0.128	0.08	0.105	0.105	0.131	0.109	0.109	0.109
41.0167	2.321	2.384	2.268	2.051	2.104	1.997		0.106	0.107	0.13	0.128	0.085	0.104	0.115	0.131	0.106	0.106	0.106
41.5167	2.307	2.373	2.31	2.045	2.066	1.994		0.105	0.102	0.128	0.122	0.082	0.104	0.104	0.128	0.103	0.103	0.103
42.0167	2.269	2.371	2.271	2.068	2.057	1.983		0.108	0.104	0.128	0.122	0.081	0.095	0.118	0.13	0.106	0.106	0.106
42.5167	2.308	2.386	2.281	2.076	2.105	1.996		0.108	0.104	0.13	0.129	0.083	0.094	0.117	0.13	0.107	0.107	0.107
43.0167	2.375	2.442	2.309	2.091	2.108	1.992		0.106	0.104	0.131	0.129	0.086	0.095	0.124	0.13	0.106	0.106	0.106
43.5167	2.3	2.382	2.242	2.033	2.07	1.987		0.109	0.106	0.133	0.129	0.085	0.104	0.118	0.129	0.107	0.107	0.107
44.0167	2.308	2.389	2.312	2.086	2.062	1.99		0.108	0.106	0.129	0.13	0.085	0.091	0.117	0.128	0.106	0.106	0.106
44.5167	2.323	2.385	2.273	2.051	2.057	1.988		0.109	0.106	0.129	0.132	0.082	0.105	0.117	0.13	0.107	0.107	0.107
45.0167	2.311	2.371	2.23	2.037	2.069	1.99		0.107	0.106	0.133	0.13	0.081	0.107	0.118	0.13	0.106	0.106	0.106
45.5167	2.279	2.369	2.281	2.024	2.056	1.991		0.109	0.104	0.132	0.131	0.083	0.093	0.109	0.129	0.106	0.106	0.106
46.0167	2.27	2.371	2.274	2.032	2.052	1.986		0.109	0.108	0.129	0.13	0.085	0.102	0.116	0.131	0.106	0.106	0.106
46.5167	2.263	2.362	2.252	2.054	2.055	1.991		0.107	0.103	0.134	0.135	0.085	0.095	0.119	0.131	0.105	0.105	0.105
47.0167	2.274	2.374	2.266	2.041	2.047	1.993		0.11	0.102	0.131	0.133	0.085	0.103	0.107	0.128	0.108	0.108	0.108
47.5167	2.261	2.376	2.263	2.029	2.058	1.986		0.109	0.102	0.13	0.13	0.087	0.106	0.11	0.128	0.107	0.107	0.107
48.0167	2.266	2.431	2.216	2.033	2.062	1.953		0.11	0.102	0.132	0.135	0.081	0.095	0.118	0.134	0.108	0.108	0.108
48.5167	2.275	2.369	2.224	2.048	2.062	1.994		0.109	0.105	0.136	0.138	0.083	0.105	0.118	0.128	0.105	0.105	0.105
49.0167	2.269	2.383	2.219	2.029	2.066	1.971		0.108	0.105	0.136	0.131	0.084	0.105	0.116	0.132	0.106	0.106	0.106
49.5167	2.255	2.369	2.261	2.028	2.058	1.992		0.11	0.106	0.137	0.133	0.086	0.103	0.116	0.129	0.108	0.108	0.108
50.0167	2.26	2.363	2.207	2.038	2.043	1.955		0.109	0.104	0.134	0.14	0.085	0.103	0.115	0.129	0.108	0.108	0.108
50.5167	2.27	2.365	2.21	2.032	2.051	1.961		0.111	0.105	0.141	0.135	0.083	0.093	0.115	0.132	0.104	0.104	0.104
51.0167	2.278	2.353	2.227	2.032	2.052	1.984		0.11	0.105	0.141	0.132	0.082	0.102	0.116	0.129	0.107	0.107	0.107
51.5167	2.214	2.308	2.185	1.976	2.01	1.944		0.11	0.106	0.135	0.136	0.085	0.094	0.108	0.13	0.105	0.105	0.105
52.0167	2.266	2.35	2.217	2.033	2.058	1.981		0.112	0.105	0.145	0.142	0.083	0.103	0.116	0.131	0.107	0.107	0.107
52.5167	2.271	2.349	2.256	2.028	2.014	1.982		0.109	0.106	0.143	0.145	0.081	0.101	0.119	0.13	0.105	0.105	0.105
53.0167	2.269	2.369	2.177	2.029	2.032	1.985		0.111	0.107	0.142	0.139	0.083	0.095	0.108	0.129	0.108	0.108	0.108
53.5167	2.258	2.357	2.219	2.033	2.033	1.98		0.112	0.106	0.143	0.146	0.086	0.095	0.117	0.129	0.108	0.108	0.108
54.0167	2.266	2.422	2.19	2.006	2.014	1.991		0.111	0.106	0.148	0.137	0.086	0.092	0.114	0.128	0.109	0.109	0.109
54.5167	2.209	2.375	2.197	1.988	2.012	1.951		0.11	0.106	0.142	0.139	0.087	0.094	0.107	0.129	0.109	0.109	0.109
55.0167	2.256	2.374	2.2	2.025	2.033	1.975		0.111	0.106	0.146	0.144	0.086	0.103	0.119	0.13	0.108	0.108	0.108
55.5167	2.22	2.366	2.216	2.006	2.044	1.947		0.113	0.107	0.143	0.146	0.089	0.094	0.106	0.129	0.108	0.108	0.108
56.0167	2.264	2.367	2.184	2.009	2.053	1.986		0.111	0.106	0.148	0.143	0.081	0.094	0.117	0.131	0.106	0.106	0.106
56.5167	2.178	2.303	2.158	1.974	1.963	1.925		0.11	0.105	0.144	0.143	0.083	0.094	0.116	0.13	0.106	0.106	0.106
57.0167	2.218	2.332	2.175	1.975	2.006	1.978		0.111	0.107	0.144	0.141	0.083	0.091	0.109	0.129	0.106	0.106	0.106
57.5167	2.209	2.366	2.202	1.995	2.018	1.985		0.11	0.106	0.145	0.147	0.083	0.094	0.107	0.128	0.107	0.107	0.107
58.0167	2.212	2.364	2.182	2.02	2.023	1.952		0.11	0.107	0.146	0.159	0.086	0.105	0.116	0.129	0.109	0.109	0.109
58.5167	2.23	2.366	2.181	1.977	2.019	1.945		0.127	0.108	0.15	0.158	0.084	0.104	0.118	0.13	0.11	0.11	0.11
59.0167	2.203	2.314	2.162	1.964	1.972	1.924		0.111	0.105	0.144	0.146	0.083	0.091	0.107	0.13	0.106	0.106	0.106
59.5167	2.247	2.364	2.168	1.972	2.005	1.944		0.128	0.104	0.143	0.149	0.084	0.094	0.106	0.129	0.109	0.109	0.109
60.0167	2.2	2.36	2.171	1.964	2.013	1.948		0.112	0.105	0.145	0.147	0.083	0.092	0.105	0.13	0.11	0.11	0.11
60.5167	2.272	2.411	2.171	1.97	2.028	1.951		0.128	0.106	0.149	0.146	0.086	0.105	0.116	0.129	0.109	0.109	0.109
61.0167	2.246	2.371	2.156	1.984	2.008	1.945		0.128	0.106	0.157	0.149	0.084	0.094	0.117	0.128	0.106	0.106	0.106
61.5167	2.202	2.34	2.181	1.973	2.012	1.946		0.11	0.104	0.144	0.147	0.084	0.101	0.115	0.129	0.109	0.109	0.109
62.0167	2.211	2.347	2.181	1.978	2.001	1.945		0.109	0.106	0.145	0.149	0.085	0.091	0.109	0.132	0.108	0.108	0.108
62.5167	2.196	2.317	2.148	1.957	2.016	1.98		0.128	0.108	0.146	0.144	0.087	0.095	0.121	0.128	0.108	0.108	0.108
63.0167	2.205	2.315	2.174	1.973	2.014	1.945		0.128	0.105	0.145	0.145	0.084	0.093	0.115	0.13	0.109	0.109	0.109
63.5167	2.194	2.334	2.166	1.971	2.011	1.941		0.111	0.102	0.15	0.146	0.083	0.093	0.117	0.128	0.108	0.108	0.108
64.0167	2.214	2.318	2.167	1.958	1.98	1.946		0.125	0.106	0.148	0.156	0.082	0.093	0.109	0.124	0.109	0.109	0.109
64.5167	2.204	2.323	2.158	1.967	1.983	1.945		0.129	0.107	0.148	0.143	0.083	0.093	0.108	0.125	0.109	0.109	0.109
65.0167	2.222	2.288	2.157	1.968	2.013	1.943		0.112	0.103	0.147	0.147	0.083	0.092	0.119	0.123	0.109	0.109	0.109
65.5167	2.169	2.348	2.168	1.973	2.008	1.946		0.111	0.107	0.147	0.144	0.083	0.091	0.107	0.129	0.109	0.109	0.109
66.0167	2.204	2.316	2.156	1.958	2.004	1.936		0.113	0.103	0.148	0.147	0.084	0.095	0.123	0.131	0.109	0.109	0.109
66.5167	2.198	2.331	2.173	1.976	1.972	1.944		0.127	0.103	0.146	0.148	0.086	0.104	0.128	0.132	0.11	0.11	0.11
67.0167	2.213	2.275	2.168	1.955	1.972	1.938		0.127	0.104	0.146	0.145	0.082	0.104	0.111	0.123	0.108	0.108	0.108
67.5167	2.187	2.351	2.154	1.968	2.008	1.937		0.11	0.108	0.148	0.147	0.087	0.093	0.118	0.129	0.115	0.115	0.115
68.0167	2.212	2.344	2.174	1.98	1.966	1.933		0.127	0.105	0.158	0.146	0.083	0.104	0.124	0.128	0.111	0.111	0.111
68.5167	2.21	2.32	2.157	1.967	1.968	1.92		0.11	0.105	0.144	0.148	0.083	0.095	0.12	0.125	0.116	0.116	0.116
69.0167	2.18	2.28	2.153	1.976	1.975	1.941		0.111	0.106	0.157	0.147	0.088	0.093	0.111	0.129	0.109	0.109	0.109
69.5167	2.208	2.269	2.16	1.954	1.971	1.945		0.111	0.108	0.144	0.148	0.081	0.092	0.106	0.129	0.128	0.128	0.128
70.0167	2.188	2.291	2.159	1.964	1.973	1.928		0.127	0.107	0.147	0.146	0.086	0.094	0.11	0.129	0.115	0.115	0.115
70.5167	2.199	2.315	2.154	1.965	1.975	1.941		0.13	0.107	0.157	0.145	0.085	0.094	0.114	0.13	0.126	0.126	0.126
71.0167	2.195	2.313	2.129	1.965	1.972	1.945		0.128	0.104	0.147	0.148	0.086	0.104	0.118	0.127	0.129	0.129	0.129
71.5167	2.197	2.339	2.163	1.959	1.959	1.919		0.128	0.105	0.145	0.148	0.086	0.092	0.12	0.127	0.128	0.128	0.128
72.0167	2.204	2.329	2.158	1.964	1.97	1.944		0.129	0.108	0.147	0.145	0.085	0.096	0.121	0.13	0.128	0.128	0.128
72.5167	2.267	2.281	2.179	1.963	1.974	1.913		0.128	0.108	0.146	0.146	0.085	0.093	0.106	0.123	0.129	0.129	0.129
73.0167	2.179	2.32	2.154	1.959	1.972	1.92		0.128	0.107	0.15	0.147	0.086	0.092	0.12	0.131	0.127	0.127	0.127
73.5167	2.165	2.32	2.161	1.92	1.965	1.91		0.128	0.106	0.146	0.145	0.084	0.094	0.125	0.13	0.129	0.129	0.129
74.0167	2.188	2.337	2.165	1.956	1.968	1.914		0.127	0.106	0.146	0.145	0.087	0.092	0.117	0.131	0.13	0.13	0.13
74.5167	2.164	2.325	2.148	1.97	1.966	1.912		0.127	0.107	0.148	0.144	0.086	0.093	0.117	0.128	0.132	0.132	0.132
75.0167	2.195	2.328	2.163	1.96	1.964	1.928		0.129	0.108	0.146	0.148	0.089	0.103	0.119	0.124	0.13	0.13	0.13
75.5167	2.181	2.327	2.162	1.961	1.964	1.911		0.128	0.105	0.159	0.157	0.089	0.102	0.127	0.127	0.132	0.132	0.132
76.0167	2.179	2.324	2.166	1.941	1.958	1.911		0.129	0.107	0.151	0.146	0.084	0.094	0.12	0.123	0.131	0.131	0.131
76.5167	2.159	2.323	2.16	1.964	1.952	1.917		0.132	0.107	0.145	0.144	0.087	0.095	0.107	0.122	0.135	0.135	0.135
77.0167	2.224	2.325	2.151	1.956	1.937	1.915		0.133	0.108	0.151	0.149	0.088	0.104	0.109	0.13	0.134	0.134	0.134
77.5167	2.171	2.313	2.16	1.951	1.966	1.911		0.131	0.106	0.149	0.144	0.084	0.091	0.126	0.129	0.138	0.138	0.138
78.0167	2.182	2.324	2.146	1.961	1.974	1.911		0.136	0.106	0.148	0.146	0.085	0.093	0.122	0.129	0.14	0.14	0.14
78.5167	2.163	2.269	2.157	1.917	1.957	1.91		0.134	0.105	0.146	0.146	0.086	0.092	0.108	0.122	0.138	0.138	0.138
79.0167	2.16	2.273	2.176	1.964	1.929	1.911		0.133	0.107	0.146	0.145	0.087	0.095	0.118	0.123	0.14	0.14	0.14
79.5167	2.191	2.282	2.166	1.958	1.966	1.912		0.134	0.107	0.146	0.146	0.086	0.093	0.108	0.122	0.137	0.137	0.137
80.0167	2.185	2.276	2.153	1.962	1.967	1.912		0.133	0.105	0.148	0.161	0.089	0.095	0.116	0.124	0.147	0.147	0.147
80.5167	2.166	2.225	2.168	1.961	1.955	1.913		0.133	0.104	0.142	0.161	0.088	0.121	0.119	0.124	0.155	0.155	0.155
81.0167	2.2	2.266	2.17	1.913	1.929	1.903		0.135	0.105	0.149	0.149	0.084	0.089	0.107	0.132	0.151	0.151	0.151
81.5167	2.176	2.303	2.169	1.935	1.95	1.912		0.134	0.104	0.157	0.144	0.085	0.111	0.117	0.123	0.154	0.154	0.154
82.0167	2.163	2.308	2.167	1.96	1.929	1.909		0.135	0.108	0.147	0.146	0.083	0.092	0.122	0.123	0.158	0.158	0.158
82.5167	2.165	2.302	2.164	1.938	1.961	1.909		0.136	0.105	0.148	0.143	0.087	0.103	0.107	0.122	0.159	0.159	0.159
83.0167	2.121	2.319	2.162	1.904	1.965	1.906		0.135	0.107	0.149	0.147	0.086	0.095	0.117	0.128	0.16	0.16	0.16
83.5167	2.192	2.273	2.167	1.964	1.922	1.908		0.133	0.106	0.143	0.144	0.09	0.093	0.119	0.122	0.172	0.172	0.172
84.0167	2.158	2.225	2.153	1.949	1.963	1.911		0.136	0.104	0.145	0.159	0.082	0.111	0.12	0.123	0.172	0.172	0.172
84.5167	2.124	2.216	2.119	1.863	1.882	1.878		0.136	0.105	0.134	0.137	0.084	0.094	0.109	0.122	0.159	0.159	0.159
85.0167	2.162	2.208	2.149	1.842	1.902	1.857		0.134	0.105	0.139	0.143	0.083	0.089	0.107	0.125	0.16	0.16	0.16
85.5167	2.21	2.276	2.161	1.895	1.927	1.894		0.136	0.107	0.147	0.148	0.086	0.093	0.124	0.123	0.161	0.161	0.161
86.0167	2.182	2.272	2.176	1.895	1.925	1.89		0.136	0.107	0.148	0.142	0.085	0.095	0.108	0.123	0.179	0.179	0.179
86.5167	2.194	2.308	2.157	1.896	1.923	1.892		0.136	0.107	0.145	0.143	0.086	0.102	0.117	0.121	0.18	0.18	0.18
87.0167	2.194	2.267	2.185	1.903	1.918	1.878		0.136	0.104	0.145	0.145	0.085	0.106	0.118	0.131	0.179	0.179	0.179
87.5167	2.187	2.278	2.163	1.889	1.922	1.888		0.137	0.107	0.147	0.143	0.087	0.092	0.118	0.121	0.18	0.18	0.18
88.0167	2.122	2.219	2.144	1.851	1.875	1.855		0.137	0.107	0.137	0.143	0.083	0.088	0.106	0.122	0.179	0.179	0.179
88.5167	2.171	2.285	2.154	1.875	1.916	1.883		0.137	0.107	0.145	0.147	0.085	0.089	0.117	0.123	0.182	0.182	0.182
89.0167	2.201	2.227	2.161	1.899	1.925	1.879		0.134	0.104	0.146	0.147	0.09	0.094	0.118	0.124	0.181	0.181	0.181
89.5167	2.176	2.269	2.159	1.898	1.92	1.884		0.138	0.105	0.139	0.143	0.086	0.089	0.121	0.124	0.183	0.183	0.183
90.0167	2.214	2.274	2.146	1.896	1.909	1.877		0.136	0.109	0.146	0.147	0.084	0.096	0.116	0.123	0.186	0.186	0.186
90.5167	2.158	2.21	2.116	1.846	1.874	1.852		0.138	0.107	0.137	0.144	0.083	0.094	0.109	0.12	0.184	0.184	0.184
91.0167	2.203	2.306	2.162	1.874	1.92	1.88		0.136	0.107	0.145	0.142	0.084	0.092	0.12	0.122	0.187	0.187	0.187
91.5167	2.212	2.276	2.132	1.852	1.904	1.88		0.137	0.105	0.138	0.142	0.085	0.102	0.108	0.128	0.188	0.188	0.188
92.0167	2.209	2.221	2.164	1.897	1.915	1.887		0.138	0.105	0.148	0.141	0.087	0.102	0.119	0.123	0.19	0.19	0.19
92.5167	2.188	2.22	2.16	1.86	1.9	1.883		0.138	0.108	0.145	0.147	0.089	0.095	0.116	0.125	0.19	0.19	0.19
93.0167	2.214	2.255	2.164	1.871	1.884	1.88		0.14	0.106	0.145	0.143	0.087	0.092	0.11	0.121	0.196	0.196	0.196
93.5167	2.21	2.272	2.182	1.839	1.888	1.868		0.137	0.105	0.142	0.143	0.084	0.093	0.109	0.124	0.207	0.207	0.207
94.0167	2.215	2.262	2.155	1.873	1.9	1.884		0.139	0.11	0.145	0.144	0.086	0.091	0.117	0.122	0.207	0.207	0.207
94.5167	2.183	2.221	2.166	1.854	1.88	1.868		0.135	0.104	0.143	0.145	0.085	0.122	0.118	0.122	0.213	0.213	0.213
95.0167	2.197	2.217	2.161	1.841	1.892	1.857		0.138	0.107	0.145	0.147	0.085	0.093	0.118	0.122	0.208	0.208	0.208
95.5167	2.212	2.278	2.158	1.849	1.871	1.879		0.136	0.109	0.144	0.144	0.084	0.093	0.119	0.121	0.208	0.208	0.208
96.0167	2.18	2.221	2.164	1.869	1.882	1.871		0.138	0.103	0.141	0.142	0.086	0.094	0.118	0.124	0.219	0.219	0.219
96.5167	2.21	2.267	2.158	1.854	1.882	1.848		0.14	0.107	0.139	0.144	0.086	0.094	0.107	0.125	0.213	0.213	0.213
97.0167	2.21	2.265	2.18	1.833	1.902	1.854		0.143	0.108	0.146	0.143	0.085	0.104	0.121	0.128	0.211	0.211	0.211
97.5167	2.215	2.271	2.158	1.837	1.883	1.848		0.14	0.107	0.142	0.136	0.087	0.093	0.109	0.121	0.211	0.211	0.211
98.0167	2.21	2.218	2.155	1.849	1.876	1.85		0.142	0.108	0.145	0.143	0.086	0.09	0.109	0.124	0.21	0.21	0.21
98.5167	2.193	2.218	2.147	1.84	1.875	1.852		0.141	0.104	0.134	0.142	0.085	0.104	0.121	0.123	0.223	0.223	0.223
99.0167	2.274	2.261	2.144	1.849	1.87	1.871		0.139	0.106	0.144	0.136	0.085	0.094	0.115	0.125	0.227	0.227	0.227
99.5167	2.218	2.223	2.151	1.84	1.875	1.876		0.145	0.105	0.139	0.144	0.086	0.091	0.126	0.119	0.222	0.222	0.222
100.017	2.153	2.206	2.075	1.828	1.834	1.821		0.143	0.107	0.143	0.134	0.086	0.094	0.105	0.122	0.214	0.214	0.214
100.517	2.204	2.285	2.168	1.85	1.877	1.853		0.144	0.108	0.139	0.144	0.086	0.103	0.11	0.123	0.23	0.23	0.23
101.017	2.148	2.207	2.146	1.832	1.838	1.823		0.141	0.104	0.139	0.141	0.083	0.094	0.119	0.122	0.228	0.228	0.228
101.517	2.209	2.222	2.267	1.833	1.894	1.843		0.144	0.109	0.146	0.146	0.087	0.105	0.106	0.124	0.23	0.23	0.23
102.017	2.127	2.231	2.121	1.825	1.842	1.827		0.141	0.104	0.135	0.143	0.084	0.092	0.109	0.121	0.23	0.23	0.23
102.517	2.209	2.27	2.151	1.84	1.872	1.838		0.155	0.107	0.144	0.136	0.087	0.093	0.109	0.122	0.23	0.23	0.23
103.017	2.197	2.283	2.162	1.835	1.873	1.847		0.155	0.106	0.137	0.136	0.088	0.093	0.11	0.119	0.232	0.232	0.232
103.517	2.189	2.284	2.161	1.83	1.874	1.845		0.155	0.107	0.146	0.142	0.087	0.094	0.108	0.121	0.231	0.231	0.231
104.017	2.187	2.276	2.199	1.836	1.878	1.845		0.146	0.108	0.138	0.133	0.087	0.093	0.108	0.121	0.234	0.234	0.234
104.517	2.211	2.276	2.126	1.828	1.839	1.85		0.145	0.108	0.142	0.142	0.085	0.089	0.118	0.12	0.231	0.231	0.231
105.017	2.196	2.214	2.158	1.836	1.849	1.854		0.145	0.108	0.138	0.136	0.085	0.092	0.118	0.121	0.232	0.232	0.232
105.517	2.211	2.28	2.128	1.828	1.842	1.849		0.154	0.108	0.138	0.135	0.082	0.095	0.107	0.122	0.234	0.234	0.234
106.017	2.169	2.264	2.145	1.821	1.833	1.842		0.156	0.108	0.143	0.135	0.085	0.092	0.108	0.122	0.234	0.234	0.234
106.517	2.215	2.27	2.17	1.834	1.843	1.845		0.145	0.105	0.137	0.135	0.084	0.093	0.118	0.122	0.234	0.234	0.234
107.017	2.192	2.26	2.15	1.835	1.868	1.846		0.155	0.106	0.137	0.135	0.086	0.093	0.109	0.119	0.235	0.235	0.235
107.517	2.189	2.221	2.155	1.825	1.836	1.845		0.156	0.108	0.138	0.143	0.087	0.093	0.108	0.122	0.236	0.236	0.236
108.017	2.2	2.222	2.161	1.836	1.844	1.842		0.163	0.105	0.145	0.141	0.085	0.103	0.117	0.122	0.254	0.254	0.254
108.517	2.201	2.27	2.134	1.832	1.844	1.822		0.156	0.108	0.134	0.134	0.085	0.094	0.107	0.119	0.237	0.237	0.237
109.017	2.187	2.267	2.158	1.829	1.845	1.825		0.155	0.107	0.133	0.136	0.083	0.092	0.107	0.122	0.24	0.24	0.24
109.517	2.165	2.211	2.072	1.762	1.793	1.798		0.156	0.107	0.135	0.134	0.084	0.094	0.107	0.12	0.238	0.238	0.238
110.017	2.153	2.274	2.151	1.827	1.848	1.836		0.165	0.108	0.136	0.143	0.086	0.091	0.108	0.121	0.255	0.255	0.255
110.517	2.186	2.21	2.166	1.79	1.837	1.843		0.146	0.105	0.138	0.135	0.083	0.094	0.109	0.121	0.242	0.242	0.242
111.017	2.165	2.275	2.153	1.828	1.834	1.83		0.155	0.107	0.137	0.134	0.085	0.093	0.117	0.121	0.257	0.257	0.257
111.517	2.179	2.218	2.145	1.786	1.84	1.841		0.155	0.108	0.134	0.143	0.088	0.104	0.108	0.122	0.256	0.256	0.256
112.017	2.171	2.226	2.155	1.83	1.839	1.821		0.155	0.107	0.144	0.136	0.087	0.095	0.109	0.12	0.266	0.266	0.266
112.517	2.16	2.225	2.156	1.83	1.84	1.843		0.156	0.109	0.136	0.135	0.09	0.105	0.106	0.12	0.264	0.264	0.264
113.017	2.168	2.271	2.123	1.817	1.846	1.831		0.157	0.106	0.136	0.135	0.09	0.093	0.106	0.12	0.265	0.265	0.265
113.517	2.166	2.219	2.122	1.802	1.833	1.846		0.164	0.106	0.138	0.137	0.097	0.094	0.108	0.121	0.264	0.264	0.264
114.017	2.182	2.225	2.125	1.819	1.839	1.843		0.156	0.11	0.136	0.133	0.086	0.094	0.104	0.123	0.267	0.267	0.267
114.517	2.212	2.213	2.134	1.823	1.835	1.831		0.156	0.107	0.137	0.139	0.09	0.104	0.108	0.122	0.265	0.265	0.265
115.017	2.209	2.209	2.119	1.813	1.837	1.824		0.162	0.104	0.143	0.137	0.092	0.111	0.113	0.124	0.266	0.266	0.266
115.517	2.159	2.217	2.133	1.838	1.822	1.837		0.165	0.106	0.136	0.141	0.095	0.104	0.116	0.125	0.268	0.268	0.268
116.017	2.165	2.212	2.122	1.831	1.813	1.846		0.155	0.109	0.145	0.135	0.09	0.099	0.105	0.121	0.268	0.268	0.268
116.533	2.165	2.214	2.159	1.818	1.833	1.827		0.164	0.107	0.133	0.133	0.087	0.105	0.108	0.123	0.273	0.273	0.273
117.017	2.161	2.204	2.118	1.767	1.824	1.824		0.163	0.109	0.134	0.132	0.09	0.092	0.107	0.12	0.269	0.269	0.269
117.533	2.181	2.216	2.153	1.78	1.8	1.821		0.155	0.108	0.134	0.134	0.092	0.095	0.104	0.121	0.275	0.275	0.275
118.017	2.157	2.22	2.157	1.808	1.808	1.823		0.165	0.11	0.138	0.136	0.096	0.096	0.106	0.121	0.274	0.274	0.274
118.517	2.171	2.277	2.128	1.767	1.793	1.826		0.165	0.108	0.137	0.135	0.095	0.104	0.106	0.124	0.274	0.274	0.274
119.017	2.166	2.2	2.114	1.806	1.831	1.823		0.161	0.105	0.139	0.142	0.105	0.094	0.117	0.125	0.28	0.28	0.28
119.533	2.186	2.199	2.116	1.766	1.804	1.827		0.145	0.106	0.143	0.139	0.095	0.093	0.117	0.125	0.275	0.275	0.275
120.017	2.169	2.217	2.07	1.756	1.791	1.837		0.143	0.111	0.133	0.134	0.096	0.105	0.106	0.121	0.277	0.277	0.277
120.517	2.169	2.207	2.112	1.778	1.791	1.815		0.138	0.109	0.136	0.133	0.097	0.102	0.106	0.12	0.276	0.276	0.276
121.033	2.122	2.213	2.129	1.766	1.795	1.824		0.143	0.108	0.135	0.144	0.105	0.096	0.107	0.122	0.277	0.277	0.277
121.517	2.164	2.21	2.122	1.774	1.791	1.827		0.155	0.109	0.137	0.133	0.106	0.104	0.104	0.121	0.279	0.279	0.279
122.017	2.144	2.207	2.074	1.738	1.785	1.797		0.165	0.108	0.135	0.136	0.1	0.093	0.105	0.122	0.28	0.28	0.28
122.517	2.151	2.193	2.083	1.767	1.793	1.792		0.165	0.109	0.134	0.133	0.106	0.098	0.108	0.121	0.284	0.284	0.284
123.033	2.165	2.218	2.079	1.748	1.797	1.823		0.166	0.107	0.133	0.132	0.107	0.102	0.105	0.12	0.283	0.283	0.283
123.517	2.128	2.184	2.071	1.719	1.759	1.783		0.163	0.106	0.132	0.129	0.106	0.093	0.117	0.122	0.284	0.284	0.284
124.033	2.155	2.218	2.074	1.769	1.788	1.823		0.165	0.107	0.134	0.134	0.108	0.093	0.106	0.119	0.286	0.286	0.286
124.517	2.156	2.216	2.083	1.735	1.795	1.802		0.165	0.107	0.134	0.134	0.1	0.09	0.106	0.123	0.302	0.302	0.302
125.033	2.146	2.208	2.122	1.774	1.792	1.81		0.167	0.108	0.134	0.13	0.105	0.104	0.107	0.122	0.303	0.303	0.303
125.517	2.118	2.223	2.072	1.745	1.787	1.802		0.165	0.109	0.135	0.133	0.107	0.103	0.105	0.119	0.302	0.302	0.302
126.033	2.117	2.182	2.075	1.724	1.793	1.793		0.166	0.109	0.134	0.132	0.096	0.104	0.107	0.121	0.3	0.3	0.3
126.517	2.114	2.217	2.076	1.739	1.794	1.82		0.165	0.109	0.134	0.132	0.104	0.105	0.105	0.122	0.3	0.3	0.3
127.033	2.126	2.191	2.066	1.719	1.788	1.782		0.165	0.106	0.133	0.131	0.107	0.091	0.103	0.12	0.303	0.303	0.303
127.533	2.124	2.212	2.064	1.74	1.789	1.796		0.166	0.108	0.136	0.132	0.105	0.095	0.115	0.12	0.305	0.305	0.305
128.033	2.116	2.185	2.068	1.739	1.788	1.781		0.166	0.107	0.133	0.132	0.106	0.096	0.105	0.121	0.306	0.306	0.306
128.517	2.11	2.189	2.065	1.714	1.758	1.783		0.163	0.107	0.135	0.132	0.106	0.095	0.108	0.121	0.305	0.305	0.305
129.033	2.116	2.188	2.038	1.716	1.755	1.801		0.167	0.107	0.135	0.133	0.104	0.095	0.104	0.121	0.313	0.313	0.313
129.533	2.12	2.17	2.066	1.708	1.788	1.78		0.167	0.109	0.131	0.13	0.106	0.096	0.105	0.124	0.316	0.316	0.316
130.033	2.113	2.185	2.065	1.723	1.753	1.779		0.165	0.107	0.136	0.131	0.104	0.092	0.106	0.122	0.318	0.318	0.318
130.533	2.069	2.183	2.047	1.715	1.767	1.79		0.166	0.108	0.133	0.13	0.106	0.096	0.106	0.119	0.318	0.318	0.318
131.017	2.126	2.18	2.041	1.707	1.768	1.789		0.167	0.109	0.137	0.13	0.108	0.106	0.105	0.121	0.322	0.322	0.322
131.533	2.068	2.164	2.039	1.709	1.751	1.774		0.17	0.109	0.134	0.133	0.097	0.106	0.107	0.121	0.324	0.324	0.324
132.033	2.103	2.164	2.033	1.707	1.758	1.791		0.167	0.11	0.134	0.134	0.105	0.105	0.104	0.121	0.337	0.337	0.337
132.533	2.066	2.158	2.041	1.696	1.72	1.779		0.166	0.107	0.133	0.133	0.105	0.095	0.105	0.119	0.344	0.344	0.344
133.033	2.061	2.156	2.013	1.7	1.71	1.733		0.157	0.106	0.133	0.132	0.107	0.096	0.103	0.121	0.344	0.344	0.344
133.533	2.112	2.161	2.039	1.698	1.746	1.747		0.171	0.108	0.135	0.132	0.096	0.106	0.106	0.121	0.347	0.347	0.347
134.033	2.127	2.178	2.035	1.71	1.75	1.796		0.166	0.109	0.135	0.132	0.106	0.102	0.106	0.123	0.355	0.355	0.355
134.533	2.068	2.168	2.023	1.708	1.748	1.744		0.17	0.11	0.134	0.133	0.097	0.093	0.116	0.12	0.353	0.353	0.353
135.033	2.056	2.158	2.035	1.711	1.749	1.78		0.171	0.108	0.133	0.131	0.103	0.104	0.095	0.12	0.359	0.359	0.359
135.533	2.066	2.152	2.057	1.707	1.755	1.784		0.17	0.106	0.134	0.131	0.109	0.102	0.104	0.122	0.364	0.364	0.364
136.033	2.061	2.157	2.042	1.7	1.749	1.782		0.165	0.108	0.135	0.13	0.109	0.095	0.105	0.122	0.368	0.368	0.368
136.533	2.05	2.163	2.018	1.699	1.75	1.733		0.17	0.107	0.132	0.134	0.109	0.095	0.106	0.123	0.368	0.368	0.368
137.033	2.069	2.144	2.044	1.705	1.752	1.726		0.166	0.108	0.134	0.13	0.117	0.096	0.104	0.121	0.367	0.367	0.367
137.533	2.076	2.161	2.025	1.699	1.741	1.735		0.17	0.108	0.134	0.128	0.12	0.094	0.104	0.121	0.374	0.374	0.374
138.033	2.049	2.159	2.024	1.696	1.715	1.774		0.171	0.11	0.133	0.14	0.121	0.096	0.111	0.121	0.393	0.393	0.393
138.533	2.059	2.16	2.038	1.706	1.745	1.729		0.17	0.108	0.131	0.132	0.126	0.104	0.104	0.122	0.396	0.396	0.396
139.033	2.056	2.148	2.015	1.699	1.745	1.73		0.165	0.107	0.131	0.13	0.117	0.094	0.104	0.122	0.396	0.396	0.396
139.533	2.057	2.158	2.013	1.686	1.714	1.778		0.171	0.107	0.135	0.141	0.12	0.095	0.106	0.122	0.406	0.406	0.406
140.033	2.042	2.148	2.009	1.7	1.723	1.778		0.17	0.109	0.133	0.131	0.121	0.094	0.114	0.121	0.403	0.403	0.403
140.533	2.066	2.154	2.018	1.698	1.716	1.733		0.166	0.107	0.134	0.129	0.123	0.104	0.106	0.123	0.408	0.408	0.408
141.033	2.057	2.155	2.012	1.689	1.72	1.734		0.17	0.107	0.132	0.129	0.122	0.105	0.104	0.12	0.415	0.415	0.415
141.533	2.059	2.145	2.017	1.697	1.716	1.729		0.166	0.108	0.132	0.138	0.122	0.094	0.115	0.123	0.419	0.419	0.419
142.033	2.054	2.154	2.008	1.692	1.706	1.731		0.171	0.107	0.132	0.128	0.122	0.104	0.105	0.122	0.43	0.43	0.43
142.533	2.017	2.119	1.976	1.645	1.705	1.701		0.165	0.105	0.132	0.13	0.123	0.092	0.116	0.123	0.425	0.425	0.425
143.033	2.049	2.164	2.011	1.697	1.709	1.73		0.17	0.108	0.132	0.129	0.12	0.107	0.105	0.123	0.434	0.434	0.434
143.533	2.058	2.157	2.021	1.685	1.714	1.697		0.167	0.107	0.13	0.132	0.119	0.098	0.102	0.121	0.446	0.446	0.446
144.033	2.043	2.128	2.022	1.684	1.714	1.732		0.171	0.106	0.134	0.132	0.122	0.093	0.103	0.121	0.446	0.446	0.446
144.533	2.01	2.16	2.015	1.698	1.701	1.716		0.165	0.107	0.131	0.13	0.13	0.092	0.102	0.122	0.45	0.45	0.45
145.033	2.054	2.156	2.015	1.69	1.71	1.714		0.167	0.107	0.133	0.131	0.128	0.103	0.106	0.12	0.459	0.459	0.459
145.533	2.066	2.133	2.001	1.686	1.706	1.732		0.165	0.107	0.13	0.132	0.129	0.091	0.108	0.121	0.468	0.468	0.468
146.033	2.049	2.125	2.013	1.691	1.707	1.733		0.164	0.107	0.132	0.132	0.126	0.093	0.103	0.124	0.469	0.469	0.469
146.533	2.06	2.156	2.01	1.7	1.703	1.722		0.166	0.109	0.133	0.127	0.128	0.096	0.105	0.12	0.482	0.482	0.482
147.033	2.035	2.156	2.01	1.692	1.702	1.706		0.171	0.108	0.135	0.128	0.13	0.095	0.105	0.125	0.487	0.487	0.487
147.533	2.032	2.124	2.009	1.693	1.712	1.727		0.166	0.108	0.132	0.132	0.128	0.096	0.104	0.119	0.488	0.488	0.488
148.033	2.016	2.153	2.009	1.695	1.708	1.727		0.166	0.108	0.132	0.129	0.129	0.094	0.101	0.121	0.503	0.503	0.503
148.533	2.039	2.129	2.01	1.689	1.701	1.709		0.165	0.105	0.131	0.131	0.13	0.094	0.115	0.118	0.515	0.515	0.515
149.033	2.026	2.111	2.003	1.693	1.701	1.737		0.165	0.11	0.133	0.129	0.132	0.102	0.106	0.119	0.524	0.524	0.524
149.533	2.038	2.127	2.01	1.665	1.704	1.718		0.166	0.108	0.131	0.129	0.129	0.094	0.093	0.122	0.539	0.539	0.539
150.033	2.037	2.157	2.02	1.658	1.708	1.733		0.167	0.11	0.131	0.133	0.132	0.095	0.106	0.122	0.545	0.545	0.545
150.533	2.033	2.131	1.985	1.693	1.712	1.705		0.165	0.107	0.129	0.13	0.129	0.103	0.104	0.124	0.563	0.563	0.563
151.033	2.016	2.058	1.97	1.657	1.698	1.663		0.166	0.106	0.132	0.129	0.13	0.093	0.095	0.119	0.576	0.576	0.576
151.533	2.038	2.156	1.984	1.665	1.701	1.689		0.166	0.107	0.131	0.129	0.132	0.091	0.106	0.123	0.598	0.598	0.598
152.033	2.02	2.124	1.97	1.635	1.699	1.697		0.165	0.111	0.132	0.135	0.132	0.095	0.104	0.124	0.615	0.615	0.615
152.533	2.027	2.154	1.982	1.662	1.701	1.723		0.17	0.107	0.129	0.131	0.13	0.094	0.102	0.12	0.621	0.621	0.621
153.033	2.013	2.115	1.969	1.662	1.702	1.698		0.165	0.11	0.132	0.128	0.128	0.096	0.104	0.122	0.637	0.637	0.637
153.533	2.024	2.121	1.978	1.654	1.708	1.706		0.167	0.109	0.132	0.133	0.131	0.106	0.095	0.122	0.658	0.658	0.658
154.033	2.018	2.116	1.986	1.653	1.675	1.692		0.165	0.108	0.129	0.13	0.13	0.09	0.093	0.123	0.672	0.672	0.672
154.533	2.01	2.1	1.975	1.643	1.672	1.691		0.167	0.11	0.131	0.129	0.134	0.094	0.103	0.121	0.692	0.692	0.692
155.033	2.011	2.12	1.974	1.639	1.668	1.686		0.163	0.107	0.133	0.127	0.128	0.094	0.105	0.123	0.705	0.705	0.705
155.533	2.017	2.125	1.977	1.659	1.663	1.694		0.166	0.109	0.132	0.13	0.13	0.092	0.094	0.12	0.739	0.739	0.739
156.033	2.019	2.11	1.937	1.631	1.664	1.69		0.166	0.11	0.132	0.129	0.134	0.095	0.103	0.123	0.772	0.772	0.772
156.533	1.977	2.064	1.933	1.622	1.641	1.65		0.167	0.108	0.131	0.129	0.131	0.094	0.091	0.121	0.804	0.804	0.804
157.033	2.017	2.073	1.941	1.623	1.663	1.686		0.165	0.107	0.132	0.13	0.133	0.096	0.096	0.122	0.844	0.844	0.844
157.533	2.011	2.061	1.935	1.646	1.665	1.692		0.166	0.108	0.13	0.128	0.132	0.091	0.094	0.121	0.876	0.876	0.876
158.033	2.014	2.065	1.98	1.621	1.667	1.682		0.166	0.122	0.129	0.129	0.132	0.093	0.104	0.121	0.942	0.942	0.942
158.533	1.99	2.067	1.939	1.621	1.66	1.658		0.165	0.108	0.131	0.13	0.134	0.091	0.094	0.12	0.982	0.982	0.982
159.033	2.012	2.07	1.934	1.622	1.689	1.691		0.167	0.109	0.13	0.128	0.135	0.095	0.103	0.121	1.047	1.047	1.047
159.533	2.015	2.056	1.936	1.622	1.663	1.686		0.166	0.109	0.13	0.128	0.137	0.097	0.102	0.121	1.099	1.099	1.099
160.033	2.018	2.067	1.936	1.615	1.66	1.686		0.164	0.11	0.129	0.131	0.137	0.094	0.097	0.124	1.158	1.158	1.158
160.533	1.971	2.074	1.931	1.614	1.658	1.686		0.164	0.108	0.133	0.131	0.135	0.094	0.103	0.111	1.216	1.216	1.216
161.033	1.999	2.082	1.933	1.615	1.657	1.656		0.165	0.109	0.131	0.131	0.135	0.105	0.103	0.121	1.279	1.279	1.279
161.533	1.978	2.057	1.925	1.621	1.645	1.658		0.165	0.108	0.13	0.129	0.134	0.095	0.094	0.12	1.376	1.376	1.376
162.033	2.008	2.068	1.935	1.62	1.647	1.661		0.164	0.121	0.133	0.128	0.133	0.106	0.094	0.122	1.494	1.494	1.494
162.533	2.012	2.07	1.927	1.618	1.656	1.684		0.164	0.123	0.133	0.13	0.143	0.095	0.096	0.119	1.616	1.616	1.616
163.033	1.973	2.033	1.92	1.621	1.637	1.648		0.163	0.109	0.13	0.128	0.133	0.092	0.092	0.12	1.699	1.699	1.699
163.533	1.987	2.061	1.936	1.617	1.666	1.657		0.164	0.107	0.133	0.129	0.136	0.102	0.101	0.121	1.843	1.843	1.843
164.033	2.008	2.064	1.929	1.62	1.648	1.658		0.167	0.124	0.133	0.131	0.136	0.091	0.104	0.123	1.978	1.978	1.978
164.533	2.012	2.064	1.923	1.609	1.651	1.651		0.171	0.109	0.13	0.131	0.135	0.094	0.102	0.122	2.135	2.135	2.135
165.033	1.976	2.057	1.918	1.613	1.661	1.661		0.166	0.109	0.128	0.129	0.134	0.092	0.096	0.122	2.273	2.273	2.273
165.533	1.924	2.017	1.903	1.57	1.624	1.618		0.164	0.108	0.128	0.127	0.137	0.091	0.092	0.122	2.348	2.348	2.348
166.033	1.972	2.072	1.934	1.617	1.657	1.658		0.164	0.11	0.132	0.129	0.135	0.094	0.1	0.121	2.5	2.5	2.5
166.533	2.011	2.039	1.914	1.612	1.628	1.624		0.163	0.109	0.129	0.129	0.144	0.093	0.094	0.123	2.56	2.56	2.56
167.033	1.977	2.075	1.922	1.62	1.645	1.653		0.165	0.12	0.13	0.13	0.14	0.094	0.101	0.121	2.646	2.646	2.646
167.533	1.995	2.059	1.919	1.614	1.65	1.658		0.166	0.111	0.131	0.13	0.139	0.092	0.095	0.121	2.683	2.683	2.683
168.033	2.007	2.055	1.93	1.621	1.645	1.656		0.166	0.123	0.131	0.128	0.141	0.096	0.095	0.123	2.741	2.741	2.741
168.533	1.977	2.039	1.937	1.613	1.642	1.652		0.165	0.11	0.13	0.13	0.14	0.093	0.091	0.122	2.781	2.781	2.781
169.033	1.984	2.06	1.926	1.618	1.64	1.658		0.165	0.109	0.128	0.128	0.145	0.094	0.091	0.11	2.792	2.792	2.792
169.533	1.975	2.071	1.916	1.611	1.643	1.652		0.164	0.11	0.131	0.13	0.146	0.092	0.091	0.113	2.819	2.819	2.819
170.033	1.94	2.056	1.928	1.606	1.643	1.654		0.164	0.109	0.129	0.131	0.142	0.095	0.094	0.111	2.732	2.732	2.732
170.533	2.008	2.058	1.921	1.613	1.64	1.654		0.166	0.109	0.13	0.129	0.146	0.093	0.101	0.123	2.742	2.742	2.742
171.033	2.009	2.068	1.93	1.611	1.64	1.653		0.156	0.109	0.132	0.131	0.145	0.089	0.093	0.095	2.738	2.738	2.738
171.533	1.978	2.052	1.903	1.61	1.624	1.656		0.165	0.11	0.13	0.129	0.143	0.095	0.094	0.113	2.743	2.743	2.743
172.033	1.935	2.063	1.93	1.613	1.643	1.615		0.166	0.111	0.129	0.128	0.146	0.093	0.09	0.094	2.724	2.724	2.724
172.533	1.917	2.016	1.907	1.569	1.617	1.614		0.164	0.123	0.13	0.128	0.142	0.093	0.093	0.092	2.676	2.676	2.676

## Sheet: Source data Figure 1C
Growth data for ALE of PP_2884∆3 on Ahx as sole carbon source. Shown are the growth profiles of five subsequent cultures
Time (h)	PP_2884Δ3 _1.1-Ahx	PP_2884Δ3 _1.2-Ahx	PP_2884Δ3 _1.3-Ahx	PP_2884Δ3 _1.4-Ahx	PP_2884Δ3 _1.5-Ahx	PP_2884Δ3 _2.1-Ahx	PP_2884Δ3 _2.2-Ahx	PP_2884Δ3 _2.3-Ahx	PP_2884Δ3 _2.4-Ahx	PP_2884Δ3 _2.5-Ahx	PP_2884Δ3 _3.1-Ahx	PP_2884Δ3 _3.2-Ahx	PP_2884Δ3 _3.3-Ahx	PP_2884Δ3 _3.4-Ahx	PP_2884Δ3 _3.5-Ahx	PP_2884Δ3 _4.1-Ahx	PP_2884Δ3 _4.2-Ahx	PP_2884Δ3 _4.3-Ahx	PP_2884Δ3 _4.4-Ahx	PP_2884Δ3 _4.5-Ahx
0	0.145					0.173					0.163					0.225
0.5	0.155					0.183					0.166					0.226
1	0.131					0.163					0.161					0.218
1.5	0.112					0.127					0.152					0.186
2	0.112					0.109					0.15					0.185
2.5	0.116					0.112					0.159					0.186
3	0.136					0.121					0.158					0.186
3.53333	0.134					0.12					0.155					0.199
4.05	0.133					0.122					0.156					0.188
4.56667	0.111					0.136					0.158					0.212
5.06667	0.135					0.153					0.158					0.213
5.56667	0.164					0.163					0.166					0.223
6.06667	0.168					0.171					0.205					0.238
6.56667	0.187					0.186					0.206					0.268
7.06667	0.209					0.221					0.218					0.266
7.56667	0.209					0.224					0.216					0.281
8.06667	0.229					0.231					0.229					0.28
8.56667	0.23					0.231					0.231					0.283
9.06667	0.232					0.243					0.23					0.286
9.56667	0.234					0.242					0.235					0.285
10.0667	0.242					0.245					0.231					0.287
10.5667	0.238					0.246					0.234					0.287
11.0667	0.248					0.282					0.239					0.291
11.5667	0.26					0.279					0.269					0.29
12.0667	0.281					0.279					0.269					0.296
12.5667	0.277					0.278					0.282					0.309
13.0667	0.28					0.291					0.282					0.309
13.5667	0.289					0.297					0.282					0.31
14.0667	0.29					0.305					0.285					0.308
14.5667	0.293					0.306					0.293					0.32
15.0667	0.302					0.309					0.293					0.325
15.5667	0.306					0.325					0.298					0.332
16.0667	0.309					0.324					0.299					0.329
16.5667	0.306					0.326					0.311					0.332
17.0667	0.308					0.341					0.318					0.331
17.5667	0.323					0.342					0.321					0.333
18.0667	0.31					0.341					0.321					0.334
18.5667	0.336					0.343					0.322					0.335
19.0667	0.326					0.345					0.323					0.346
19.5667	0.339					0.341					0.323					0.345
20.0667	0.339					0.337					0.323					0.354
20.5667	0.339					0.346					0.323					0.365
21.0667	0.34					0.346					0.322					0.366
21.5667	0.344					0.341					0.331					0.385
22.0667	0.345					0.345					0.334					0.395
22.5667	0.354					0.356					0.334					0.393
23.0667	0.346					0.358					0.332					0.399
23.5667	0.356					0.358					0.342					0.399
24.0667	0.358					0.36					0.342					0.4
24.55	0.36					0.365					0.344					0.407
25.0333	0.366					0.365					0.345					0.408
25.5333	0.364					0.368					0.345					0.415
26.0333	0.367					0.368					0.365					0.434
26.5333	0.369					0.382					0.364					0.44
27.0333	0.389					0.384					0.367					0.45
27.5667	0.375					0.397					0.352					0.458
28.0667	0.4					0.398					0.38					0.457
28.5667	0.403					0.402					0.384					0.463
29.0667	0.407					0.402					0.384					0.462
29.5667	0.416					0.408					0.386					0.468
30.0667	0.417					0.41					0.395					0.468
30.5667	0.416					0.41					0.396					0.468
31.0667	0.419					0.41					0.4					0.488
31.5667	0.419					0.411					0.408					0.489
32.0667	0.427					0.425					0.413					0.49
32.5667	0.431					0.426					0.414					0.494
33.0667	0.434					0.447					0.434					0.51
33.5667	0.454					0.446					0.448					0.516
34.0667	0.471					0.464					0.45					0.518
34.5667	0.47					0.462					0.451					0.515
35.0667	0.471					0.462					0.461					0.521
35.5667	0.485					0.477					0.46					0.538
36.0667	0.49					0.479					0.461					0.534
36.5667	0.489					0.488					0.47					0.554
37.0667	0.501					0.49					0.471					0.57
37.5667	0.501					0.507					0.475					0.575
38.0667	0.517					0.512					0.49					0.576
38.5667	0.529					0.515					0.501					0.583
39.0667	0.53					0.534					0.502					0.592
39.5667	0.533					0.535					0.512					0.594
40.0667	0.54					0.533					0.514					0.597
40.5667	0.544					0.551					0.516					0.611
41.0667	0.553					0.553					0.527					0.643
41.5667	0.557					0.554					0.53					0.643
42.0667	0.577					0.58					0.567					0.658
42.5667	0.596					0.58					0.567					0.657
43.0667	0.597					0.591					0.572					0.66
43.5667	0.599					0.594					0.569					0.66
44.0667	0.614					0.609					0.575					0.671
44.5667	0.615					0.618					0.586					0.674
45.0667	0.627					0.621					0.599					0.708
45.5667	0.632					0.627					0.608					0.717
46.0667	0.639					0.627					0.62					0.721
46.5667	0.673					0.647					0.641					0.728
47.0667	0.671					0.668					0.646					0.732
47.5667	0.677					0.671					0.651					0.739
48.0667	0.682					0.694					0.659					0.75
48.5667	0.691					0.688					0.664					0.759
49.0667	0.699					0.701					0.693					0.797
49.5667	0.707					0.701					0.709					0.801
50.0667	0.741					0.735					0.714					0.814
50.5667	0.723					0.717					0.71					0.8
51.0667	0.748					0.739					0.721					0.819
51.5667	0.76					0.749					0.729					0.833
52.0667	0.779					0.763					0.749					0.851
52.6	0.69	0.121				0.699	0.135				0.669	0.135				0.774	0.186
53.1	0.699	0.114				0.701	0.135				0.689	0.135				0.796	0.187
53.6	0.721	0.112				0.718	0.133				0.713	0.137				0.8	0.186
54.1	0.729	0.125				0.718	0.155				0.712	0.148				0.815	0.189
54.6	0.746	0.132				0.737	0.155				0.726	0.155				0.817	0.214
55.1	0.746	0.132				0.737	0.155				0.729	0.157				0.829	0.218
55.6	0.757	0.156				0.748	0.16				0.735	0.163				0.834	0.222
56.1	0.769	0.154				0.75	0.165				0.766	0.165				0.837	0.228
56.6	0.772	0.16				0.765	0.173				0.77	0.169				0.867	0.239
57.1	0.778	0.17				0.771	0.182				0.793	0.183				0.871	0.253
57.6	0.784	0.171				0.791	0.208				0.796	0.194				0.873	0.255
58.1	0.821	0.176				0.796	0.202				0.802	0.193				0.884	0.256
58.6	0.828	0.184				0.813	0.212				0.813	0.194				0.887	0.259
59.1	0.848	0.185				0.816	0.215				0.826	0.209				0.903	0.272
59.6	0.847	0.204				0.831	0.218				0.825	0.212				0.905	0.273
60.1	0.858	0.205				0.847	0.217				0.849	0.209				0.909	0.285
60.6	0.861	0.205				0.853	0.218				0.852	0.213				0.921	0.284
61.1	0.865	0.208				0.858	0.22				0.867	0.222				0.952	0.283
61.6	0.886	0.216				0.88	0.22				0.872	0.221				0.955	0.284
62.1	0.902	0.214				0.904	0.227				0.885	0.227				0.97	0.286
62.6	0.902	0.214				0.904	0.233				0.885	0.226				0.971	0.288
63.1	0.916	0.219				0.92	0.237				0.892	0.23				0.979	0.287
63.6	0.92	0.219				0.921	0.242				0.931	0.231				0.996	0.289
64.1	0.935	0.22				0.928	0.241				0.923	0.231				0.998	0.289
64.6	0.942	0.23				0.931	0.255				0.952	0.238				1.052	0.291
65.1	0.924	0.22				0.924	0.254				0.946	0.229				0.997	0.291
65.6	0.945	0.233				0.97	0.271				0.949	0.245				1.052	0.302
66.1	0.978	0.236				0.971	0.281				0.967	0.247				1.054	0.312
66.6	0.991	0.239				0.988	0.284				0.972	0.248				1.068	0.325
67.1	0.997	0.265				0.999	0.285				0.989	0.274				1.071	0.326
67.6	1.013	0.268				1.014	0.284				0.991	0.276				1.093	0.327
68.1	1.014	0.271				1.008	0.286				1.02	0.276				1.09	0.335
68.6	1.029	0.273				1.026	0.292				1.052	0.286				1.121	0.335
69.1	1.065	0.282				1.032	0.299				1.055	0.29				1.14	0.336
69.6	1.06	0.284				1.029	0.297				1.049	0.288				1.139	0.34
70.1	1.074	0.285				1.079	0.322				1.07	0.289				1.152	0.348
70.6	1.099	0.294				1.085	0.324				1.075	0.298				1.15	0.352
71.1	1.112	0.296				1.113	0.326				1.092	0.312				1.153	0.379
71.6	1.107	0.297				1.098	0.335				1.085	0.324				1.153	0.363
72.1	1.115	0.323				1.111	0.337				1.093	0.325				1.158	0.385
72.6	1.125	0.322				1.136	0.335				1.132	0.333				1.174	0.394
73.1	1.131	0.325				1.127	0.339				1.144	0.333				1.249	0.394
73.6	1.132	0.333				1.131	0.343				1.139	0.338				1.228	0.399
74.1	1.137	0.334				1.157	0.347				1.154	0.339				1.252	0.411
74.6	1.173	0.344				1.164	0.382				1.154	0.352				1.264	0.416
75.1	1.189	0.344				1.178	0.381				1.155	0.354				1.244	0.434
75.6	1.201	0.365				1.18	0.382				1.172	0.383				1.27	0.446
76.1	1.198	0.38				1.189	0.393				1.184	0.386				1.27	0.451
76.6	1.198	0.381				1.192	0.393				1.181	0.401				1.268	0.463
77.1	1.21	0.383				1.204	0.399				1.204	0.406				1.3	0.464
77.6	1.236	0.39				1.194	0.41				1.237	0.403				1.302	0.467
78.1	1.236	0.4				1.221	0.428				1.253	0.417				1.3	0.476
78.6	1.237	0.407				1.224	0.444				1.25	0.45				1.312	0.494
79.1	1.28	0.404				1.227	0.445				1.264	0.451				1.332	0.504
79.6	1.28	0.442				1.229	0.451				1.251	0.452				1.336	0.505
80.1	1.312	0.444				1.271	0.463				1.277	0.461				1.363	0.514
80.6	1.258	0.448				1.253	0.47				1.267	0.464				1.366	0.519
81.1	1.306	0.461				1.295	0.476				1.278	0.474				1.379	0.531
81.6	1.312	0.469				1.295	0.486				1.28	0.478				1.371	0.537
82.1	1.316	0.471				1.295	0.5				1.293	0.5				1.387	0.537
82.6	1.332	0.476				1.297	0.506				1.299	0.514				1.382	0.57
83.1	1.336	0.502				1.313	0.505				1.301	0.516				1.384	0.575
83.6	1.331	0.503				1.302	0.526				1.306	0.525				1.385	0.592
84.1	1.334	0.514				1.307	0.527				1.366	0.534				1.389	0.602
84.6	1.338	0.515				1.32	0.528				1.361	0.541				1.391	0.606
85.1167	1.36	0.466	0.115			1.315	0.492	0.126			1.361	0.495	0.133			1.408	0.552	0.192
85.6167	1.356	0.486	0.117			1.347	0.505	0.136			1.373	0.511	0.135			1.411	0.572	0.184
86.1167	1.357	0.503	0.127			1.345	0.506	0.136			1.361	0.521	0.126			1.409	0.588	0.188
86.6167	1.355	0.506	0.128			1.346	0.514	0.138			1.371	0.525	0.112			1.409	0.598	0.168
87.1167	1.358	0.526	0.128			1.345	0.517	0.135			1.365	0.543	0.115			1.415	0.602	0.174
87.6167	1.403	0.53	0.111			1.347	0.53	0.117			1.388	0.549	0.118			1.467	0.61	0.174
88.1167	1.384	0.548	0.11			1.381	0.552	0.113			1.386	0.564	0.128			1.453	0.626	0.175
88.6167	1.409	0.552	0.107			1.351	0.571	0.126			1.386	0.584	0.128			1.438	0.647	0.18
89.1167	1.437	0.571	0.116			1.373	0.57	0.133			1.391	0.599	0.137			1.434	0.659	0.186
89.6167	1.427	0.57	0.13			1.354	0.573	0.134			1.388	0.598	0.142			1.434	0.657	0.209
90.1167	1.428	0.585	0.134			1.348	0.587	0.157			1.368	0.603	0.153			1.468	0.667	0.212
90.6167	1.436	0.594	0.135			1.413	0.597	0.151			1.4	0.61	0.158			1.464	0.67	0.211
91.1167	1.452	0.618	0.133			1.419	0.626	0.155			1.405	0.615	0.156			1.466	0.695	0.214
91.6167	1.448	0.616	0.136			1.419	0.622	0.153			1.401	0.645	0.157			1.466	0.707	0.21
92.1167	1.45	0.625	0.134			1.413	0.641	0.153			1.391	0.645	0.155			1.467	0.707	0.212
92.6167	1.458	0.646	0.135			1.419	0.645	0.154			1.412	0.654	0.155			1.472	0.706	0.212
93.1167	1.453	0.662	0.135			1.418	0.651	0.154			1.41	0.655	0.156			1.48	0.718	0.213
93.6167	1.444	0.662	0.136			1.432	0.658	0.153			1.405	0.668	0.154			1.482	0.731	0.212
94.1167	1.443	0.657	0.134			1.413	0.656	0.152			1.373	0.658	0.156			1.45	0.731	0.214
94.6167	1.479	0.682	0.155			1.428	0.664	0.152			1.409	0.698	0.155			1.489	0.765	0.224
95.1167	1.467	0.688	0.135			1.421	0.686	0.154			1.408	0.716	0.156			1.486	0.775	0.212
95.6167	1.455	0.703	0.132			1.421	0.7	0.154			1.407	0.715	0.158			1.485	0.786	0.216
96.1167	1.482	0.704	0.132			1.436	0.699	0.154			1.411	0.717	0.16			1.478	0.79	0.231
96.6167	1.485	0.73	0.136			1.427	0.704	0.156			1.406	0.736	0.158			1.478	0.787	0.231
97.1167	1.494	0.73	0.142			1.433	0.707	0.143			1.412	0.748	0.159			1.495	0.813	0.232
97.6167	1.498	0.753	0.159			1.432	0.716	0.153			1.413	0.751	0.16			1.49	0.821	0.233
98.1167	1.481	0.761	0.159			1.43	0.732	0.156			1.414	0.76	0.163			1.477	0.841	0.234
98.6167	1.498	0.789	0.16			1.439	0.736	0.156			1.404	0.799	0.165			1.494	0.866	0.23
99.1167	1.533	0.786	0.163			1.427	0.738	0.155			1.413	0.801	0.162			1.479	0.876	0.233
99.6167	1.566	0.808	0.161			1.427	0.763	0.155			1.408	0.815	0.164			1.487	0.88	0.236
100.117	1.494	0.817	0.17			1.418	0.783	0.155			1.416	0.811	0.177			1.488	0.893	0.236
100.617	1.488	0.844	0.181			1.433	0.786	0.16			1.409	0.827	0.176			1.49	0.893	0.238
101.117	1.484	0.849	0.175			1.421	0.786	0.158			1.39	0.827	0.177			1.475	0.899	0.237
101.617	1.497	0.873	0.199			1.43	0.8	0.158			1.413	0.865	0.177			1.494	0.938	0.239
102.117	1.49	0.881	0.199			1.434	0.817	0.16			1.409	0.872	0.188			1.486	0.941	0.24
102.617	1.494	0.893	0.219			1.436	0.836	0.162			1.41	0.871	0.189			1.489	0.945	0.242
103.117	1.49	0.919	0.229			1.435	0.844	0.164			1.413	0.877	0.187			1.497	0.977	0.26
103.617	1.496	0.94	0.232			1.433	0.865	0.169			1.416	0.903	0.193			1.524	1.004	0.264
104.117	1.493	0.955	0.235			1.435	0.873	0.184			1.417	0.899	0.216			1.518	1.034	0.263
104.617	1.484	0.968	0.235			1.415	0.88	0.183			1.416	0.951	0.215			1.489	1.032	0.262
105.117	1.48	1.007	0.247			1.439	0.889	0.183			1.404	0.949	0.215			1.514	1.045	0.287
105.617	1.489	1.033	0.256			1.439	0.915	0.186			1.414	0.966	0.223			1.516	1.069	0.288
106.117	1.484	1.054	0.272			1.43	0.918	0.211			1.409	0.979	0.225			1.515	1.077	0.292
106.617	1.486	1.072	0.281			1.43	0.934	0.211			1.41	0.993	0.234			1.486	1.079	0.294
107.117	1.484	1.11	0.281			1.429	0.939	0.215			1.441	1.028	0.236			1.519	1.133	0.298
107.617	1.461	1.137	0.286			1.432	0.948	0.217			1.403	1.027	0.238			1.491	1.143	0.304
108.117	1.451	1.143	0.297			1.429	0.95	0.219			1.411	1.058	0.26			1.483	1.141	0.314
108.617	1.461	1.171	0.327			1.438	0.97	0.221			1.419	1.054	0.261			1.491	1.171	0.326
109.117	1.458	1.243	0.33			1.438	0.977	0.235			1.415	1.069	0.262			1.49	1.176	0.344
109.617	1.456	1.242	0.343			1.435	1.003	0.246			1.411	1.072	0.281			1.498	1.239	0.358
110.117		1.268	0.354				0.985	0.249				1.086	0.282				1.251	0.36
110.617		1.287	0.379				1.032	0.267				1.093	0.285				1.256	0.362
111.117		1.364	0.399				1.039	0.27				1.117	0.288				1.257	0.363
111.617		1.381	0.409				1.045	0.283				1.143	0.29				1.276	0.374
112.117		1.407	0.421				1.069	0.282				1.163	0.308				1.298	0.387
112.617		1.474	0.451				1.076	0.291				1.171	0.311				1.364	0.404
113.117		1.489	0.46				1.072	0.288				1.172	0.326				1.363	0.41
113.617		1.518	0.473				1.132	0.298				1.197	0.34				1.379	0.414
114.117		1.589	0.511				1.116	0.31				1.201	0.339				1.413	0.414
114.617		1.608	0.529				1.137	0.321				1.209	0.344				1.409	0.43
115.117		1.65	0.546				1.136	0.322				1.206	0.348				1.471	0.463
115.617		1.746	0.586				1.153	0.33				1.258	0.361				1.473	0.474
116.117		1.778	0.599				1.151	0.333				1.27	0.374				1.488	0.482
116.617		1.792	0.638				1.177	0.345				1.292	0.383				1.512	0.498
117.117		1.8	0.665				1.173	0.349				1.289	0.406				1.519	0.519
117.617		1.77	0.686				1.177	0.363				1.288	0.409				1.519	0.535
118.117		1.747	0.733				1.179	0.381				1.308	0.412				1.589	0.544
118.617		1.745	0.76				1.227	0.385				1.308	0.421				1.61	0.551
119.117		1.744	0.81				1.24	0.392				1.367	0.425				1.643	0.593
119.617		1.716	0.832				1.232	0.398				1.369	0.438				1.656	0.599
120.117		1.705	0.889				1.237	0.396				1.358	0.452				1.672	0.61
120.65		1.662	0.95				1.269	0.41				1.377	0.453				1.754	0.651
121.15		1.664	0.992				1.289	0.417				1.379	0.463				1.776	0.677
121.65		1.657	1.063				1.287	0.45				1.388	0.475				1.789	0.687
122.15		1.661	1.113				1.299	0.452				1.389	0.477				1.811	0.705
122.65		1.622	1.196				1.3	0.462				1.386	0.503				1.809	0.739
123.167		1.638	1.079	0.214			1.361	0.472				1.4	0.517				1.802	0.755
123.667		1.655	1.168	0.213			1.38	0.479				1.473	0.527				1.816	0.81
124.167		1.65	1.2	0.21			1.383	0.505				1.462	0.536				1.792	0.816
124.7		1.63	1.282	0.227			1.392	0.515				1.467	0.57				1.777	0.766	0.261
125.2		1.627	1.312	0.237			1.384	0.517				1.474	0.58				1.787	0.772	0.253
125.7		1.62	1.401	0.258			1.384	0.527				1.507	0.588				1.786	0.816	0.249
126.2		1.62	1.515	0.29			1.39	0.53				1.493	0.595				1.775	0.848	0.252
126.7		1.615	1.556	0.305			1.384	0.533				1.481	0.6				1.766	0.874	0.252
127.217		1.601	1.65	0.31			1.416	0.505	0.133			1.511	0.546	0.163			1.766	0.92	0.26
127.717		1.616	1.773	0.322			1.449	0.506	0.144			1.509	0.569	0.161			1.754	0.935	0.287
128.217		1.624	1.839	0.351			1.464	0.513	0.161			1.511	0.584	0.185			1.778	0.998	0.306
128.75		1.598	1.964	0.359			1.44	0.513	0.158			1.511	0.585	0.176			1.756	1.014	0.307
129.25		1.517	1.996	0.365			1.388	0.513	0.127			1.492	0.583	0.154			1.667	1.036	0.31
129.75		1.598	2.127	0.411			1.464	0.53	0.14			1.511	0.598	0.156			1.747	1.113	0.311
130.25		1.598	2.137	0.427			1.469	0.537	0.153			1.534	0.6	0.182			1.77	1.174	0.314
130.75		1.587	2.104	0.474			1.461	0.568	0.159			1.535	0.609	0.182			1.737	1.199	0.317
131.25		1.597	2.103	0.49			1.467	0.571	0.182			1.509	0.61	0.187			1.751	1.286	0.327
131.75		1.592	1.997	0.541			1.463	0.572	0.188			1.546	0.626	0.21			1.704	1.321	0.339
132.25		1.589	1.998	0.573			1.466	0.581	0.196			1.54	0.641	0.211			1.74	1.383	0.339
132.75		1.584	1.976	0.624			1.465	0.599	0.199			1.53	0.644	0.208			1.732	1.437	0.37
133.25		1.596	1.971	0.678			1.464	0.596	0.192			1.543	0.655	0.207			1.738	1.512	0.374
133.75		1.593	1.971	0.715			1.47	0.601	0.189			1.547	0.658	0.196			1.7	1.588	0.375
134.25		1.588		0.778			1.462	0.624	0.187			1.544	0.669	0.197			1.705	1.702	0.407
134.75				0.838				0.644	0.191				0.678	0.192				1.749	0.437
135.25				0.885				0.646	0.187				0.71	0.191				1.862	0.44
135.75				0.967				0.653	0.188				0.715	0.187				1.951	0.466
136.25				1.027				0.666	0.186				0.729	0.189				2.053	0.498
136.75				1.115				0.665	0.185				0.737	0.189				2.08	0.522
137.25				1.175				0.671	0.188				0.733	0.19				2.054	0.57
137.75				1.252				0.7	0.185				0.75	0.19				2.045	0.589
138.25				1.356				0.717	0.185				0.777	0.189				2.045	0.63
138.75				1.487				0.724	0.189				0.797	0.198				2.038	0.672
139.25				1.614				0.731	0.186				0.806	0.199				2.032	0.724
139.75				1.775				0.753	0.188				0.817	0.202				2.035	0.783
140.25				1.836				0.751	0.19				0.815	0.21				1.957	0.822
140.75				1.983				0.794	0.19				0.83	0.211				1.957	0.877
141.25				2.146				0.794	0.199				0.874	0.211					0.954
141.75				2.314				0.799	0.209				0.877	0.212					0.985
142.25				2.537				0.812	0.202				0.881	0.211					1.071
142.75				2.7				0.827	0.211				0.899	0.23					1.154
143.25				2.706				0.855	0.211				0.91	0.232					1.238
143.767				2.491	0.225			0.868	0.212				0.919	0.232					1.157	0.264
144.267				2.481	0.245			0.871	0.233				0.967	0.235					1.252	0.297
144.767				2.445	0.244			0.881	0.233				0.972	0.239					1.356	0.295
145.267				2.452	0.241			0.895	0.239				0.987	0.249					1.41	0.3
145.767				2.478	0.269			0.898	0.242				0.998	0.265					1.503	0.299
146.267				2.351	0.272			0.93	0.263				1.01	0.265					1.626	0.342
146.767				2.369	0.293			0.948	0.263				1.009	0.284					1.717	0.358
147.267				2.316	0.33			0.953	0.282				1.048	0.298					1.857	0.371
147.767				2.278	0.354			0.967	0.292				1.065	0.3					1.957	0.4
148.283				2.326	0.412			0.989	0.299				1.074	0.305					2.114	0.432
148.783				2.266	0.448			1.024	0.303				1.094	0.321					2.318	0.48
149.3				2.269	0.459			1.025	0.312				1.103	0.334					2.362	0.509
149.8				2.255	0.475			1.051	0.322				1.102	0.348					2.336	0.533
150.3				2.236	0.515			1.051	0.349				1.153	0.359					2.326	0.551
150.8				2.246	0.538			1.071	0.358				1.169	0.36					2.325	0.595
151.3				2.25	0.586			1.078	0.36				1.187	0.365					2.297	0.61
151.8				2.185	0.611			1.084	0.361				1.187	0.38					2.27	0.648
152.3				2.184	0.676			1.093	0.375				1.205	0.409					2.212	0.697
152.8				2.193	0.734			1.137	0.389				1.241	0.422					2.222	0.735
153.3				2.141	0.797			1.135	0.422				1.265	0.425					2.131	0.792
153.8				2.13	0.839			1.146	0.424				1.273	0.445					2.126	0.838
154.3				2.133	0.921			1.152	0.43				1.289	0.463					2.124	0.917
154.8				2.099	0.989			1.156	0.445				1.287	0.479					2.113	0.983
155.3					1.073			1.178	0.477				1.297	0.488					2.112	1.032
155.8					1.17			1.241	0.478				1.311	0.502						1.115
156.3					1.226			1.236	0.492				1.314	0.505						1.176
156.8					1.311			1.242	0.5				1.315	0.54						1.291
157.3					1.43			1.265	0.515				1.372	0.552						1.352
157.8					1.546			1.253	0.54				1.368	0.569						1.44
158.3					1.657			1.264	0.552				1.386	0.589						1.568
158.8					1.811			1.276	0.564				1.387	0.613						1.713
159.3					1.969			1.306	0.588				1.39	0.626						1.829
159.8					2.125			1.306	0.614				1.42	0.642						1.984
160.3					2.333			1.344	0.631				1.44	0.676						2.16
160.8					2.485			1.368	0.631				1.427	0.678						2.322
161.3					2.739			1.369	0.647				1.491	0.69						2.482
161.8					2.765			1.369	0.674				1.455	0.707						2.74
162.3					2.766			1.382	0.685				1.522	0.75						2.782
162.8					2.763			1.386	0.703				1.508	0.766						2.784
163.3					2.709			1.396	0.709				1.507	0.78						2.768
163.8					2.52			1.376	0.713				1.488	0.785						2.599
164.3					2.573			1.393	0.752				1.536	0.841						2.653
164.8					2.521			1.411	0.772				1.536	0.85						2.619
165.3					2.518			1.415	0.813				1.593	0.875						2.601
165.8					2.508			1.433	0.836				1.556	0.916						2.597
166.3					2.485			1.441	0.85				1.596	0.938						2.588
166.8					2.431			1.438	0.852				1.599	0.957						2.55
167.3					2.427			1.476	0.889				1.629	1.01						2.499
167.817					2.42			1.484	0.787	0.173			1.647	0.876	0.209					2.426
168.35								1.604	0.814	0.154			1.657	0.916	0.181
168.867								1.603	0.84	0.158			1.651	0.934	0.186
169.335									0.853	0.16				0.958	0.183
169.839									0.869	0.16				0.994	0.185
170.342									0.915	0.161				1.028	0.213
170.846									0.924	0.164				1.048	0.215
171.349									0.936	0.2				1.057	0.229
171.853									0.964	0.214				1.108	0.239
172.356									0.993	0.231				1.128	0.266
172.859									1.019	0.243				1.192	0.279
173.363									1.037	0.27				1.222	0.302
173.866									1.052	0.279				1.241	0.319
174.37									1.106	0.282				1.268	0.334
174.873									1.123	0.285				1.292	0.338
175.377									1.142	0.289				1.36	0.339
175.88									1.152	0.292				1.372	0.34
176.384									1.215	0.295				1.456	0.337
176.887									1.222	0.294				1.498	0.346
177.39									1.242	0.295				1.508	0.357
177.894									1.266	0.315				1.57	0.364
178.397									1.32	0.328				1.595	0.366
178.901									1.345	0.33				1.633	0.382
179.404									1.388	0.328				1.711	0.399
179.908									1.393	0.337				1.749	0.414
180.411									1.468	0.342				1.786	0.428
180.915									1.485	0.35				1.801	0.444
181.418									1.493	0.353				1.888	0.441
181.921									1.518	0.372				1.907	0.462
182.425									1.577	0.392				1.943	0.477
182.928									1.579	0.396				2.03	0.48
183.432									1.599	0.414				2.05	0.522
183.935									1.629	0.421				2.047	0.536
184.439									1.717	0.448				2.033	0.556
184.942									1.736	0.451				1.946	0.593
185.446									1.754	0.459				1.939	0.602
185.949									1.78	0.477				1.947	0.629
186.452									1.809	0.496				1.914	0.649
186.956									1.846	0.513				1.912	0.672
187.459									1.793	0.527				1.876	0.676
187.963									1.909	0.544				1.902	0.733
188.466									1.907	0.587				1.898	0.784
188.97									1.908	0.597				1.894	0.813
189.473									1.909	0.612				1.897	0.829
189.977									1.909	0.651				1.874	0.887
190.48									1.909	0.664				1.882	0.922
190.983									1.902	0.68				1.838	0.969
191.487									1.904	0.723				1.836	1.011
191.99									1.9	0.745				1.837	1.055
192.494									1.888	0.765				1.806	1.079
192.997									1.869	0.794				1.84	1.143
193.501									1.84	0.817				1.777	1.191
194.004									1.839	0.839				1.797	1.273
194.508									1.836	0.894				1.795	1.316
195.011									1.834	0.924				1.775	1.372
195.514									1.811	0.975				1.771	1.422
196.018									1.833	0.996				1.793	1.525
196.521									1.793	1.06				1.773	1.569
197.025									1.762	1.082				1.76	1.657
197.528									1.766	1.11				1.761	1.697
198.032									1.786	1.175				1.749	1.812
198.535									1.766	1.216				1.754	1.891
199.038									1.763	1.273				1.748	1.971
199.542									1.767	0.519				1.746	0.77
200.045									1.749	0.542				1.733	0.803
200.549									1.749	0.565				1.729	0.823
201.052									1.746	0.587				1.746	0.862
201.556									1.748	0.602				1.752	0.864
202.059									1.728	0.63				1.733	0.877
202.563									1.739	0.657				1.724	0.879
203.066									1.745	0.678				1.729	0.88
203.569									1.724	0.704				1.723	0.856
204.073									1.75	0.733				1.719	0.878
204.576									1.724	0.756				1.727	0.851
205.08									1.717	0.779				1.651	0.852
205.583									1.682	0.785				1.677	0.826
206.087									1.731	0.814				1.653	0.821
206.59									1.732	0.857				1.665	0.824
207.094									1.726	0.885				1.671	0.821
207.597									1.726	0.893				1.64	0.826
208.1									1.642	0.858				1.653	0.802
208.604									1.718	0.862				1.645	0.804
209.107									1.647	0.857				1.633	0.798
209.611									1.637	0.851				1.636	0.805
210.114									1.671	0.825				1.61	0.8
210.618									1.669	0.833				1.64	0.801
211.121									1.638	0.831				1.648	0.8
211.625									1.632	0.849				1.612	0.802
212.128									1.607	0.806				1.598	0.778
212.631									1.63	0.815				1.602	0.8
213.135									1.629	0.807				1.605	0.769
213.638									1.636	0.787				1.603	0.78
214.142									1.61	0.79				1.601	0.772
214.645									1.6	0.786				1.595	0.753
215.149									1.597	0.787				1.603	0.747
215.652									1.597	0.782				1.579	0.752
216.156									1.601	0.786				1.591	0.748
216.659									1.602	0.788				1.598	0.754

## Sheet: Source data Figure 1D
Growth of mutants resulting from ALE of PP_2884D3 on Ahx as sole carbon source
	Time (h)	177.1 Ahx	177.2 Ahx	177.3 Ahx	177.4 Ahx	177.5 Ahx	178.1 Ahx	178.2 Ahx	178.3 Ahx	178.4 Ahx	178.5 Ahx	179.1 Ahx	179.2 Ahx	179.3 Ahx	179.4 Ahx	179.5 Ahx	180.1 Ahx	180.2 Ahx	180.3 Ahx	180.4 Ahx	180.5 Ahx	181.1 Ahx	181.2 Ahx	181.3 Ahx	183.4(=Ahx-194)	181.5 Ahx	182.1 Ahx	182.2 Ahx	182.3 Ahx	182.4 Ahx	182.5 Ahx	183.1 Ahx	183.2 Ahx	183.3 Ahx	183.4 Ahx	183.5 Ahx	184.1 Ahx	184.2 Ahx	184.3 Ahx	184.4 Ahx	184.5 Ahx	PP_2884Δ3 Ahx
	0	0.242	0.248	0.225	0.237	0.216	0.215	0.217	0.225	0.207	0.212	0.189	0.196	0.196	0.208	0.207	0.193	0.185	0.189	0.195	0.205	0.205	0.102	0.186	0.2	0.207	0.312	0.124	0.224	0.267	0.231	0.222	0.234	0.235	0.216	0.218	0.288	0.263	0.274	0.268	0.265	0.078
	0.483333	0.24	0.248	0.237	0.227	0.237	0.195	0.199	0.225	0.199	0.242	0.201	0.189	0.189	0.212	0.197	0.198	0.185	0.182	0.182	0.2	0.196	0.101	0.191	0.19	0.205	0.311	0.124	0.195	0.235	0.232	0.221	0.237	0.233	0.218	0.237	0.29	0.266	0.28	0.274	0.281	0.079
	0.983333	0.25	0.247	0.241	0.234	0.244	0.196	0.2	0.232	0.201	0.24	0.197	0.189	0.188	0.213	0.202	0.202	0.188	0.174	0.185	0.203	0.197	0.103	0.189	0.192	0.208	0.294	0.123	0.194	0.232	0.237	0.21	0.239	0.248	0.221	0.238	0.29	0.265	0.308	0.272	0.279	0.078
	1.48333	0.245	0.246	0.237	0.233	0.236	0.194	0.201	0.232	0.202	0.239	0.201	0.191	0.187	0.214	0.201	0.203	0.188	0.186	0.187	0.204	0.194	0.1	0.191	0.192	0.208	0.294	0.123	0.194	0.237	0.236	0.21	0.261	0.257	0.233	0.239	0.289	0.264	0.275	0.263	0.27	0.082
	1.98333	0.243	0.246	0.241	0.236	0.238	0.197	0.213	0.233	0.226	0.232	0.213	0.189	0.191	0.212	0.205	0.201	0.188	0.184	0.184	0.199	0.202	0.099	0.189	0.189	0.207	0.308	0.122	0.195	0.234	0.237	0.207	0.262	0.26	0.218	0.247	0.295	0.262	0.274	0.262	0.27	0.09
	2.48333	0.228	0.239	0.219	0.221	0.227	0.19	0.199	0.225	0.198	0.24	0.193	0.185	0.186	0.204	0.193	0.196	0.185	0.172	0.181	0.191	0.178	0.098	0.189	0.188	0.201	0.314	0.105	0.193	0.222	0.217	0.222	0.23	0.217	0.204	0.207	0.29	0.262	0.271	0.26	0.266	0.093
	2.98333	0.236	0.244	0.241	0.224	0.229	0.197	0.203	0.233	0.195	0.229	0.209	0.184	0.187	0.203	0.198	0.195	0.183	0.182	0.181	0.192	0.196	0.097	0.189	0.191	0.2	0.32	0.104	0.194	0.234	0.211	0.237	0.248	0.247	0.203	0.222	0.289	0.263	0.282	0.268	0.267	0.098
	3.48333	0.237	0.246	0.24	0.222	0.226	0.189	0.201	0.224	0.194	0.226	0.21	0.185	0.186	0.202	0.199	0.195	0.185	0.172	0.175	0.192	0.194	0.097	0.182	0.187	0.199	0.324	0.123	0.195	0.234	0.223	0.218	0.255	0.246	0.204	0.238	0.301	0.264	0.281	0.271	0.282	0.097
	3.98333	0.238	0.236	0.241	0.224	0.224	0.187	0.198	0.223	0.198	0.212	0.2	0.185	0.184	0.198	0.194	0.17	0.183	0.158	0.175	0.187	0.177	0.097	0.181	0.186	0.199	0.325	0.11	0.196	0.235	0.221	0.211	0.257	0.245	0.216	0.234	0.3	0.264	0.279	0.272	0.272	0.111
	4.48333	0.244	0.243	0.242	0.223	0.231	0.195	0.198	0.226	0.213	0.243	0.211	0.185	0.189	0.223	0.195	0.195	0.183	0.172	0.182	0.194	0.199	0.099	0.184	0.188	0.206	0.347	0.118	0.217	0.25	0.239	0.218	0.259	0.262	0.218	0.247	0.313	0.274	0.313	0.276	0.283	0.122
	4.98333	0.238	0.245	0.242	0.227	0.227	0.197	0.214	0.236	0.215	0.246	0.229	0.189	0.188	0.212	0.207	0.193	0.185	0.182	0.184	0.201	0.208	0.098	0.186	0.192	0.213	0.362	0.11	0.219	0.259	0.248	0.222	0.262	0.261	0.235	0.256	0.332	0.28	0.315	0.29	0.285	0.122
	5.48333	0.246	0.249	0.244	0.234	0.244	0.201	0.225	0.236	0.228	0.247	0.228	0.187	0.199	0.228	0.209	0.2	0.188	0.185	0.183	0.202	0.209	0.098	0.189	0.214	0.221	0.377	0.11	0.244	0.261	0.255	0.237	0.263	0.263	0.239	0.255	0.337	0.305	0.322	0.3	0.288	0.123
	5.98333	0.246	0.275	0.256	0.241	0.252	0.234	0.227	0.245	0.232	0.259	0.232	0.198	0.212	0.234	0.242	0.206	0.205	0.189	0.185	0.209	0.214	0.098	0.19	0.218	0.237	0.385	0.104	0.247	0.264	0.259	0.237	0.264	0.265	0.245	0.26	0.342	0.312	0.332	0.301	0.296	0.125
	6.48333	0.266	0.276	0.258	0.247	0.252	0.237	0.236	0.243	0.234	0.259	0.239	0.201	0.228	0.233	0.24	0.211	0.204	0.19	0.188	0.21	0.235	0.098	0.202	0.248	0.237	0.385	0.104	0.256	0.286	0.261	0.239	0.276	0.272	0.245	0.26	0.348	0.324	0.337	0.315	0.299	0.124
	6.98333	0.269	0.273	0.26	0.245	0.25	0.243	0.236	0.243	0.235	0.258	0.241	0.202	0.213	0.233	0.245	0.213	0.201	0.191	0.191	0.205	0.238	0.1	0.202	0.255	0.258	0.387	0.105	0.272	0.3	0.261	0.25	0.275	0.274	0.253	0.26	0.35	0.326	0.334	0.319	0.327	0.122
	7.48333	0.269	0.276	0.279	0.247	0.251	0.244	0.235	0.242	0.241	0.247	0.244	0.202	0.213	0.233	0.244	0.207	0.2	0.199	0.19	0.204	0.268	0.098	0.213	0.287	0.258	0.389	0.11	0.3	0.309	0.261	0.26	0.273	0.276	0.251	0.263	0.357	0.328	0.344	0.321	0.322	0.124
	7.98333	0.283	0.274	0.277	0.245	0.254	0.244	0.235	0.242	0.241	0.258	0.247	0.212	0.229	0.234	0.23	0.208	0.191	0.2	0.192	0.214	0.27	0.097	0.212	0.297	0.259	0.402	0.11	0.306	0.313	0.261	0.258	0.278	0.277	0.251	0.26	0.361	0.33	0.357	0.322	0.324	0.124
	8.48333	0.283	0.276	0.275	0.249	0.251	0.242	0.237	0.242	0.24	0.258	0.247	0.214	0.229	0.235	0.234	0.212	0.205	0.21	0.191	0.207	0.277	0.096	0.211	0.306	0.257	0.401	0.104	0.31	0.325	0.261	0.259	0.275	0.277	0.251	0.262	0.362	0.338	0.359	0.325	0.33	0.134
	8.98333	0.282	0.279	0.273	0.25	0.255	0.246	0.238	0.243	0.241	0.257	0.258	0.213	0.229	0.234	0.234	0.218	0.212	0.211	0.203	0.219	0.29	0.095	0.212	0.31	0.259	0.417	0.105	0.313	0.341	0.262	0.26	0.275	0.286	0.25	0.262	0.36	0.34	0.373	0.324	0.33	0.133
	9.48333	0.285	0.283	0.274	0.254	0.271	0.247	0.237	0.246	0.25	0.257	0.259	0.224	0.228	0.237	0.246	0.234	0.216	0.21	0.215	0.231	0.307	0.099	0.212	0.326	0.26	0.433	0.11	0.331	0.369	0.264	0.26	0.286	0.276	0.259	0.27	0.387	0.344	0.373	0.321	0.329	0.124
	9.98333	0.287	0.292	0.275	0.269	0.274	0.258	0.238	0.247	0.253	0.261	0.254	0.224	0.233	0.235	0.246	0.238	0.232	0.213	0.212	0.233	0.334	0.1	0.211	0.358	0.263	0.436	0.11	0.365	0.378	0.264	0.261	0.277	0.287	0.259	0.273	0.393	0.343	0.378	0.321	0.337	0.132
	10.4833	0.303	0.294	0.285	0.268	0.273	0.261	0.238	0.264	0.254	0.26	0.261	0.232	0.24	0.238	0.258	0.237	0.217	0.213	0.214	0.233	0.339	0.098	0.212	0.376	0.263	0.455	0.11	0.377	0.428	0.263	0.261	0.277	0.304	0.253	0.272	0.394	0.344	0.378	0.321	0.341	0.133
	10.9833	0.305	0.293	0.277	0.283	0.292	0.258	0.242	0.277	0.256	0.263	0.259	0.234	0.242	0.238	0.26	0.247	0.233	0.224	0.217	0.247	0.361	0.097	0.212	0.393	0.266	0.454	0.106	0.412	0.439	0.265	0.259	0.277	0.301	0.254	0.261	0.395	0.344	0.377	0.325	0.339	0.14
	11.4833	0.307	0.297	0.277	0.285	0.291	0.263	0.247	0.278	0.272	0.267	0.259	0.235	0.246	0.248	0.26	0.258	0.245	0.232	0.243	0.259	0.393	0.1	0.211	0.424	0.276	0.468	0.11	0.437	0.456	0.264	0.257	0.286	0.302	0.256	0.272	0.399	0.372	0.387	0.322	0.343	0.135
	11.9833	0.306	0.312	0.279	0.287	0.295	0.294	0.247	0.281	0.273	0.262	0.259	0.235	0.245	0.251	0.261	0.258	0.247	0.233	0.243	0.26	0.4	0.098	0.21	0.438	0.278	0.472	0.103	0.45	0.493	0.265	0.26	0.275	0.304	0.252	0.271	0.409	0.361	0.382	0.319	0.343	0.133
	12.4833	0.323	0.318	0.278	0.289	0.296	0.297	0.247	0.293	0.278	0.272	0.258	0.238	0.258	0.254	0.269	0.258	0.249	0.235	0.242	0.264	0.445	0.098	0.213	0.469	0.292	0.488	0.11	0.489	0.517	0.263	0.258	0.274	0.303	0.253	0.272	0.41	0.361	0.387	0.321	0.345	0.132
	12.9833	0.328	0.328	0.276	0.308	0.318	0.296	0.248	0.299	0.297	0.272	0.259	0.252	0.263	0.285	0.275	0.261	0.251	0.236	0.247	0.263	0.466	0.099	0.212	0.507	0.311	0.505	0.11	0.515	0.562	0.263	0.259	0.273	0.304	0.26	0.272	0.41	0.377	0.398	0.322	0.349	0.133
	13.4833	0.33	0.334	0.276	0.302	0.317	0.311	0.252	0.303	0.295	0.288	0.263	0.254	0.276	0.286	0.287	0.264	0.267	0.237	0.253	0.275	0.515	0.1	0.212	0.529	0.31	0.508	0.11	0.571	0.589	0.265	0.258	0.275	0.302	0.254	0.275	0.41	0.374	0.398	0.325	0.353	0.133
	13.9833	0.35	0.35	0.279	0.311	0.318	0.313	0.253	0.326	0.3	0.292	0.261	0.267	0.295	0.288	0.306	0.272	0.298	0.242	0.265	0.286	0.531	0.101	0.211	0.572	0.323	0.52	0.123	0.6	0.642	0.275	0.259	0.277	0.289	0.252	0.276	0.422	0.384	0.417	0.329	0.357	0.14
	14.4833	0.35	0.355	0.277	0.31	0.321	0.319	0.254	0.329	0.311	0.303	0.257	0.284	0.296	0.302	0.308	0.279	0.298	0.254	0.285	0.304	0.582	0.098	0.211	0.628	0.322	0.537	0.11	0.647	0.685	0.276	0.258	0.285	0.304	0.255	0.272	0.424	0.384	0.418	0.326	0.358	0.142
	14.9833	0.351	0.371	0.278	0.316	0.337	0.324	0.284	0.345	0.316	0.311	0.261	0.289	0.299	0.3	0.321	0.293	0.301	0.262	0.286	0.311	0.609	0.097	0.211	0.659	0.327	0.553	0.11	0.699	0.718	0.274	0.26	0.276	0.306	0.253	0.277	0.427	0.385	0.437	0.33	0.379	0.147
	15.4833	0.368	0.376	0.278	0.331	0.341	0.34	0.284	0.362	0.321	0.32	0.276	0.297	0.31	0.312	0.323	0.312	0.301	0.284	0.301	0.317	0.66	0.099	0.211	0.708	0.341	0.57	0.11	0.733	0.784	0.278	0.261	0.285	0.307	0.261	0.278	0.457	0.385	0.433	0.329	0.39	0.145
	15.9833	0.368	0.396	0.278	0.347	0.356	0.355	0.285	0.369	0.337	0.319	0.277	0.302	0.312	0.32	0.333	0.314	0.307	0.286	0.307	0.32	0.691	0.096	0.21	0.734	0.361	0.579	0.11	0.793	0.815	0.278	0.257	0.287	0.306	0.261	0.28	0.459	0.39	0.438	0.328	0.394	0.157
	16.4833	0.37	0.394	0.279	0.339	0.36	0.36	0.292	0.369	0.353	0.331	0.291	0.303	0.32	0.35	0.337	0.311	0.308	0.296	0.31	0.332	0.751	0.098	0.212	0.793	0.375	0.603	0.104	0.827	0.884	0.275	0.259	0.286	0.305	0.264	0.278	0.467	0.397	0.451	0.331	0.395	0.161
	16.9833	0.391	0.418	0.294	0.353	0.362	0.364	0.301	0.389	0.355	0.337	0.279	0.316	0.323	0.348	0.369	0.324	0.311	0.301	0.323	0.342	0.813	0.101	0.23	0.862	0.385	0.644	0.11	0.9	0.958	0.28	0.26	0.303	0.308	0.264	0.308	0.476	0.4	0.462	0.331	0.397	0.171
	17.4833	0.389	0.417	0.28	0.35	0.36	0.364	0.3	0.4	0.359	0.341	0.277	0.318	0.325	0.35	0.374	0.321	0.318	0.301	0.324	0.342	0.842	0.098	0.211	0.883	0.391	0.644	0.11	0.941	0.987	0.281	0.259	0.287	0.308	0.261	0.28	0.473	0.422	0.462	0.332	0.396	0.173
	17.9833	0.412	0.435	0.296	0.361	0.381	0.394	0.318	0.411	0.377	0.371	0.297	0.35	0.352	0.36	0.386	0.343	0.345	0.313	0.34	0.373	0.935	0.099	0.231	0.975	0.438	0.666	0.11	1.032	1.078	0.313	0.261	0.299	0.318	0.265	0.307	0.497	0.439	0.482	0.334	0.422	0.171
	18.4833	0.409	0.436	0.289	0.36	0.377	0.4	0.313	0.409	0.38	0.373	0.291	0.35	0.348	0.359	0.388	0.343	0.327	0.306	0.358	0.373	0.961	0.089	0.211	1.02	0.44	0.674	0.106	1.065	1.156	0.283	0.26	0.299	0.316	0.262	0.29	0.475	0.439	0.47	0.334	0.423	0.178
	18.9833	0.413	0.453	0.298	0.369	0.399	0.416	0.335	0.442	0.387	0.386	0.295	0.362	0.36	0.374	0.394	0.339	0.354	0.319	0.369	0.388	1.092	0.099	0.23	1.149	0.456	0.725	0.104	1.157	1.282	0.31	0.261	0.299	0.317	0.269	0.308	0.529	0.453	0.506	0.338	0.441	0.184
	19.4833	0.433	0.462	0.298	0.387	0.405	0.439	0.355	0.448	0.404	0.396	0.307	0.364	0.374	0.397	0.401	0.36	0.359	0.336	0.374	0.396	1.138	0.099	0.238	1.189	0.504	0.748	0.104	1.265	1.338	0.311	0.26	0.309	0.328	0.271	0.309	0.532	0.458	0.507	0.367	0.46	0.188
	19.9833	0.434	0.476	0.312	0.388	0.418	0.443	0.359	0.465	0.423	0.402	0.308	0.372	0.372	0.406	0.434	0.377	0.37	0.348	0.388	0.398	1.226	0.101	0.24	1.29	0.513	0.782	0.11	1.368	1.445	0.32	0.261	0.309	0.319	0.285	0.309	0.537	0.47	0.517	0.352	0.465	0.186
	20.4833	0.433	0.477	0.316	0.404	0.425	0.463	0.371	0.478	0.427	0.42	0.309	0.379	0.379	0.409	0.438	0.379	0.369	0.352	0.413	0.434	1.32	0.1	0.242	1.399	0.537	0.808	0.11	1.448	1.547	0.317	0.262	0.311	0.333	0.283	0.321	0.542	0.472	0.534	0.373	0.467	0.194
	20.9833	0.446	0.502	0.313	0.412	0.434	0.478	0.376	0.488	0.444	0.434	0.309	0.383	0.397	0.425	0.445	0.388	0.383	0.355	0.425	0.437	1.44	0.101	0.239	1.54	0.582	0.83	0.123	1.598	1.684	0.324	0.265	0.311	0.334	0.299	0.323	0.545	0.513	0.536	0.354	0.483	0.193
	21.4833	0.451	0.493	0.297	0.409	0.425	0.481	0.375	0.491	0.444	0.44	0.308	0.398	0.41	0.426	0.45	0.377	0.378	0.359	0.427	0.435	1.473	0.096	0.238	1.576	0.595	0.865	0.103	1.648	1.767	0.313	0.264	0.31	0.33	0.298	0.322	0.557	0.511	0.532	0.371	0.479	0.211
	22.1	0.473	0.536	0.317	0.412	0.444	0.491	0.413	0.529	0.459	0.462	0.32	0.423	0.423	0.437	0.462	0.423	0.406	0.363	0.435	0.445	1.645	0.1	0.241	1.737	0.657	0.92	0.124	1.811	2.012	0.329	0.273	0.325	0.339	0.302	0.329	0.582	0.543	0.573	0.372	0.509	0.212
	22.6	0.477	0.541	0.32	0.432	0.447	0.505	0.416	0.535	0.468	0.466	0.319	0.427	0.429	0.457	0.471	0.401	0.419	0.374	0.447	0.451	1.777	0.101	0.244	1.912	0.682	0.986	0.116	1.982	2.018	0.328	0.277	0.327	0.35	0.303	0.327	0.598	0.541	0.594	0.372	0.512	0.225
	23.1	0.478	0.546	0.322	0.43	0.46	0.528	0.43	0.551	0.481	0.501	0.318	0.432	0.426	0.475	0.502	0.437	0.423	0.375	0.452	0.463	1.911	0.1	0.242	1.977	0.737	0.998	0.11	1.985	2.095	0.329	0.277	0.321	0.353	0.301	0.336	0.612	0.565	0.618	0.374	0.536	0.226
	23.6	0.498	0.566	0.322	0.436	0.467	0.546	0.439	0.555	0.489	0.504	0.324	0.445	0.438	0.479	0.517	0.443	0.436	0.406	0.487	0.501	2.057	0.1	0.244	2.024	0.784	1.073	0.11	2.036	2.1	0.341	0.28	0.325	0.371	0.305	0.334	0.617	0.587	0.605	0.384	0.555	0.227
	24.1	0.497	0.57	0.322	0.451	0.476	0.564	0.46	0.582	0.501	0.52	0.341	0.451	0.448	0.492	0.518	0.457	0.436	0.406	0.495	0.502	2.086	0.1	0.245	2.029	0.817	1.102	0.11	2.041	2.098	0.344	0.294	0.328	0.367	0.309	0.344	0.636	0.588	0.647	0.388	0.556	0.24
	24.6	0.501	0.574	0.322	0.455	0.481	0.564	0.482	0.598	0.505	0.526	0.343	0.464	0.45	0.5	0.527	0.456	0.446	0.41	0.498	0.516	2.095	0.1	0.248	1.983	0.883	1.182	0.11	1.99	2.007	0.343	0.292	0.33	0.375	0.31	0.337	0.682	0.61	0.652	0.394	0.57	0.241
	25.1	0.497	0.588	0.321	0.453	0.479	0.56	0.482	0.599	0.504	0.53	0.324	0.463	0.45	0.499	0.525	0.451	0.437	0.411	0.501	0.515	1.961	0.095	0.242	1.949	0.908	1.182	0.11	1.935	1.907	0.34	0.279	0.326	0.373	0.31	0.34	0.641	0.611	0.643	0.391	0.565	0.248
	25.6	0.521	0.612	0.337	0.475	0.502	0.615	0.492	0.619	0.55	0.572	0.358	0.482	0.481	0.521	0.553	0.466	0.449	0.421	0.517	0.527	2.08	0.099	0.261	1.972	0.998	1.279	0.104	1.974	2.007	0.346	0.309	0.364	0.385	0.322	0.356	0.699	0.641	0.672	0.401	0.608	0.246
	26.1	0.522	0.635	0.339	0.491	0.506	0.62	0.505	0.628	0.552	0.58	0.353	0.491	0.49	0.533	0.569	0.469	0.484	0.434	0.553	0.53	2.056	0.099	0.258	1.961	1.093	1.325	0.11	1.966	2.004	0.373	0.31	0.359	0.375	0.326	0.373	0.717	0.657	0.696	0.418	0.619	0.263
	26.6	0.538	0.656	0.34	0.489	0.506	0.623	0.54	0.667	0.56	0.597	0.359	0.5	0.491	0.537	0.574	0.489	0.471	0.435	0.556	0.533	1.984	0.1	0.262	1.958	1.156	1.426	0.11	1.942	1.974	0.378	0.309	0.363	0.385	0.321	0.373	0.717	0.671	0.723	0.419	0.637	0.273
	27.1	0.534	0.653	0.35	0.5	0.524	0.63	0.542	0.67	0.572	0.624	0.359	0.505	0.502	0.547	0.582	0.505	0.497	0.444	0.571	0.566	1.981	0.1	0.263	1.912	1.227	1.469	0.104	1.965	1.966	0.377	0.313	0.365	0.394	0.329	0.359	0.762	0.688	0.723	0.421	0.664	0.275
	27.6	0.55	0.66	0.342	0.5	0.528	0.641	0.556	0.69	0.576	0.645	0.367	0.527	0.526	0.546	0.595	0.509	0.496	0.472	0.574	0.573	1.964	0.098	0.262	1.908	1.332	1.564	0.11	1.89	1.905	0.377	0.313	0.371	0.392	0.328	0.38	0.764	0.718	0.749	0.437	0.692	0.291
	28.1	0.556	0.672	0.358	0.502	0.544	0.681	0.566	0.698	0.618	0.647	0.366	0.544	0.527	0.561	0.601	0.515	0.508	0.473	0.582	0.576	1.907	0.099	0.267	1.866	1.458	1.632	0.11	1.887	1.878	0.379	0.313	0.366	0.393	0.329	0.376	0.779	0.736	0.766	0.447	0.692	0.291
	28.6	0.555	0.686	0.361	0.517	0.543	0.686	0.594	0.701	0.619	0.667	0.365	0.548	0.542	0.564	0.628	0.516	0.534	0.479	0.625	0.588	1.906	0.099	0.279	1.838	1.58	1.73	0.11	1.853	1.901	0.387	0.324	0.377	0.395	0.332	0.376	0.805	0.762	0.802	0.44	0.71	0.303
	29.1	0.556	0.679	0.361	0.503	0.547	0.69	0.597	0.704	0.619	0.663	0.369	0.554	0.544	0.586	0.625	0.516	0.52	0.489	0.599	0.586	1.839	0.097	0.263	1.807	1.628	1.783	0.104	1.794	1.841	0.39	0.321	0.377	0.396	0.327	0.379	0.8	0.752	0.805	0.439	0.726	0.307
	29.6	0.583	0.714	0.372	0.534	0.563	0.716	0.617	0.744	0.642	0.707	0.381	0.559	0.555	0.604	0.657	0.532	0.554	0.492	0.631	0.61	1.903	0.1	0.295	1.824	1.83	1.895	0.11	1.823	1.848	0.39	0.324	0.384	0.398	0.36	0.38	0.851	0.814	0.834	0.467	0.763	0.323
	30.1	0.586	0.74	0.382	0.535	0.572	0.724	0.641	0.748	0.646	0.708	0.397	0.574	0.561	0.615	0.657	0.535	0.557	0.501	0.638	0.642	1.88	0.1	0.296	1.821	1.907	1.896	0.11	1.805	1.839	0.399	0.327	0.387	0.399	0.364	0.388	0.871	0.825	0.834	0.47	0.788	0.331
	30.6	0.591	0.739	0.379	0.558	0.573	0.763	0.644	0.767	0.675	0.719	0.383	0.597	0.571	0.619	0.669	0.573	0.57	0.506	0.654	0.644	1.886	0.1	0.297	1.818	1.916	1.89	0.122	1.799	1.836	0.398	0.336	0.39	0.431	0.364	0.396	0.873	0.85	0.889	0.481	0.806	0.331
	31.1	0.604	0.761	0.38	0.558	0.596	0.767	0.663	0.774	0.693	0.738	0.403	0.611	0.582	0.631	0.674	0.57	0.581	0.522	0.677	0.656	1.882	0.101	0.295	1.8	1.935	1.863	0.103	1.8	1.839	0.402	0.336	0.409	0.432	0.364	0.397	0.939	0.882	0.896	0.501	0.832	0.354
	31.6	0.609	0.763	0.379	0.559	0.597	0.781	0.682	0.796	0.707	0.741	0.405	0.617	0.584	0.633	0.69	0.573	0.582	0.533	0.701	0.66	1.839	0.099	0.298	1.787	1.907	1.811	0.103	1.788	1.818	0.404	0.329	0.395	0.429	0.36	0.398	0.946	0.903	0.919	0.506	0.855	0.353
	32.1	0.605	0.768	0.381	0.555	0.595	0.784	0.677	0.815	0.703	0.742	0.403	0.629	0.599	0.636	0.691	0.576	0.582	0.532	0.702	0.659	1.749	0.096	0.296	1.675	1.836	1.745	0.104	1.71	1.754	0.404	0.328	0.408	0.434	0.367	0.389	0.948	0.907	0.91	0.505	0.863	0.36
	32.6	0.627	0.801	0.384	0.581	0.62	0.798	0.706	0.838	0.719	0.791	0.419	0.635	0.618	0.676	0.712	0.59	0.617	0.547	0.718	0.673	1.803	0.098	0.306	1.732	1.906	1.75	0.101	1.797	1.82	0.41	0.34	0.426	0.441	0.369	0.406	0.976	0.942	0.979	0.524	0.891	0.379
	33.1	0.649	0.808	0.403	0.59	0.628	0.816	0.734	0.851	0.727	0.805	0.425	0.643	0.633	0.68	0.721	0.605	0.618	0.556	0.734	0.705	1.795	0.1	0.309	1.73	1.869	1.747	0.123	1.711	1.775	0.442	0.347	0.427	0.436	0.378	0.423	1.006	0.995	0.998	0.532	0.95	0.379
	33.6	0.654	0.83	0.406	0.59	0.631	0.849	0.753	0.864	0.77	0.829	0.426	0.648	0.63	0.687	0.738	0.607	0.626	0.557	0.737	0.71	1.765	0.098	0.31	1.726	1.826	1.734	0.104	1.714	1.776	0.439	0.347	0.424	0.452	0.379	0.424	1.036	1.022	1.016	0.548	0.956	0.4
	34.1	0.679	0.837	0.404	0.608	0.642	0.863	0.763	0.906	0.78	0.831	0.435	0.679	0.642	0.705	0.741	0.644	0.628	0.585	0.776	0.71	1.755	0.1	0.318	1.722	1.828	1.732	0.123	1.715	1.763	0.444	0.362	0.427	0.457	0.385	0.436	1.057	1.03	1.076	0.555	0.983	0.41
	34.6	0.681	0.841	0.412	0.617	0.649	0.88	0.771	0.908	0.78	0.875	0.438	0.678	0.646	0.709	0.785	0.649	0.628	0.597	0.788	0.721	1.764	0.102	0.312	1.703	1.79	1.728	0.123	1.716	1.754	0.441	0.373	0.437	0.46	0.388	0.435	1.085	1.094	1.096	0.575	1.039	0.408
	35.1	0.681	0.887	0.412	0.632	0.651	0.888	0.789	0.922	0.795	0.883	0.438	0.689	0.683	0.736	0.785	0.652	0.641	0.605	0.794	0.735	1.763	0.1	0.32	1.732	1.79	1.719	0.123	1.712	1.771	0.445	0.375	0.435	0.454	0.392	0.434	1.116	1.116	1.115	0.584	1.047	0.429
	35.6	0.68	0.891	0.414	0.635	0.676	0.938	0.792	0.923	0.8	0.888	0.445	0.691	0.684	0.755	0.798	0.657	0.645	0.617	0.814	0.74	1.75	0.102	0.317	1.701	1.762	1.707	0.122	1.682	1.729	0.454	0.375	0.436	0.463	0.414	0.439	1.161	1.142	1.156	0.602	1.073	0.432
	36.1	0.692	0.906	0.438	0.637	0.691	0.953	0.835	0.938	0.849	0.908	0.446	0.713	0.688	0.755	0.805	0.674	0.684	0.618	0.839	0.786	1.756	0.098	0.322	1.662	1.76	1.707	0.122	1.671	1.728	0.461	0.374	0.446	0.484	0.408	0.451	1.176	1.194	1.191	0.616	1.149	0.459
	36.6	0.703	0.924	0.42	0.641	0.696	0.956	0.84	0.99	0.848	0.935	0.449	0.713	0.698	0.769	0.815	0.674	0.689	0.631	0.864	0.781	1.745	0.101	0.322	1.661	1.759	1.651	0.103	1.666	1.697	0.464	0.376	0.452	0.472	0.412	0.451	1.211	1.225	1.205	0.621	1.165	0.464
	37.1	0.705	0.93	0.441	0.674	0.707	0.973	0.85	0.993	0.864	0.963	0.465	0.754	0.712	0.775	0.821	0.68	0.704	0.634	0.88	0.798	1.753	0.099	0.354	1.66	1.745	1.62	0.11	1.668	1.703	0.47	0.387	0.453	0.499	0.428	0.457	1.286	1.254	1.257	0.645	1.18	0.462
	37.6	0.729	0.978	0.441	0.679	0.709	0.979	0.869	1.009	0.862	0.978	0.465	0.758	0.714	0.784	0.831	0.701	0.703	0.638	0.883	0.802	1.733	0.1	0.356	1.656	1.735	1.625	0.105	1.662	1.698	0.464	0.387	0.454	0.503	0.431	0.458	1.286	1.282	1.307	0.644	1.205	0.475
	38.1	0.735	0.98	0.442	0.689	0.726	1.024	0.901	1.011	0.882	0.985	0.477	0.774	0.727	0.793	0.873	0.719	0.707	0.677	0.901	0.819	1.746	0.099	0.355	1.654	1.738	1.625	0.11	1.661	1.69	0.489	0.388	0.453	0.503	0.434	0.466	1.308	1.338	1.327	0.653	1.284	0.489
	38.6	0.747	0.993	0.446	0.694	0.726	1.029	0.894	1.033	0.914	1.001	0.478	0.772	0.746	0.816	0.876	0.728	0.723	0.678	0.903	0.825	1.741	0.099	0.355	1.653	1.732	1.608	0.11	1.657	1.685	0.505	0.387	0.473	0.513	0.427	0.466	1.337	1.385	1.384	0.674	1.299	0.499
	39.1	0.753	0.994	0.449	0.707	0.732	1.032	0.921	1.088	0.933	1.054	0.48	0.788	0.764	0.836	0.885	0.729	0.729	0.687	0.939	0.847	1.721	0.1	0.355	1.655	1.716	1.614	0.122	1.652	1.69	0.506	0.39	0.489	0.515	0.453	0.469	1.406	1.459	1.443	0.704	1.336	0.503
	39.6	0.772	1.011	0.463	0.705	0.753	1.054	0.941	1.093	0.951	1.055	0.48	0.792	0.771	0.84	0.891	0.753	0.731	0.702	0.944	0.854	1.726	0.1	0.361	1.652	1.714	1.594	0.11	1.657	1.678	0.508	0.397	0.49	0.517	0.44	0.492	1.42	1.466	1.459	0.721	1.404	0.511
	40.1	0.767	1.021	0.462	0.712	0.771	1.057	0.965	1.109	0.96	1.073	0.487	0.832	0.779	0.848	0.907	0.752	0.766	0.7	0.952	0.871	1.716	0.102	0.364	1.639	1.656	1.6	0.122	1.658	1.688	0.506	0.401	0.493	0.526	0.448	0.495	1.473	1.53	1.477	0.726	1.443	0.534
	40.6	0.784	1.069	0.461	0.717	0.774	1.088	0.972	1.115	0.97	1.075	0.491	0.841	0.796	0.851	0.959	0.756	0.767	0.731	0.977	0.883	1.718	0.1	0.368	1.642	1.659	1.597	0.104	1.653	1.674	0.518	0.402	0.496	0.524	0.449	0.512	1.524	1.592	1.588	0.737	1.483	0.537
	41.1	0.809	1.072	0.477	0.753	0.777	1.122	1.014	1.115	0.978	1.078	0.49	0.851	0.799	0.864	0.96	0.781	0.773	0.751	0.984	0.884	1.672	0.099	0.368	1.647	1.655	1.592	0.11	1.65	1.674	0.518	0.411	0.505	0.526	0.453	0.511	1.549	1.605	1.604	0.754	1.544	0.545
	41.6	0.815	1.092	0.486	0.756	0.784	1.138	1.021	1.14	1.027	1.106	0.501	0.853	0.816	0.869	0.974	0.801	0.773	0.752	1.029	0.905	1.668	0.099	0.37	1.647	1.634	1.6	0.11	1.653	1.671	0.519	0.436	0.505	0.549	0.459	0.513	1.6	1.66	1.658	0.765	1.587	0.549
	42.1	0.833	1.095	0.484	0.76	0.798	1.138	1.034	1.182	1.04	1.127	0.506	0.856	0.848	0.913	0.979	0.805	0.781	0.768	1.041	0.907	1.717	0.099	0.376	1.631	1.655	1.592	0.103	1.648	1.67	0.532	0.436	0.509	0.567	0.472	0.522	1.662	1.742	1.725	0.804	1.68	0.554
	42.6	0.792	1.096	0.485	0.76	0.786	1.134	1.024	1.158	1.031	1.126	0.501	0.87	0.83	0.912	0.978	0.803	0.782	0.756	1.036	0.917	1.609	0.099	0.38	1.575	1.601	1.526	0.104	1.598	1.596	0.519	0.434	0.505	0.549	0.453	0.514	1.624	1.729	1.722	0.809	1.688	0.567
	43.1	0.839	1.145	0.499	0.773	0.804	1.169	1.049	1.202	1.076	1.181	0.507	0.927	0.859	0.923	1.004	0.814	0.8	0.788	1.064	0.958	1.668	0.099	0.386	1.598	1.629	1.597	0.123	1.645	1.649	0.533	0.438	0.524	0.567	0.491	0.535	1.734	1.747	1.752	0.836	1.718	0.572
	43.6	0.853	1.184	0.506	0.786	0.833	1.23	1.072	1.206	1.081	1.188	0.528	0.92	0.86	0.933	1.032	0.832	0.808	0.795	1.109	0.971	1.642	0.101	0.407	1.605	1.604	1.595	0.104	1.644	1.679	0.554	0.448	0.518	0.575	0.496	0.538	1.772	1.738	1.766	0.882	1.779	0.578
	44.1	0.868	1.197	0.51	0.792	0.846	1.238	1.103	1.228	1.132	1.206	0.544	0.944	0.874	0.957	1.055	0.837	0.847	0.816	1.114	0.98	1.669	0.103	0.421	1.596	1.608	1.594	0.11	1.633	1.602	0.56	0.452	0.52	0.57	0.496	0.54	1.778	1.739	1.744	0.884	1.769	0.597
	44.6	0.863	1.194	0.507	0.793	0.822	1.229	1.073	1.232	1.101	1.198	0.546	0.928	0.867	0.936	1.034	0.831	0.851	0.795	1.114	0.984	1.599	0.098	0.42	1.558	1.592	1.494	0.103	1.557	1.557	0.555	0.452	0.524	0.576	0.495	0.541	1.693	1.66	1.653	0.886	1.691	0.613
	45.1	0.871	1.208	0.529	0.84	0.868	1.261	1.128	1.316	1.158	1.271	0.558	0.959	0.933	1.011	1.076	0.862	0.86	0.848	1.15	1.011	1.636	0.102	0.421	1.596	1.598	1.577	0.122	1.61	1.66	0.574	0.455	0.56	0.581	0.509	0.567	1.743	1.732	1.724	0.926	1.708	0.616
	45.6	0.906	1.222	0.53	0.84	0.865	1.269	1.137	1.322	1.158	1.274	0.557	0.967	0.938	1.012	1.078	0.887	0.867	0.854	1.158	1.035	1.608	0.101	0.426	1.572	1.598	1.571	0.122	1.601	1.602	0.579	0.468	0.561	0.588	0.511	0.581	1.712	1.659	1.733	0.96	1.688	0.633
	46.1	0.906	1.246	0.542	0.844	0.884	1.331	1.187	1.328	1.175	1.29	0.565	0.998	0.953	1.029	1.098	0.89	0.891	0.86	1.184	1.055	1.608	0.099	0.434	1.573	1.603	1.575	0.118	1.597	1.6	0.593	0.471	0.563	0.601	0.518	0.583	1.704	1.654	1.716	0.982	1.698	0.635
	46.6	0.913	1.278	0.541	0.85	0.89	1.331	1.216	1.332	1.2	1.293	0.568	1.026	0.956	1.029	1.122	0.903	0.937	0.868	1.206	1.07	1.605	0.101	0.434	1.599	1.597	1.585	0.103	1.598	1.607	0.592	0.477	0.569	0.617	0.524	0.59	1.698	1.66	1.656	0.997	1.698	0.651
	47.1	0.917	1.291	0.555	0.856	0.893	1.36	1.243	1.362	1.224	1.326	0.576	1.036	0.959	1.039	1.164	0.908	0.939	0.912	1.252	1.076	1.63	0.102	0.438	1.578	1.599	1.569	0.11	1.598	1.648	0.604	0.49	0.572	0.637	0.524	0.589	1.696	1.654	1.654	1.019	1.688	0.655
	47.6	0.927	1.296	0.557	0.867	0.937	1.356	1.241	1.387	1.24	1.353	0.575	1.037	0.976	1.047	1.169	0.908	0.953	0.908	1.268	1.073	1.598	0.1	0.444	1.572	1.593	1.532	0.118	1.598	1.598	0.607	0.509	0.573	0.64	0.544	0.603	1.686	1.609	1.655	1.081	1.681	0.675
	48.1	0.925	1.287	0.552	0.869	0.908	1.351	1.227	1.385	1.236	1.324	0.583	1.032	0.96	1.038	1.162	0.904	0.944	0.911	1.252	1.074	1.592	0.1	0.448	1.552	1.527	1.487	0.104	1.53	1.548	0.604	0.513	0.57	0.638	0.528	0.601	1.609	1.597	1.598	1.08	1.615	0.695
	48.6	0.938	1.305	0.574	0.916	0.957	1.394	1.267	1.433	1.247	1.412	0.618	1.054	1.017	1.094	1.188	0.926	0.952	0.929	1.282	1.122	1.601	0.1	0.462	1.575	1.597	1.521	0.104	1.597	1.596	0.627	0.522	0.589	0.644	0.563	0.604	1.622	1.611	1.615	1.12	1.606	0.698
	49.1	0.953	1.336	0.573	0.918	0.959	1.463	1.269	1.436	1.256	1.419	0.618	1.106	1.019	1.097	1.195	0.956	0.963	0.927	1.308	1.126	1.596	0.099	0.466	1.553	1.572	1.559	0.122	1.561	1.575	0.627	0.519	0.588	0.66	0.564	0.611	1.658	1.601	1.605	1.153	1.61	0.716
	49.6	1	1.389	0.575	0.94	0.963	1.466	1.289	1.445	1.302	1.428	0.619	1.118	1.03	1.11	1.217	0.982	0.98	0.939	1.337	1.172	1.592	0.1	0.475	1.551	1.574	1.519	0.11	1.544	1.574	0.648	0.528	0.592	0.659	0.572	0.616	1.615	1.6	1.6	1.199	1.612	0.713
	50.1	1.004	1.393	0.596	0.934	0.966	1.484	1.352	1.446	1.346	1.431	0.624	1.123	1.034	1.113	1.245	0.979	0.985	0.955	1.366	1.175	1.596	0.101	0.48	1.551	1.567	1.527	0.11	1.554	1.56	0.649	0.53	0.629	0.661	0.574	0.653	1.604	1.602	1.596	1.202	1.563	0.719
	50.6	0.967	1.344	0.595	0.921	0.964	1.427	1.292	1.442	1.304	1.429	0.619	1.12	1.025	1.108	1.243	0.976	0.979	0.938	1.334	1.174	1.545	0.096	0.478	1.536	1.479	1.466	0.106	1.519	1.541	0.651	0.526	0.609	0.658	0.573	0.613	1.548	1.544	1.529	1.203	1.544	0.756
	51.1	1.02	1.426	0.593	0.954	0.992	1.495	1.357	1.503	1.369	1.492	0.647	1.132	1.062	1.137	1.291	0.997	1.037	1.006	1.386	1.206	1.6	0.101	0.489	1.552	1.573	1.53	0.122	1.559	1.558	0.659	0.544	0.634	0.673	0.59	0.66	1.609	1.604	1.599	1.302	1.558	0.757
	51.6	1.026	1.445	0.616	0.958	0.993	1.519	1.363	1.555	1.373	1.492	0.648	1.156	1.08	1.148	1.293	1.019	1.05	1.026	1.39	1.214	1.591	0.102	0.5	1.551	1.536	1.492	0.123	1.534	1.553	0.664	0.549	0.644	0.691	0.615	0.654	1.607	1.596	1.588	1.319	1.548	0.77
	52.1	1.046	1.484	0.614	0.986	1.042	1.522	1.389	1.579	1.408	1.538	0.647	1.19	1.114	1.199	1.296	1.016	1.053	1.029	1.427	1.243	1.578	0.101	0.505	1.54	1.534	1.495	0.11	1.547	1.551	0.675	0.582	0.645	0.72	0.618	0.672	1.585	1.593	1.594	1.385	1.545	0.772
	52.6	1.052	1.488	0.641	1.011	1.049	1.541	1.423	1.579	1.435	1.542	0.67	1.217	1.133	1.211	1.332	1.018	1.065	1.031	1.423	1.27	1.593	0.101	0.503	1.544	1.54	1.497	0.11	1.542	1.551	0.671	0.582	0.658	0.715	0.624	0.666	1.557	1.599	1.587	1.435	1.549	0.778
	53.1	1.099	1.519	0.645	1.032	1.046	1.603	1.467	1.593	1.439	1.547	0.69	1.227	1.147	1.219	1.353	1.069	1.083	1.048	1.497	1.289	1.59	0.102	0.507	1.544	1.525	1.481	0.123	1.538	1.553	0.684	0.598	0.661	0.729	0.629	0.686	1.555	1.571	1.592	1.473	1.549	0.799
	53.6	1.099	1.541	0.645	1.032	1.053	1.603	1.486	1.601	1.484	1.553	0.692	1.242	1.165	1.223	1.349	1.081	1.114	1.053	1.512	1.285	1.574	0.101	0.512	1.541	1.536	1.498	0.122	1.532	1.549	0.725	0.598	0.664	0.731	0.638	0.688	1.551	1.586	1.569	1.497	1.544	0.804
	54.1	1.112	1.537	0.663	1.031	1.072	1.609	1.489	1.649	1.49	1.558	0.69	1.244	1.174	1.233	1.398	1.08	1.137	1.097	1.529	1.29	1.574	0.1	0.544	1.537	1.521	1.487	0.122	1.529	1.544	0.717	0.599	0.688	0.734	0.647	0.684	1.54	1.535	1.531	1.549	1.546	0.827
	54.6	1.114	1.554	0.667	1.037	1.084	1.618	1.491	1.65	1.488	1.591	0.706	1.248	1.203	1.235	1.418	1.089	1.14	1.1	1.526	1.297	1.578	0.099	0.545	1.536	1.505	1.464	0.11	1.525	1.545	0.723	0.6	0.7	0.749	0.648	0.688	1.549	1.534	1.529	1.608	1.542	0.837
	55.1	1.108	1.543	0.651	1.03	1.056	1.608	1.483	1.597	1.482	1.546	0.687	1.249	1.171	1.232	1.36	1.079	1.138	1.074	1.515	1.294	1.541	0.099	0.542	1.455	1.465	1.459	0.104	1.454	1.474	0.722	0.599	0.702	0.736	0.647	0.696	1.479	1.476	1.466	1.596	1.472	0.834
	55.6	1.117	1.578	0.679	1.059	1.12	1.654	1.522	1.661	1.556	1.615	0.719	1.289	1.241	1.288	1.433	1.118	1.156	1.107	1.549	1.345	1.583	0.101	0.559	1.536	1.482	1.47	0.122	1.529	1.539	0.738	0.613	0.719	0.76	0.682	0.734	1.546	1.529	1.529	1.745	1.541	0.861
	93.1	1.652	1.544	1.31	1.656	1.638	1.514	1.601	1.484	1.55	1.592	1.275	1.545	1.623	1.6	1.55	1.537	1.398	1.544	1.521	1.558	1.33	0.102	1.479	1.297	1.255	1.295	0.122	1.337	1.314	1.324	1.239	1.49	1.373	1.293	1.27	1.293	1.283	1.254	1.326	1.286	0.863
	93.6	1.658	1.539	1.308	1.655	1.641	1.5	1.602	1.503	1.543	1.587	1.293	1.589	1.629	1.606	1.555	1.486	1.392	1.541	1.521	1.586	1.337	0.1	1.47	1.293	1.253	1.293	0.123	1.311	1.318	1.36	1.247	1.519	1.383	1.294	1.279	1.29	1.283	1.249	1.329	1.283	0.869
	94.1	1.634	1.541	1.307	1.657	1.633	1.501	1.6	1.506	1.533	1.584	1.296	1.577	1.618	1.604	1.559	1.464	1.391	1.539	1.512	1.548	1.319	0.101	1.471	1.299	1.261	1.3	0.122	1.336	1.318	1.353	1.247	1.471	1.374	1.294	1.309	1.286	1.285	1.251	1.326	1.281	0.894
	94.6	1.652	1.536	1.31	1.656	1.641	1.516	1.599	1.499	1.559	1.613	1.3	1.547	1.623	1.603	1.549	1.497	1.393	1.548	1.518	1.553	1.333	0.102	1.467	1.29	1.251	1.295	0.122	1.306	1.334	1.382	1.254	1.477	1.412	1.293	1.307	1.289	1.279	1.249	1.331	1.285	0.877
	95.1	1.629	1.538	1.31	1.654	1.635	1.512	1.6	1.501	1.533	1.592	1.302	1.585	1.627	1.605	1.554	1.478	1.388	1.54	1.517	1.556	1.332	0.101	1.467	1.287	1.254	1.256	0.121	1.291	1.299	1.435	1.275	1.475	1.413	1.301	1.313	1.28	1.286	1.257	1.333	1.29	0.921
	95.6	1.654	1.537	1.302	1.654	1.631	1.498	1.591	1.509	1.502	1.589	1.301	1.544	1.618	1.602	1.554	1.499	1.391	1.536	1.498	1.553	1.337	0.101	1.464	1.291	1.26	1.286	0.118	1.309	1.312	1.438	1.278	1.474	1.408	1.291	1.311	1.287	1.278	1.249	1.329	1.285	0.91
	96.1	1.629	1.536	1.316	1.651	1.638	1.493	1.592	1.506	1.527	1.581	1.344	1.542	1.62	1.605	1.551	1.468	1.388	1.538	1.52	1.55	1.32	0.101	1.433	1.293	1.255	1.295	0.122	1.301	1.336	1.447	1.277	1.473	1.401	1.319	1.311	1.282	1.278	1.245	1.316	1.283	0.932
	96.6	1.653	1.538	1.316	1.65	1.638	1.493	1.593	1.484	1.519	1.554	1.337	1.582	1.619	1.598	1.55	1.487	1.389	1.515	1.512	1.547	1.315	0.101	1.436	1.287	1.259	1.292	0.11	1.291	1.313	1.456	1.318	1.479	1.428	1.296	1.283	1.285	1.284	1.253	1.322	1.263	0.936
	97.1	1.652	1.534	1.318	1.651	1.626	1.498	1.605	1.504	1.532	1.557	1.341	1.545	1.621	1.605	1.551	1.463	1.388	1.543	1.511	1.552	1.325	0.102	1.435	1.291	1.256	1.295	0.123	1.292	1.302	1.457	1.304	1.473	1.434	1.314	1.333	1.288	1.284	1.252	1.33	1.269	0.943
	97.6	1.615	1.501	1.3	1.615	1.629	1.491	1.584	1.45	1.505	1.554	1.301	1.541	1.607	1.593	1.546	1.463	1.384	1.509	1.455	1.55	1.321	0.099	1.403	1.298	1.231	1.248	0.103	1.286	1.319	1.449	1.278	1.422	1.413	1.305	1.309	1.29	1.28	1.255	1.306	1.241	0.974
	98.1	1.652	1.52	1.311	1.625	1.627	1.498	1.594	1.473	1.525	1.561	1.347	1.542	1.615	1.597	1.547	1.481	1.389	1.503	1.495	1.542	1.333	0.1	1.408	1.293	1.229	1.291	0.123	1.305	1.305	1.457	1.286	1.42	1.434	1.304	1.31	1.282	1.253	1.233	1.316	1.266	0.963
	98.6	1.632	1.536	1.304	1.634	1.633	1.493	1.579	1.48	1.505	1.552	1.347	1.538	1.616	1.598	1.544	1.457	1.387	1.503	1.499	1.544	1.328	0.101	1.435	1.293	1.249	1.287	0.11	1.299	1.299	1.448	1.315	1.421	1.432	1.336	1.319	1.286	1.262	1.236	1.323	1.285	0.99
	99.1	1.631	1.537	1.321	1.63	1.629	1.487	1.597	1.477	1.497	1.545	1.339	1.576	1.612	1.594	1.545	1.468	1.385	1.514	1.497	1.546	1.328	0.1	1.431	1.287	1.229	1.237	0.123	1.284	1.296	1.437	1.31	1.428	1.429	1.304	1.279	1.28	1.251	1.21	1.313	1.239	0.944
	99.6	1.627	1.537	1.311	1.637	1.621	1.489	1.59	1.473	1.493	1.552	1.345	1.54	1.612	1.595	1.551	1.482	1.379	1.506	1.5	1.544	1.316	0.098	1.383	1.283	1.229	1.254	0.11	1.292	1.296	1.43	1.331	1.417	1.434	1.318	1.331	1.281	1.257	1.21	1.318	1.241	0.996
	100.1	1.636	1.508	1.323	1.651	1.629	1.489	1.593	1.473	1.52	1.551	1.344	1.542	1.61	1.592	1.554	1.454	1.391	1.537	1.498	1.552	1.318	0.101	1.38	1.284	1.228	1.292	0.11	1.274	1.312	1.434	1.333	1.418	1.436	1.317	1.327	1.284	1.272	1.211	1.322	1.239	1.015
	100.6	1.613	1.515	1.309	1.631	1.63	1.488	1.578	1.476	1.494	1.553	1.341	1.537	1.616	1.596	1.541	1.452	1.384	1.485	1.455	1.541	1.291	0.1	1.379	1.287	1.247	1.285	0.11	1.285	1.313	1.441	1.307	1.415	1.434	1.309	1.305	1.281	1.24	1.202	1.319	1.237	1.016
	101.1	1.625	1.516	1.322	1.607	1.621	1.489	1.581	1.451	1.492	1.544	1.337	1.517	1.601	1.591	1.545	1.468	1.384	1.505	1.449	1.542	1.311	0.1	1.379	1.281	1.23	1.23	0.11	1.278	1.295	1.391	1.334	1.421	1.431	1.319	1.328	1.24	1.234	1.21	1.295	1.238	1.008
	101.6	1.633	1.53	1.318	1.614	1.628	1.494	1.59	1.484	1.525	1.555	1.345	1.543	1.601	1.591	1.544	1.454	1.384	1.5	1.497	1.544	1.315	0.102	1.375	1.308	1.229	1.251	0.11	1.282	1.291	1.393	1.317	1.409	1.438	1.319	1.331	1.288	1.231	1.205	1.303	1.229	1.051
	102.1	1.632	1.533	1.316	1.625	1.626	1.495	1.596	1.449	1.501	1.543	1.355	1.541	1.6	1.585	1.546	1.458	1.383	1.512	1.499	1.536	1.316	0.103	1.381	1.284	1.234	1.247	0.11	1.291	1.312	1.39	1.338	1.417	1.443	1.319	1.328	1.286	1.23	1.208	1.301	1.237	1.056
	102.6	1.61	1.513	1.314	1.603	1.612	1.489	1.58	1.48	1.491	1.549	1.346	1.52	1.591	1.589	1.542	1.459	1.38	1.486	1.448	1.539	1.286	0.1	1.364	1.286	1.208	1.226	0.11	1.277	1.288	1.384	1.314	1.416	1.442	1.316	1.33	1.244	1.236	1.203	1.3	1.233	1.062
	103.1	1.608	1.516	1.322	1.611	1.567	1.488	1.582	1.449	1.497	1.549	1.347	1.524	1.589	1.585	1.552	1.458	1.384	1.501	1.445	1.537	1.288	0.101	1.38	1.283	1.234	1.251	0.11	1.275	1.295	1.387	1.334	1.398	1.435	1.34	1.331	1.259	1.229	1.2	1.298	1.237	1.085
	103.6	1.606	1.484	1.313	1.609	1.563	1.486	1.578	1.451	1.493	1.546	1.343	1.517	1.605	1.576	1.541	1.446	1.383	1.479	1.455	1.526	1.261	0.097	1.371	1.282	1.206	1.236	0.11	1.28	1.294	1.352	1.327	1.413	1.437	1.317	1.334	1.282	1.225	1.207	1.299	1.236	1.083
	104.1	1.602	1.48	1.318	1.601	1.555	1.481	1.578	1.45	1.491	1.548	1.34	1.521	1.546	1.59	1.544	1.448	1.385	1.485	1.444	1.543	1.288	0.098	1.366	1.286	1.209	1.23	0.11	1.277	1.285	1.358	1.336	1.403	1.434	1.318	1.325	1.245	1.226	1.208	1.291	1.231	1.097
	104.6	1.609	1.487	1.32	1.606	1.562	1.484	1.579	1.445	1.49	1.543	1.34	1.512	1.587	1.576	1.544	1.441	1.38	1.503	1.448	1.535	1.287	0.098	1.355	1.284	1.205	1.255	0.11	1.289	1.289	1.341	1.327	1.401	1.443	1.317	1.312	1.234	1.227	1.197	1.254	1.211	1.085
	105.1	1.609	1.517	1.316	1.604	1.558	1.485	1.583	1.445	1.488	1.547	1.342	1.518	1.606	1.587	1.525	1.431	1.365	1.478	1.449	1.543	1.291	0.101	1.374	1.283	1.228	1.226	0.11	1.274	1.286	1.344	1.337	1.397	1.439	1.338	1.325	1.236	1.226	1.201	1.293	1.212	1.091
	105.6	1.607	1.48	1.32	1.6	1.568	1.48	1.546	1.446	1.487	1.54	1.345	1.5	1.547	1.573	1.541	1.435	1.362	1.488	1.449	1.542	1.264	0.098	1.367	1.264	1.206	1.22	0.11	1.266	1.287	1.328	1.328	1.403	1.447	1.336	1.331	1.235	1.225	1.204	1.255	1.222	1.085
	106.1	1.603	1.487	1.317	1.597	1.561	1.464	1.575	1.439	1.489	1.542	1.344	1.504	1.599	1.57	1.536	1.447	1.363	1.49	1.445	1.529	1.259	0.1	1.362	1.278	1.206	1.231	0.104	1.272	1.289	1.333	1.335	1.403	1.43	1.33	1.318	1.236	1.222	1.203	1.251	1.214	1.113
	106.6	1.606	1.488	1.321	1.598	1.552	1.482	1.544	1.442	1.485	1.544	1.344	1.515	1.547	1.547	1.534	1.432	1.365	1.479	1.442	1.522	1.258	0.101	1.362	1.268	1.203	1.226	0.122	1.278	1.291	1.328	1.327	1.393	1.441	1.335	1.331	1.213	1.221	1.199	1.248	1.239	1.111
	107.1	1.59	1.417	1.307	1.546	1.5	1.39	1.498	1.425	1.442	1.489	1.28	1.486	1.497	1.483	1.491	1.355	1.321	1.464	1.393	1.462	1.223	0.098	1.299	1.261	1.194	1.197	0.104	1.209	1.246	1.314	1.307	1.342	1.377	1.293	1.269	1.184	1.202	1.179	1.222	1.177	1.119
	107.6	1.597	1.476	1.321	1.595	1.554	1.486	1.545	1.44	1.484	1.539	1.309	1.5	1.541	1.544	1.536	1.433	1.351	1.476	1.424	1.525	1.256	0.1	1.364	1.259	1.207	1.207	0.11	1.272	1.285	1.332	1.333	1.388	1.436	1.317	1.309	1.236	1.217	1.203	1.292	1.21	1.143
	108.1	1.594	1.481	1.322	1.592	1.536	1.468	1.579	1.441	1.492	1.539	1.342	1.493	1.545	1.575	1.523	1.435	1.33	1.472	1.425	1.52	1.259	0.1	1.341	1.264	1.196	1.209	0.11	1.273	1.286	1.33	1.332	1.388	1.431	1.319	1.315	1.225	1.224	1.197	1.252	1.214	1.149
	108.6	1.6	1.474	1.314	1.6	1.533	1.483	1.543	1.444	1.486	1.547	1.336	1.493	1.536	1.545	1.527	1.437	1.369	1.479	1.445	1.528	1.26	0.103	1.364	1.28	1.201	1.207	0.11	1.271	1.295	1.323	1.333	1.385	1.433	1.319	1.33	1.234	1.222	1.199	1.295	1.187	1.145
	109.1	1.594	1.476	1.322	1.59	1.534	1.463	1.542	1.439	1.484	1.539	1.34	1.492	1.525	1.54	1.493	1.428	1.356	1.47	1.421	1.489	1.254	0.101	1.36	1.282	1.2	1.224	0.105	1.264	1.285	1.325	1.335	1.388	1.434	1.316	1.314	1.231	1.217	1.198	1.258	1.189	1.147
	109.6	1.545	1.412	1.303	1.541	1.496	1.398	1.492	1.422	1.437	1.488	1.274	1.482	1.493	1.488	1.459	1.35	1.282	1.439	1.386	1.457	1.225	0.098	1.299	1.226	1.194	1.198	0.105	1.213	1.245	1.298	1.316	1.315	1.371	1.293	1.283	1.179	1.209	1.156	1.203	1.18	1.147
	110.1	1.593	1.446	1.311	1.593	1.534	1.47	1.522	1.434	1.48	1.544	1.345	1.493	1.516	1.536	1.495	1.439	1.328	1.461	1.444	1.487	1.256	0.101	1.339	1.266	1.203	1.202	0.11	1.263	1.283	1.321	1.334	1.338	1.408	1.315	1.313	1.204	1.217	1.192	1.239	1.197	1.16
	110.6	1.595	1.475	1.316	1.594	1.535	1.466	1.578	1.446	1.482	1.538	1.347	1.494	1.54	1.539	1.524	1.439	1.369	1.462	1.399	1.517	1.252	0.101	1.363	1.262	1.2	1.226	0.11	1.268	1.279	1.321	1.334	1.342	1.429	1.321	1.335	1.239	1.218	1.198	1.235	1.195	1.146
	111.1	1.592	1.447	1.316	1.597	1.509	1.459	1.582	1.435	1.48	1.539	1.343	1.491	1.521	1.51	1.495	1.435	1.329	1.468	1.426	1.491	1.254	0.101	1.346	1.265	1.2	1.203	0.11	1.273	1.284	1.318	1.332	1.378	1.415	1.315	1.336	1.213	1.218	1.199	1.237	1.188	1.175
	111.6	1.596	1.443	1.323	1.593	1.529	1.462	1.515	1.436	1.471	1.536	1.341	1.494	1.514	1.512	1.522	1.43	1.321	1.46	1.414	1.488	1.238	0.1	1.342	1.24	1.197	1.23	0.103	1.268	1.279	1.296	1.336	1.339	1.385	1.304	1.286	1.212	1.216	1.192	1.208	1.204	1.186
	112.1	1.574	1.425	1.326	1.585	1.527	1.47	1.538	1.442	1.478	1.525	1.342	1.491	1.52	1.537	1.488	1.44	1.326	1.459	1.396	1.486	1.249	0.1	1.34	1.234	1.196	1.203	0.11	1.258	1.284	1.316	1.336	1.342	1.407	1.317	1.313	1.211	1.216	1.196	1.226	1.186	1.186
	112.6	1.583	1.48	1.314	1.596	1.508	1.459	1.521	1.44	1.487	1.533	1.342	1.492	1.52	1.511	1.492	1.431	1.331	1.458	1.399	1.49	1.248	0.101	1.344	1.243	1.2	1.2	0.11	1.27	1.282	1.31	1.34	1.34	1.41	1.311	1.315	1.202	1.221	1.196	1.229	1.182	1.19
	113.1	1.59	1.483	1.321	1.593	1.508	1.467	1.518	1.438	1.48	1.543	1.342	1.487	1.519	1.54	1.488	1.436	1.327	1.463	1.395	1.491	1.251	0.1	1.341	1.29	1.197	1.199	0.105	1.274	1.279	1.315	1.339	1.338	1.412	1.319	1.3	1.233	1.212	1.193	1.233	1.179	1.189
	113.6	1.6	1.485	1.319	1.593	1.499	1.46	1.518	1.436	1.477	1.494	1.341	1.486	1.513	1.509	1.487	1.353	1.32	1.461	1.394	1.482	1.249	0.101	1.349	1.236	1.197	1.203	0.104	1.277	1.277	1.306	1.342	1.336	1.382	1.315	1.289	1.191	1.224	1.194	1.228	1.182	1.184
	114.1	1.595	1.483	1.312	1.548	1.503	1.458	1.518	1.437	1.472	1.528	1.297	1.484	1.519	1.514	1.491	1.359	1.296	1.443	1.395	1.485	1.253	0.1	1.301	1.231	1.197	1.202	0.11	1.268	1.271	1.288	1.337	1.333	1.38	1.313	1.315	1.189	1.22	1.195	1.227	1.184	1.206
	114.6	1.574	1.465	1.317	1.58	1.496	1.395	1.534	1.434	1.479	1.529	1.299	1.482	1.509	1.506	1.486	1.403	1.323	1.46	1.396	1.465	1.244	0.1	1.306	1.255	1.194	1.2	0.11	1.272	1.284	1.292	1.338	1.332	1.378	1.316	1.315	1.203	1.211	1.198	1.206	1.183	1.215
	115.1	1.594	1.481	1.319	1.547	1.506	1.455	1.541	1.442	1.468	1.492	1.322	1.482	1.512	1.536	1.488	1.439	1.328	1.453	1.397	1.488	1.324	0.1	1.342	1.26	1.198	1.196	0.11	1.264	1.278	1.302	1.34	1.338	1.374	1.318	1.309	1.187	1.213	1.191	1.234	1.185	1.208
	115.6	1.534	1.476	1.316	1.543	1.498	1.425	1.512	1.433	1.468	1.491	1.304	1.485	1.501	1.504	1.486	1.387	1.302	1.441	1.394	1.461	1.228	0.099	1.301	1.24	1.196	1.197	0.11	1.241	1.281	1.261	1.336	1.333	1.374	1.307	1.283	1.18	1.209	1.195	1.206	1.184	1.213
	116.1	1.579	1.485	1.309	1.584	1.499	1.426	1.52	1.434	1.48	1.492	1.304	1.484	1.515	1.514	1.489	1.351	1.321	1.447	1.389	1.456	1.251	0.1	1.302	1.262	1.194	1.201	0.11	1.271	1.276	1.294	1.342	1.33	1.378	1.301	1.311	1.19	1.214	1.181	1.204	1.185	1.215
	116.6	1.572	1.451	1.317	1.547	1.498	1.429	1.521	1.431	1.471	1.49	1.277	1.493	1.496	1.49	1.488	1.383	1.289	1.442	1.391	1.458	1.23	0.098	1.297	1.23	1.195	1.204	0.11	1.25	1.288	1.286	1.339	1.335	1.374	1.301	1.279	1.178	1.204	1.188	1.203	1.183	1.212
	117.1	1.572	1.416	1.32	1.545	1.492	1.423	1.502	1.432	1.471	1.525	1.305	1.483	1.495	1.492	1.486	1.396	1.297	1.444	1.391	1.462	1.229	0.099	1.298	1.233	1.195	1.193	0.104	1.247	1.269	1.262	1.344	1.319	1.371	1.317	1.286	1.18	1.212	1.184	1.2	1.174	1.22
	117.6	1.474	1.403	1.287	1.494	1.494	1.377	1.487	1.385	1.408	1.437	1.268	1.427	1.487	1.467	1.426	1.334	1.286	1.396	1.379	1.423	1.216	0.102	1.251	1.229	1.154	1.183	0.104	1.213	1.25	1.211	1.333	1.29	1.315	1.293	1.234	1.172	1.16	1.156	1.197	1.16	1.225
	118.1	1.568	1.494	1.312	1.541	1.499	1.427	1.522	1.434	1.439	1.522	1.303	1.49	1.511	1.502	1.485	1.397	1.357	1.457	1.388	1.485	1.228	0.101	1.275	1.231	1.191	1.199	0.11	1.254	1.28	1.294	1.362	1.305	1.369	1.296	1.28	1.182	1.2	1.195	1.206	1.183	1.23
	118.65	1.531	1.446	1.317	1.538	1.492	1.424	1.5	1.429	1.436	1.487	1.296	1.482	1.495	1.481	1.485	1.35	1.303	1.437	1.386	1.454	1.229	0.099	1.278	1.265	1.194	1.204	0.11	1.247	1.27	1.295	1.343	1.3	1.342	1.29	1.278	1.179	1.208	1.178	1.203	1.175	1.232
	119.15	1.53	1.446	1.318	1.543	1.488	1.393	1.51	1.42	1.435	1.489	1.339	1.485	1.494	1.473	1.466	1.344	1.326	1.442	1.394	1.454	1.246	0.099	1.296	1.234	1.184	1.198	0.11	1.262	1.275	1.248	1.346	1.302	1.349	1.297	1.279	1.178	1.211	1.157	1.202	1.175	1.226
	119.65	1.537	1.409	1.317	1.538	1.493	1.418	1.523	1.427	1.466	1.491	1.278	1.489	1.493	1.479	1.459	1.343	1.293	1.443	1.385	1.437	1.241	0.102	1.303	1.234	1.178	1.195	0.11	1.242	1.279	1.255	1.364	1.323	1.353	1.293	1.275	1.181	1.199	1.186	1.202	1.178	1.23
	120.15	1.53	1.412	1.314	1.51	1.488	1.395	1.496	1.414	1.433	1.487	1.281	1.467	1.491	1.477	1.435	1.331	1.269	1.401	1.384	1.447	1.228	0.1	1.265	1.23	1.182	1.198	0.105	1.212	1.246	1.251	1.358	1.295	1.327	1.292	1.28	1.177	1.204	1.182	1.201	1.181	1.234
	120.65	1.532	1.453	1.317	1.546	1.49	1.396	1.501	1.433	1.437	1.495	1.302	1.468	1.488	1.477	1.457	1.35	1.292	1.406	1.389	1.451	1.246	0.101	1.28	1.208	1.189	1.195	0.11	1.215	1.272	1.257	1.362	1.306	1.33	1.292	1.283	1.181	1.208	1.195	1.2	1.17	1.26
	121.15	1.532	1.409	1.312	1.54	1.49	1.396	1.501	1.429	1.435	1.49	1.3	1.483	1.49	1.47	1.446	1.344	1.297	1.436	1.386	1.432	1.231	0.101	1.278	1.23	1.185	1.192	0.11	1.273	1.248	1.236	1.343	1.31	1.323	1.298	1.279	1.187	1.207	1.16	1.203	1.175	1.237
	121.65	1.534	1.439	1.318	1.538	1.495	1.399	1.495	1.418	1.432	1.487	1.279	1.48	1.49	1.475	1.432	1.34	1.293	1.443	1.386	1.433	1.226	0.1	1.275	1.23	1.183	1.193	0.122	1.248	1.242	1.23	1.347	1.299	1.321	1.301	1.279	1.177	1.16	1.186	1.198	1.168	1.288
	122.15	1.531	1.416	1.314	1.515	1.49	1.39	1.493	1.433	1.437	1.492	1.296	1.468	1.491	1.473	1.443	1.34	1.285	1.391	1.386	1.452	1.245	0.101	1.282	1.234	1.179	1.194	0.11	1.245	1.282	1.238	1.352	1.301	1.317	1.297	1.279	1.179	1.214	1.16	1.2	1.177	1.268
	122.65	1.496	1.422	1.309	1.519	1.494	1.392	1.491	1.42	1.435	1.484	1.295	1.463	1.493	1.481	1.434	1.35	1.269	1.402	1.384	1.435	1.23	0.1	1.275	1.232	1.182	1.197	0.122	1.255	1.274	1.234	1.361	1.317	1.317	1.298	1.262	1.173	1.198	1.159	1.198	1.179	1.263
	123.15	1.532	1.418	1.319	1.545	1.49	1.395	1.495	1.418	1.409	1.49	1.3	1.461	1.489	1.483	1.432	1.328	1.29	1.392	1.382	1.429	1.225	0.1	1.279	1.233	1.178	1.198	0.11	1.242	1.244	1.234	1.348	1.295	1.323	1.307	1.282	1.174	1.207	1.18	1.201	1.168	1.225
	123.65	1.53	1.409	1.308	1.512	1.49	1.4	1.501	1.417	1.437	1.488	1.279	1.456	1.491	1.471	1.436	1.325	1.273	1.397	1.384	1.431	1.228	0.101	1.274	1.224	1.183	1.201	0.11	1.256	1.275	1.228	1.344	1.312	1.317	1.299	1.284	1.173	1.166	1.16	1.195	1.184	1.258
	124.15	1.527	1.415	1.311	1.503	1.49	1.372	1.489	1.389	1.406	1.463	1.272	1.464	1.488	1.471	1.435	1.314	1.27	1.399	1.387	1.434	1.22	0.101	1.249	1.211	1.182	1.197	0.11	1.208	1.241	1.208	1.339	1.287	1.322	1.294	1.277	1.172	1.157	1.158	1.195	1.172	1.262
	124.65	1.526	1.41	1.311	1.54	1.485	1.369	1.493	1.394	1.431	1.449	1.281	1.461	1.488	1.472	1.434	1.32	1.271	1.395	1.38	1.429	1.228	0.099	1.252	1.223	1.184	1.199	0.122	1.251	1.243	1.202	1.343	1.298	1.313	1.29	1.28	1.178	1.161	1.156	1.199	1.164	1.273
	125.15	1.5	1.411	1.308	1.491	1.48	1.379	1.49	1.389	1.431	1.491	1.278	1.462	1.489	1.468	1.431	1.314	1.265	1.39	1.381	1.428	1.22	0.101	1.243	1.226	1.155	1.192	0.11	1.21	1.245	1.206	1.34	1.291	1.315	1.291	1.255	1.176	1.2	1.152	1.2	1.151	1.228
	125.65	1.531	1.409	1.303	1.494	1.484	1.385	1.489	1.385	1.406	1.458	1.296	1.471	1.489	1.465	1.431	1.318	1.264	1.396	1.373	1.432	1.238	0.101	1.242	1.209	1.156	1.198	0.103	1.247	1.238	1.205	1.339	1.285	1.313	1.292	1.279	1.172	1.158	1.153	1.196	1.169	1.233
	126.15	1.498	1.402	1.321	1.484	1.482	1.39	1.492	1.387	1.433	1.472	1.278	1.464	1.491	1.473	1.431	1.318	1.272	1.393	1.38	1.424	1.224	0.102	1.249	1.227	1.18	1.196	0.123	1.249	1.241	1.207	1.338	1.288	1.315	1.3	1.276	1.172	1.159	1.158	1.198	1.174	1.259
	126.65	1.463	1.387	1.246	1.465	1.439	1.352	1.471	1.336	1.371	1.423	1.247	1.389	1.431	1.442	1.42	1.295	1.247	1.344	1.335	1.406	1.205	0.098	1.231	1.182	1.126	1.156	0.11	1.187	1.244	1.198	1.335	1.278	1.302	1.286	1.22	1.164	1.145	1.108	1.159	1.152	1.232
	127.15	1.495	1.412	1.315	1.473	1.486	1.366	1.488	1.384	1.409	1.456	1.281	1.421	1.489	1.474	1.432	1.316	1.256	1.394	1.383	1.434	1.229	0.101	1.251	1.229	1.16	1.194	0.11	1.216	1.269	1.207	1.336	1.3	1.313	1.295	1.274	1.169	1.16	1.16	1.197	1.167	1.233
	127.65	1.471	1.398	1.308	1.481	1.486	1.361	1.494	1.387	1.406	1.488	1.278	1.425	1.489	1.464	1.431	1.349	1.259	1.396	1.379	1.424	1.233	0.101	1.248	1.207	1.178	1.191	0.104	1.208	1.273	1.201	1.339	1.291	1.304	1.294	1.253	1.172	1.157	1.155	1.2	1.171	1.234
	128.15	1.498	1.401	1.31	1.477	1.486	1.366	1.488	1.387	1.388	1.441	1.273	1.426	1.484	1.467	1.432	1.324	1.266	1.371	1.364	1.427	1.223	0.101	1.248	1.197	1.154	1.19	0.11	1.209	1.245	1.199	1.335	1.289	1.306	1.29	1.277	1.168	1.155	1.157	1.195	1.155	1.222
	128.65	1.491	1.407	1.309	1.481	1.478	1.367	1.49	1.385	1.386	1.437	1.285	1.428	1.478	1.467	1.428	1.32	1.26	1.375	1.38	1.424	1.219	0.1	1.245	1.186	1.158	1.197	0.11	1.213	1.242	1.2	1.334	1.29	1.308	1.291	1.277	1.171	1.158	1.155	1.195	1.169	1.227
	129.15	1.497	1.399	1.308	1.475	1.484	1.368	1.492	1.384	1.38	1.455	1.275	1.399	1.488	1.467	1.426	1.322	1.26	1.372	1.374	1.421	1.219	0.099	1.244	1.18	1.179	1.196	0.11	1.212	1.235	1.203	1.339	1.282	1.317	1.294	1.277	1.175	1.161	1.155	1.198	1.169	1.263
	129.65	1.478	1.41	1.314	1.479	1.485	1.363	1.496	1.363	1.387	1.438	1.268	1.423	1.49	1.463	1.424	1.32	1.257	1.394	1.38	1.421	1.221	0.101	1.246	1.19	1.155	1.184	0.11	1.216	1.244	1.201	1.339	1.289	1.305	1.292	1.276	1.174	1.161	1.158	1.196	1.159	1.22
	130.15	1.49	1.402	1.308	1.489	1.481	1.362	1.487	1.383	1.383	1.442	1.274	1.424	1.468	1.458	1.428	1.314	1.257	1.373	1.38	1.413	1.217	0.102	1.244	1.2	1.173	1.191	0.11	1.213	1.243	1.203	1.335	1.285	1.306	1.291	1.251	1.177	1.157	1.156	1.184	1.17	1.225
	130.65	1.489	1.405	1.301	1.481	1.468	1.359	1.496	1.383	1.399	1.436	1.269	1.424	1.482	1.463	1.426	1.314	1.262	1.369	1.368	1.423	1.214	0.1	1.241	1.202	1.158	1.18	0.11	1.194	1.218	1.201	1.331	1.28	1.3	1.294	1.235	1.175	1.158	1.157	1.194	1.162	1.228
	131.15	1.494	1.409	1.307	1.48	1.478	1.356	1.491	1.387	1.378	1.454	1.275	1.4	1.481	1.459	1.424	1.31	1.26	1.39	1.382	1.422	1.222	0.102	1.244	1.192	1.155	1.186	0.11	1.185	1.248	1.198	1.336	1.288	1.312	1.295	1.273	1.177	1.157	1.157	1.189	1.171	1.219
	131.65	1.465	1.408	1.296	1.482	1.472	1.362	1.489	1.36	1.382	1.439	1.274	1.423	1.465	1.465	1.413	1.322	1.255	1.376	1.367	1.421	1.219	0.099	1.245	1.177	1.156	1.184	0.104	1.207	1.262	1.201	1.332	1.284	1.305	1.294	1.253	1.167	1.141	1.157	1.184	1.164	1.213
	132.15	1.47	1.4	1.318	1.48	1.457	1.361	1.491	1.386	1.385	1.445	1.271	1.429	1.484	1.459	1.429	1.315	1.261	1.371	1.368	1.418	1.213	0.1	1.244	1.198	1.155	1.18	0.11	1.19	1.24	1.202	1.332	1.282	1.311	1.296	1.256	1.172	1.158	1.155	1.194	1.168	1.209
	132.65	1.466	1.403	1.312	1.475	1.473	1.36	1.49	1.355	1.384	1.431	1.273	1.423	1.467	1.46	1.419	1.318	1.259	1.373	1.341	1.413	1.245	0.101	1.242	1.18	1.132	1.181	0.104	1.241	1.217	1.198	1.329	1.276	1.295	1.293	1.247	1.165	1.156	1.157	1.185	1.158	1.216
	133.15	1.465	1.401	1.299	1.478	1.441	1.355	1.489	1.384	1.378	1.442	1.279	1.422	1.483	1.463	1.421	1.317	1.26	1.374	1.368	1.413	1.219	0.102	1.241	1.186	1.135	1.18	0.11	1.189	1.237	1.202	1.317	1.282	1.304	1.286	1.249	1.171	1.154	1.156	1.189	1.17	1.212
	133.65	1.454	1.337	1.228	1.446	1.398	1.339	1.459	1.324	1.359	1.413	1.245	1.36	1.419	1.395	1.352	1.3	1.238	1.333	1.305	1.354	1.203	0.097	1.226	1.169	1.106	1.133	0.104	1.167	1.187	1.185	1.276	1.242	1.225	1.243	1.212	1.114	1.12	1.106	1.155	1.115	1.217
	134.15	1.463	1.402	1.295	1.482	1.471	1.363	1.489	1.36	1.381	1.443	1.248	1.402	1.471	1.465	1.42	1.302	1.252	1.37	1.339	1.416	1.22	0.099	1.244	1.203	1.126	1.181	0.11	1.213	1.213	1.194	1.315	1.283	1.305	1.29	1.255	1.172	1.155	1.158	1.184	1.153	1.213
	134.65	1.466	1.401	1.287	1.47	1.438	1.359	1.487	1.344	1.37	1.429	1.275	1.393	1.467	1.455	1.419	1.31	1.258	1.341	1.342	1.396	1.216	0.101	1.24	1.175	1.155	1.156	0.11	1.197	1.216	1.198	1.315	1.286	1.299	1.292	1.25	1.168	1.154	1.142	1.184	1.152	1.215
	135.15	1.466	1.398	1.285	1.469	1.435	1.357	1.484	1.349	1.369	1.427	1.248	1.418	1.466	1.454	1.421	1.292	1.256	1.344	1.341	1.419	1.201	0.1	1.23	1.174	1.132	1.155	0.104	1.191	1.214	1.195	1.279	1.286	1.292	1.291	1.251	1.164	1.142	1.12	1.184	1.149	1.215
	135.65	1.463	1.396	1.29	1.466	1.441	1.354	1.493	1.339	1.381	1.432	1.249	1.394	1.469	1.438	1.416	1.296	1.258	1.352	1.338	1.408	1.218	0.1	1.24	1.177	1.129	1.181	0.11	1.204	1.227	1.192	1.314	1.282	1.291	1.277	1.231	1.165	1.128	1.132	1.186	1.163	1.213
	136.15	1.467	1.387	1.284	1.473	1.441	1.357	1.487	1.335	1.375	1.427	1.25	1.393	1.467	1.449	1.413	1.309	1.256	1.345	1.34	1.423	1.203	0.098	1.242	1.181	1.118	1.156	0.104	1.207	1.214	1.197	1.285	1.274	1.294	1.286	1.222	1.167	1.141	1.131	1.181	1.167	1.204
	136.65	1.468	1.387	1.287	1.465	1.44	1.356	1.473	1.338	1.373	1.423	1.253	1.391	1.463	1.445	1.412	1.292	1.253	1.347	1.337	1.41	1.213	0.099	1.238	1.176	1.122	1.157	0.11	1.183	1.214	1.194	1.313	1.275	1.29	1.29	1.228	1.153	1.127	1.153	1.19	1.154	1.207
	137.15	1.465	1.344	1.286	1.465	1.44	1.352	1.489	1.333	1.367	1.436	1.248	1.392	1.458	1.445	1.419	1.292	1.25	1.345	1.337	1.415	1.214	0.098	1.221	1.176	1.119	1.184	0.11	1.191	1.218	1.19	1.278	1.273	1.287	1.287	1.242	1.164	1.145	1.155	1.192	1.151	1.211
	137.65	1.462	1.381	1.284	1.465	1.438	1.363	1.484	1.33	1.371	1.42	1.25	1.39	1.43	1.436	1.413	1.296	1.249	1.343	1.335	1.415	1.216	0.1	1.238	1.179	1.125	1.154	0.105	1.194	1.21	1.193	1.316	1.289	1.292	1.293	1.252	1.169	1.154	1.156	1.186	1.118	1.21
	138.15	1.47	1.384	1.247	1.459	1.441	1.354	1.464	1.338	1.366	1.428	1.246	1.384	1.428	1.437	1.414	1.296	1.247	1.339	1.34	1.411	1.219	0.098	1.225	1.175	1.11	1.154	0.11	1.248	1.213	1.195	1.276	1.276	1.286	1.284	1.227	1.151	1.125	1.115	1.179	1.153	1.204
	138.65	1.433	1.3	1.206	1.397	1.385	1.293	1.385	1.312	1.343	1.414	1.232	1.355	1.367	1.374	1.348	1.23	1.197	1.333	1.279	1.341	1.162	0.098	1.2	1.163	1.094	1.107	0.104	1.158	1.179	1.137	1.221	1.242	1.21	1.234	1.219	1.112	1.116	1.098	1.119	1.093	1.218
	139.15	1.482	1.387	1.276	1.466	1.438	1.351	1.48	1.335	1.369	1.421	1.274	1.367	1.425	1.442	1.418	1.299	1.251	1.348	1.338	1.406	1.221	0.101	1.241	1.174	1.128	1.154	0.105	1.189	1.212	1.194	1.279	1.272	1.248	1.291	1.258	1.155	1.138	1.134	1.183	1.152	1.198
	139.65	1.475	1.384	1.247	1.466	1.436	1.356	1.472	1.331	1.365	1.428	1.246	1.368	1.432	1.438	1.411	1.291	1.257	1.335	1.315	1.395	1.198	0.098	1.23	1.172	1.105	1.177	0.11	1.187	1.215	1.197	1.281	1.246	1.247	1.289	1.22	1.153	1.137	1.152	1.158	1.16	1.193
	140.15	1.481	1.387	1.288	1.471	1.432	1.341	1.487	1.332	1.368	1.421	1.251	1.37	1.427	1.436	1.412	1.295	1.238	1.34	1.308	1.392	1.199	0.1	1.226	1.173	1.114	1.153	0.105	1.17	1.21	1.186	1.282	1.244	1.243	1.287	1.233	1.116	1.129	1.132	1.178	1.117	1.193
	140.65	1.461	1.382	1.224	1.461	1.438	1.356	1.464	1.336	1.368	1.42	1.247	1.369	1.426	1.44	1.397	1.298	1.261	1.343	1.309	1.401	1.197	0.1	1.227	1.17	1.111	1.157	0.11	1.182	1.203	1.186	1.281	1.246	1.246	1.289	1.232	1.155	1.141	1.133	1.179	1.164	1.182
	141.15	1.431	1.293	1.212	1.394	1.385	1.294	1.37	1.305	1.307	1.397	1.24	1.354	1.368	1.35	1.345	1.229	1.181	1.331	1.276	1.327	1.144	0.098	1.176	1.15	1.094	1.106	0.105	1.154	1.168	1.127	1.226	1.197	1.207	1.235	1.203	1.102	1.114	1.099	1.105	1.069	1.187
	141.65	1.467	1.319	1.245	1.46	1.411	1.35	1.425	1.332	1.369	1.424	1.249	1.357	1.404	1.401	1.401	1.289	1.24	1.339	1.337	1.392	1.197	0.099	1.226	1.168	1.119	1.158	0.105	1.188	1.218	1.193	1.277	1.242	1.248	1.291	1.224	1.155	1.155	1.121	1.157	1.116	1.181
	142.15	1.458	1.378	1.243	1.458	1.435	1.353	1.481	1.335	1.37	1.421	1.243	1.367	1.427	1.405	1.408	1.287	1.242	1.34	1.308	1.392	1.2	0.101	1.224	1.185	1.109	1.152	0.11	1.163	1.212	1.185	1.24	1.245	1.245	1.283	1.228	1.156	1.122	1.128	1.156	1.154	1.185
	142.65	1.446	1.342	1.246	1.464	1.413	1.336	1.464	1.331	1.369	1.428	1.242	1.362	1.401	1.401	1.395	1.283	1.203	1.339	1.31	1.393	1.2	0.099	1.222	1.164	1.111	1.132	0.11	1.17	1.209	1.183	1.236	1.243	1.225	1.273	1.224	1.119	1.127	1.117	1.155	1.113	1.17
	143.183	1.455	1.336	1.225	1.441	1.409	1.335	1.429	1.325	1.355	1.422	1.245	1.357	1.395	1.441	1.4	1.231	1.24	1.337	1.296	1.388	1.203	0.1	1.221	1.17	1.099	1.131	0.11	1.161	1.189	1.183	1.247	1.244	1.224	1.267	1.219	1.119	1.125	1.109	1.157	1.115	1.18
	143.683	1.46	1.336	1.24	1.467	1.404	1.349	1.461	1.324	1.361	1.419	1.242	1.366	1.424	1.372	1.399	1.294	1.202	1.337	1.314	1.373	1.206	0.101	1.221	1.17	1.1	1.125	0.11	1.164	1.211	1.186	1.228	1.217	1.228	1.266	1.223	1.117	1.125	1.13	1.153	1.115	1.18
	144.183	1.457	1.332	1.245	1.444	1.41	1.332	1.458	1.332	1.364	1.413	1.239	1.358	1.399	1.396	1.391	1.287	1.199	1.34	1.308	1.391	1.2	0.097	1.198	1.168	1.098	1.131	0.11	1.165	1.192	1.162	1.227	1.211	1.229	1.28	1.209	1.122	1.128	1.118	1.158	1.116	1.182
	144.683	1.46	1.337	1.241	1.45	1.407	1.336	1.461	1.331	1.367	1.421	1.247	1.359	1.399	1.4	1.35	1.23	1.234	1.335	1.311	1.352	1.202	0.1	1.196	1.167	1.098	1.153	0.11	1.186	1.188	1.158	1.228	1.241	1.242	1.284	1.217	1.117	1.126	1.115	1.154	1.115	1.185
	145.183	1.457	1.343	1.228	1.454	1.434	1.335	1.475	1.324	1.361	1.424	1.243	1.356	1.422	1.398	1.392	1.292	1.198	1.334	1.306	1.35	1.198	0.097	1.224	1.163	1.105	1.123	0.11	1.163	1.202	1.186	1.252	1.239	1.226	1.281	1.215	1.119	1.124	1.116	1.158	1.113	1.187
	145.683	1.43	1.334	1.227	1.442	1.387	1.354	1.468	1.328	1.364	1.421	1.244	1.36	1.38	1.393	1.395	1.257	1.196	1.333	1.29	1.351	1.201	0.097	1.198	1.168	1.104	1.133	0.11	1.158	1.195	1.156	1.226	1.215	1.225	1.263	1.216	1.118	1.121	1.105	1.131	1.118	1.157
	146.283	1.433	1.333	1.223	1.443	1.408	1.331	1.462	1.319	1.345	1.413	1.243	1.358	1.376	1.371	1.354	1.232	1.2	1.333	1.281	1.35	1.166	0.1	1.197	1.17	1.097	1.132	0.105	1.159	1.184	1.121	1.225	1.2	1.222	1.235	1.202	1.112	1.125	1.106	1.15	1.09	1.182
	146.783	1.453	1.34	1.22	1.441	1.386	1.342	1.423	1.32	1.353	1.416	1.242	1.356	1.393	1.374	1.35	1.226	1.181	1.333	1.289	1.342	1.19	0.1	1.182	1.161	1.1	1.126	0.11	1.163	1.193	1.157	1.221	1.199	1.204	1.231	1.22	1.112	1.122	1.109	1.16	1.094	1.155
	147.283	1.45	1.322	1.226	1.438	1.382	1.335	1.426	1.323	1.356	1.405	1.242	1.362	1.393	1.374	1.351	1.231	1.182	1.336	1.297	1.348	1.205	0.101	1.194	1.164	1.102	1.155	0.11	1.158	1.209	1.161	1.219	1.191	1.227	1.271	1.22	1.114	1.12	1.109	1.157	1.093	1.134
																																										1.152
																																										1.159
																																										1.149
																																										1.152
																																										1.141
																																										1.148
																																										1.141
																																										1.149
																																										1.144
																																										1.152
																																										1.144
																																										1.147
																																										1.149
																																										1.131
																																										1.15
																																										1.137
																																										1.141
																																										1.132
																																										1.148
																																										1.118
																																										1.135
																																										1.128
																																										1.132
																																										1.143
																																										1.117
																																										1.111
																																										1.115
																																										1.209
																																										1.227
																																										1.226
																																										1.224
																																										1.225
																																										1.199
																																										1.215
																																										1.197
																																										1.189
																																										1.184
																																										1.189
																																										1.19
																																										1.204
																																										1.177
																																										1.185
																																										1.18
																																										1.173
																																										1.173
																																										1.174
																																										1.164
																																										1.175
																																										1.174
																																										1.173
																																										1.168
																																										1.156
																																										1.155
																																										1.152
																																										1.142
																																										1.131
																																										1.141
																																										1.135
																																										1.142
																																										1.125
																																										1.148
																																										1.14
																																										1.13
																																										1.121
																																										1.137
																																										1.116

## Sheet: Source data Figure 1F-H
Comparative analysis of the growth of the ALE and reversed engineered strains on HMDA, Ahx and caprolactam, respectively.
	HMDA-1 mutant HMDA			HMDA-1 mutant Ahx			HMDA-1 mutant ε-caprolactam			KT2440-AA Ahx			KT2440-AA e-cap			KT2440-AA 1.6-HMD			ΔPP_2884* HMDA			PP_2884Δ3 HMDA			PP_2884Δ3 Ahx			ΔPP_2884* Ahx			PP_2884Δ3 cap			ΔPP_2884*ε-caprolactam			Ale mutant 194 HMDA			Ale mutant 194 Ahx			Ale mutant 194 ε-caprolactam			P. putida Nyl HMDA			P. putida Nyl Ahx
0	0.245	0.271	0.273	0.297	0.293	0.306	0.304	0.305	0.301	0.255	0.252	0.217	0.189	0.162	0.15	0.166	0.179	0.204	0.19	0.237	0.231	0.186	0.188	0.167	0.177	0.17	0.22	0.184	0.198	0.195	0.192	0.178	0.153	0.193	0.186	0.207	0.173	0.205	0.21	0.219	0.215	0.214	0.207	0.217	0.221	0.192	0.198	0.204	0.208
0.516667	0.265	0.272	0.294	0.294	0.287	0.307	0.294	0.291	0.297	0.258	0.256	0.225	0.191	0.181	0.167	0.167	0.203	0.206	0.196	0.237	0.234	0.214	0.195	0.171	0.181	0.188	0.224	0.2	0.215	0.21	0.202	0.179	0.142	0.205	0.189	0.207	0.177	0.215	0.211	0.221	0.22	0.207	0.208	0.219	0.221	0.179	0.21	0.211	0.22
1.01667	0.247	0.271	0.273	0.297	0.293	0.305	0.304	0.305	0.301	0.263	0.258	0.225	0.208	0.201	0.169	0.184	0.201	0.212	0.19	0.237	0.235	0.193	0.187	0.171	0.182	0.189	0.222	0.211	0.199	0.209	0.203	0.179	0.156	0.207	0.188	0.211	0.198	0.214	0.221	0.222	0.221	0.219	0.219	0.22	0.223	0.195	0.22	0.219	0.22
1.51667	0.246	0.272	0.273	0.297	0.291	0.306	0.293	0.291	0.275	0.263	0.259	0.224	0.216	0.203	0.171	0.18	0.206	0.215	0.171	0.236	0.236	0.193	0.187	0.169	0.175	0.18	0.192	0.191	0.196	0.209	0.205	0.182	0.155	0.193	0.187	0.22	0.199	0.22	0.235	0.221	0.22	0.215	0.208	0.22	0.221	0.196	0.209	0.219	0.208
2.01667	0.265	0.271	0.297	0.295	0.291	0.306	0.284	0.281	0.272	0.263	0.259	0.225	0.217	0.208	0.183	0.179	0.206	0.215	0.172	0.231	0.234	0.199	0.197	0.162	0.176	0.17	0.193	0.194	0.196	0.195	0.197	0.18	0.152	0.192	0.188	0.211	0.202	0.22	0.235	0.222	0.22	0.219	0.213	0.22	0.221	0.202	0.231	0.232	0.221
2.51667	0.266	0.269	0.274	0.295	0.293	0.306	0.284	0.284	0.271	0.263	0.259	0.221	0.22	0.212	0.181	0.186	0.207	0.214	0.142	0.214	0.215	0.186	0.172	0.167	0.168	0.162	0.195	0.177	0.192	0.183	0.187	0.162	0.153	0.191	0.178	0.189	0.209	0.241	0.238	0.222	0.221	0.221	0.208	0.221	0.22	0.206	0.234	0.241	0.22
3.01667	0.246	0.27	0.27	0.299	0.302	0.306	0.28	0.283	0.27	0.263	0.257	0.226	0.23	0.211	0.18	0.18	0.198	0.212	0.142	0.21	0.224	0.175	0.17	0.157	0.168	0.166	0.192	0.183	0.197	0.205	0.182	0.159	0.11	0.172	0.166	0.177	0.207	0.24	0.24	0.224	0.221	0.22	0.219	0.22	0.245	0.224	0.233	0.238	0.22
3.51667	0.245	0.269	0.269	0.295	0.29	0.305	0.282	0.285	0.27	0.263	0.258	0.238	0.22	0.212	0.181	0.185	0.206	0.215	0.145	0.203	0.212	0.174	0.17	0.158	0.172	0.17	0.195	0.186	0.197	0.196	0.17	0.161	0.116	0.175	0.163	0.177	0.205	0.242	0.238	0.221	0.223	0.221	0.219	0.22	0.242	0.226	0.235	0.236	0.22
4.01667	0.245	0.269	0.269	0.296	0.292	0.306	0.289	0.289	0.272	0.263	0.27	0.229	0.216	0.214	0.181	0.177	0.203	0.214	0.153	0.211	0.212	0.173	0.172	0.158	0.177	0.17	0.218	0.186	0.211	0.206	0.182	0.162	0.116	0.176	0.165	0.189	0.215	0.243	0.24	0.238	0.243	0.221	0.221	0.221	0.244	0.222	0.236	0.24	0.237
4.51667	0.245	0.253	0.27	0.293	0.295	0.305	0.288	0.289	0.272	0.263	0.263	0.226	0.216	0.215	0.18	0.186	0.207	0.22	0.153	0.217	0.211	0.174	0.175	0.159	0.172	0.168	0.22	0.196	0.223	0.207	0.18	0.162	0.114	0.175	0.171	0.187	0.21	0.247	0.243	0.239	0.242	0.22	0.219	0.219	0.242	0.23	0.238	0.24	0.239
5.01667	0.246	0.269	0.271	0.304	0.305	0.306	0.294	0.305	0.275	0.263	0.274	0.238	0.215	0.201	0.18	0.184	0.208	0.221	0.162	0.222	0.212	0.183	0.174	0.162	0.173	0.185	0.218	0.212	0.225	0.224	0.181	0.163	0.115	0.179	0.171	0.191	0.209	0.247	0.24	0.243	0.25	0.223	0.221	0.241	0.242	0.231	0.235	0.239	0.24
5.51667	0.266	0.269	0.272	0.305	0.305	0.307	0.305	0.305	0.297	0.258	0.277	0.228	0.21	0.2	0.17	0.187	0.221	0.219	0.166	0.231	0.214	0.183	0.173	0.163	0.176	0.186	0.225	0.212	0.226	0.222	0.184	0.163	0.119	0.189	0.175	0.202	0.234	0.251	0.253	0.245	0.248	0.25	0.245	0.247	0.256	0.245	0.239	0.244	0.243
6.01667	0.268	0.272	0.298	0.306	0.306	0.308	0.306	0.305	0.301	0.263	0.263	0.238	0.209	0.2	0.169	0.198	0.208	0.213	0.165	0.234	0.23	0.181	0.169	0.164	0.178	0.185	0.225	0.213	0.224	0.222	0.185	0.164	0.115	0.19	0.172	0.204	0.237	0.27	0.266	0.254	0.257	0.252	0.249	0.25	0.254	0.255	0.261	0.263	0.255
6.51667	0.266	0.271	0.298	0.307	0.306	0.329	0.305	0.306	0.303	0.263	0.263	0.244	0.206	0.177	0.179	0.19	0.21	0.219	0.165	0.232	0.233	0.181	0.176	0.162	0.181	0.186	0.227	0.214	0.233	0.232	0.185	0.165	0.121	0.206	0.173	0.204	0.255	0.282	0.278	0.255	0.267	0.251	0.255	0.257	0.279	0.26	0.269	0.287	0.244
7.01667	0.269	0.272	0.297	0.306	0.308	0.329	0.306	0.306	0.304	0.277	0.263	0.238	0.206	0.193	0.168	0.187	0.206	0.22	0.163	0.233	0.228	0.181	0.169	0.164	0.19	0.186	0.229	0.214	0.232	0.223	0.185	0.164	0.12	0.202	0.176	0.203	0.261	0.307	0.295	0.27	0.279	0.256	0.271	0.28	0.295	0.291	0.29	0.294	0.264
7.51667	0.273	0.271	0.302	0.307	0.308	0.33	0.305	0.307	0.307	0.281	0.263	0.238	0.209	0.201	0.177	0.189	0.217	0.22	0.167	0.233	0.216	0.183	0.177	0.164	0.189	0.187	0.227	0.232	0.234	0.231	0.184	0.166	0.121	0.206	0.176	0.205	0.275	0.311	0.304	0.277	0.283	0.279	0.294	0.307	0.308	0.273	0.304	0.301	0.269
8.01667	0.274	0.296	0.298	0.308	0.309	0.33	0.312	0.307	0.31	0.282	0.275	0.245	0.216	0.207	0.184	0.198	0.209	0.232	0.169	0.232	0.229	0.18	0.174	0.16	0.202	0.206	0.224	0.224	0.233	0.22	0.188	0.165	0.124	0.202	0.176	0.204	0.31	0.317	0.328	0.295	0.308	0.283	0.307	0.307	0.31	0.306	0.317	0.328	0.277
8.51667	0.27	0.294	0.303	0.312	0.312	0.335	0.327	0.307	0.323	0.279	0.275	0.243	0.215	0.203	0.179	0.206	0.217	0.219	0.166	0.234	0.221	0.182	0.176	0.161	0.192	0.204	0.224	0.227	0.233	0.223	0.185	0.166	0.123	0.204	0.175	0.205	0.323	0.341	0.365	0.306	0.311	0.294	0.31	0.312	0.317	0.347	0.336	0.335	0.3
9.01667	0.274	0.297	0.306	0.312	0.312	0.334	0.331	0.312	0.323	0.28	0.274	0.244	0.216	0.208	0.179	0.206	0.208	0.218	0.167	0.233	0.233	0.177	0.173	0.16	0.204	0.212	0.225	0.225	0.234	0.233	0.185	0.171	0.122	0.206	0.187	0.207	0.358	0.375	0.374	0.315	0.318	0.308	0.316	0.319	0.328	0.328	0.337	0.359	0.305
9.51667	0.277	0.297	0.305	0.32	0.326	0.337	0.339	0.312	0.323	0.282	0.275	0.243	0.228	0.209	0.18	0.206	0.209	0.22	0.163	0.223	0.232	0.18	0.175	0.162	0.205	0.211	0.229	0.232	0.232	0.233	0.186	0.163	0.12	0.203	0.176	0.206	0.372	0.384	0.393	0.337	0.343	0.315	0.329	0.339	0.344	0.334	0.364	0.365	0.337
10.0167	0.282	0.299	0.321	0.312	0.327	0.356	0.365	0.329	0.327	0.283	0.279	0.245	0.228	0.213	0.186	0.208	0.218	0.215	0.166	0.232	0.229	0.176	0.172	0.163	0.204	0.204	0.219	0.226	0.23	0.232	0.185	0.162	0.122	0.192	0.177	0.204	0.384	0.41	0.408	0.364	0.37	0.338	0.341	0.345	0.351	0.369	0.366	0.373	0.337
10.5167	0.295	0.306	0.325	0.327	0.312	0.361	0.38	0.332	0.33	0.307	0.274	0.245	0.23	0.211	0.186	0.2	0.22	0.219	0.165	0.233	0.233	0.176	0.172	0.162	0.206	0.214	0.232	0.232	0.235	0.235	0.187	0.168	0.135	0.203	0.177	0.205	0.391	0.442	0.438	0.372	0.379	0.342	0.342	0.372	0.37	0.383	0.388	0.403	0.364
11.0167	0.31	0.324	0.346	0.329	0.33	0.367	0.389	0.33	0.337	0.308	0.28	0.246	0.229	0.21	0.186	0.209	0.217	0.219	0.165	0.233	0.234	0.182	0.174	0.161	0.206	0.215	0.233	0.235	0.234	0.234	0.189	0.166	0.148	0.205	0.187	0.219	0.417	0.451	0.443	0.406	0.409	0.374	0.353	0.372	0.375	0.413	0.42	0.406	0.363
11.5167	0.332	0.346	0.373	0.333	0.354	0.382	0.396	0.358	0.345	0.31	0.279	0.271	0.23	0.213	0.186	0.209	0.219	0.219	0.164	0.232	0.233	0.175	0.173	0.161	0.209	0.213	0.228	0.236	0.238	0.235	0.187	0.17	0.15	0.205	0.206	0.22	0.449	0.482	0.471	0.421	0.436	0.389	0.371	0.376	0.381	0.409	0.436	0.436	0.369
12.0167	0.352	0.372	0.396	0.352	0.353	0.38	0.431	0.368	0.362	0.309	0.297	0.267	0.23	0.207	0.183	0.205	0.217	0.221	0.164	0.223	0.234	0.178	0.174	0.16	0.233	0.214	0.233	0.235	0.236	0.236	0.19	0.168	0.149	0.207	0.204	0.221	0.472	0.514	0.504	0.439	0.445	0.433	0.379	0.38	0.39	0.437	0.442	0.454	0.39
12.5167	0.392	0.395	0.408	0.354	0.353	0.382	0.45	0.382	0.368	0.314	0.284	0.271	0.229	0.212	0.18	0.2	0.229	0.233	0.167	0.231	0.233	0.179	0.177	0.161	0.234	0.216	0.241	0.234	0.241	0.236	0.19	0.169	0.148	0.219	0.203	0.231	0.512	0.521	0.517	0.444	0.45	0.447	0.387	0.39	0.41	0.461	0.468	0.457	0.421
13.0167	0.404	0.408	0.423	0.357	0.356	0.381	0.463	0.395	0.38	0.307	0.282	0.269	0.231	0.211	0.179	0.207	0.228	0.232	0.164	0.233	0.231	0.177	0.172	0.159	0.232	0.216	0.229	0.236	0.246	0.237	0.193	0.175	0.15	0.233	0.207	0.233	0.517	0.549	0.549	0.468	0.502	0.464	0.412	0.433	0.421	0.502	0.497	0.488	0.435
13.5167	0.441	0.437	0.458	0.363	0.362	0.383	0.503	0.397	0.383	0.312	0.281	0.265	0.23	0.209	0.184	0.208	0.232	0.221	0.162	0.233	0.232	0.18	0.176	0.162	0.234	0.219	0.235	0.238	0.244	0.239	0.195	0.175	0.155	0.232	0.218	0.233	0.55	0.591	0.572	0.5	0.514	0.501	0.419	0.441	0.443	0.512	0.504	0.505	0.455
14.0167	0.473	0.456	0.487	0.378	0.379	0.39	0.527	0.427	0.405	0.313	0.28	0.266	0.23	0.205	0.18	0.21	0.219	0.234	0.165	0.232	0.233	0.177	0.172	0.161	0.234	0.221	0.236	0.236	0.248	0.236	0.204	0.187	0.167	0.234	0.218	0.236	0.586	0.609	0.603	0.515	0.536	0.515	0.444	0.444	0.451	0.558	0.527	0.525	0.492
14.5167	0.509	0.501	0.52	0.38	0.38	0.397	0.543	0.448	0.433	0.313	0.28	0.266	0.23	0.208	0.181	0.21	0.205	0.232	0.165	0.232	0.234	0.175	0.177	0.164	0.236	0.218	0.242	0.239	0.248	0.244	0.211	0.204	0.17	0.237	0.223	0.237	0.604	0.659	0.646	0.546	0.573	0.538	0.455	0.457	0.472	0.55	0.566	0.545	0.51
15.0167	0.548	0.517	0.551	0.381	0.383	0.417	0.573	0.472	0.458	0.315	0.281	0.271	0.229	0.209	0.181	0.208	0.23	0.221	0.166	0.232	0.228	0.174	0.174	0.162	0.238	0.222	0.246	0.239	0.249	0.24	0.213	0.215	0.18	0.241	0.233	0.247	0.645	0.68	0.667	0.581	0.593	0.582	0.482	0.48	0.513	0.573	0.58	0.563	0.565
15.5167	0.598	0.581	0.594	0.394	0.394	0.42	0.609	0.503	0.504	0.313	0.297	0.266	0.228	0.208	0.178	0.209	0.233	0.221	0.165	0.222	0.235	0.173	0.176	0.162	0.238	0.225	0.245	0.241	0.265	0.249	0.22	0.229	0.188	0.249	0.24	0.262	0.672	0.71	0.716	0.621	0.649	0.589	0.499	0.519	0.516	0.593	0.602	0.574	0.583
16.0167	0.645	0.616	0.638	0.402	0.394	0.425	0.653	0.543	0.538	0.313	0.297	0.247	0.229	0.21	0.18	0.206	0.218	0.22	0.166	0.234	0.233	0.176	0.171	0.16	0.239	0.233	0.261	0.24	0.266	0.248	0.233	0.229	0.218	0.271	0.269	0.273	0.716	0.747	0.734	0.655	0.668	0.628	0.525	0.52	0.523	0.642	0.636	0.59	0.629
16.5167	0.704	0.672	0.683	0.407	0.397	0.431	0.694	0.574	0.561	0.313	0.299	0.246	0.219	0.21	0.179	0.208	0.231	0.222	0.165	0.232	0.234	0.173	0.174	0.161	0.237	0.236	0.261	0.248	0.265	0.25	0.239	0.242	0.228	0.275	0.284	0.285	0.738	0.783	0.776	0.67	0.706	0.665	0.533	0.542	0.549	0.657	0.657	0.631	0.66
17.0167	0.74	0.722	0.742	0.424	0.424	0.449	0.738	0.612	0.604	0.309	0.283	0.247	0.228	0.205	0.178	0.209	0.231	0.219	0.164	0.234	0.233	0.176	0.172	0.162	0.238	0.241	0.261	0.25	0.283	0.249	0.258	0.256	0.235	0.286	0.291	0.296	0.782	0.822	0.815	0.732	0.747	0.69	0.565	0.563	0.578	0.668	0.673	0.644	0.697
17.5167	0.765	0.762	0.77	0.427	0.421	0.447	0.794	0.649	0.64	0.31	0.279	0.246	0.229	0.203	0.179	0.208	0.235	0.22	0.165	0.231	0.233	0.174	0.17	0.161	0.241	0.252	0.262	0.25	0.276	0.252	0.276	0.279	0.248	0.296	0.3	0.3	0.801	0.837	0.818	0.741	0.752	0.733	0.586	0.583	0.586	0.691	0.676	0.652	0.725
18.0167	0.851	0.816	0.842	0.44	0.436	0.46	0.843	0.724	0.712	0.314	0.281	0.246	0.228	0.205	0.179	0.2	0.229	0.218	0.167	0.234	0.233	0.173	0.174	0.161	0.248	0.252	0.275	0.261	0.283	0.272	0.297	0.295	0.274	0.33	0.324	0.332	0.834	0.885	0.857	0.811	0.817	0.77	0.601	0.601	0.611	0.726	0.721	0.713	0.767
18.5833	0.896	0.857	0.875	0.44	0.445	0.472	0.919	0.747	0.761	0.308	0.279	0.246	0.215	0.202	0.177	0.209	0.237	0.218	0.166	0.234	0.233	0.17	0.168	0.162	0.249	0.265	0.275	0.259	0.283	0.274	0.319	0.3	0.29	0.343	0.345	0.355	0.855	0.918	0.9	0.827	0.836	0.81	0.607	0.619	0.629	0.745	0.736	0.723	0.821
19.1	0.983	0.947	0.963	0.457	0.463	0.497	0.962	0.829	0.808	0.313	0.278	0.245	0.228	0.206	0.179	0.211	0.234	0.232	0.167	0.234	0.221	0.174	0.171	0.161	0.26	0.27	0.277	0.263	0.299	0.274	0.351	0.336	0.321	0.36	0.367	0.379	0.921	0.957	0.934	0.903	0.914	0.851	0.657	0.668	0.662	0.795	0.782	0.738	0.856
19.6	1.059	0.986	1.029	0.474	0.472	0.506	1.029	0.871	0.869	0.31	0.28	0.247	0.229	0.204	0.178	0.207	0.235	0.233	0.167	0.234	0.233	0.174	0.169	0.162	0.272	0.27	0.283	0.282	0.291	0.275	0.364	0.358	0.34	0.393	0.388	0.398	0.976	1.026	0.997	0.929	0.951	0.915	0.68	0.679	0.706	0.824	0.828	0.797	0.919
20.1	1.116	1.082	1.092	0.481	0.474	0.513	1.074	0.932	0.917	0.313	0.275	0.246	0.228	0.208	0.179	0.208	0.231	0.235	0.167	0.234	0.231	0.175	0.169	0.161	0.273	0.27	0.284	0.278	0.298	0.276	0.389	0.395	0.369	0.412	0.409	0.421	0.992	1.036	1.02	0.996	1.007	0.956	0.719	0.718	0.744	0.854	0.827	0.813	0.994
20.6	1.222	1.146	1.194	0.504	0.503	0.527	1.15	0.993	0.983	0.31	0.276	0.246	0.229	0.204	0.178	0.208	0.236	0.236	0.165	0.233	0.233	0.172	0.173	0.163	0.275	0.282	0.288	0.279	0.304	0.277	0.422	0.408	0.393	0.423	0.445	0.44	1.072	1.112	1.092	1.043	1.04	1.012	0.755	0.758	0.754	0.911	0.879	0.836	1.017
21.1	1.297	1.222	1.237	0.51	0.507	0.542	1.261	1.098	1.061	0.311	0.296	0.244	0.228	0.206	0.178	0.21	0.238	0.236	0.167	0.234	0.232	0.175	0.172	0.163	0.276	0.283	0.286	0.29	0.318	0.283	0.444	0.438	0.417	0.455	0.47	0.464	1.099	1.14	1.117	1.105	1.117	1.036	0.767	0.777	0.811	0.919	0.918	0.857	1.106
21.6	1.384	1.334	1.359	0.515	0.516	0.556	1.345	1.16	1.178	0.314	0.278	0.246	0.229	0.205	0.179	0.208	0.241	0.235	0.17	0.233	0.236	0.173	0.177	0.163	0.285	0.284	0.286	0.293	0.306	0.287	0.479	0.456	0.454	0.475	0.491	0.501	1.129	1.197	1.165	1.124	1.145	1.122	0.809	0.827	0.827	0.966	0.944	0.903	1.128
22.1	1.508	1.388	1.424	0.537	0.531	0.58	1.426	1.276	1.258	0.31	0.277	0.247	0.219	0.204	0.176	0.209	0.239	0.236	0.167	0.233	0.235	0.175	0.171	0.161	0.278	0.282	0.289	0.298	0.3	0.286	0.49	0.482	0.479	0.511	0.507	0.524	1.195	1.255	1.229	1.225	1.241	1.171	0.85	0.851	0.865	1	0.991	0.93	1.237
22.6	1.648	1.461	1.495	0.539	0.544	0.583	1.494	1.399	1.346	0.311	0.28	0.246	0.228	0.204	0.177	0.211	0.239	0.236	0.167	0.235	0.233	0.175	0.171	0.162	0.286	0.284	0.289	0.297	0.324	0.285	0.539	0.526	0.518	0.532	0.528	0.548	1.234	1.298	1.303	1.288	1.289	1.268	0.887	0.875	0.92	1.061	1.015	0.993	1.279
23.1	1.682	1.616	1.631	0.545	0.553	0.596	1.561	1.417	1.388	0.31	0.277	0.246	0.229	0.202	0.176	0.209	0.241	0.232	0.168	0.233	0.234	0.175	0.171	0.16	0.286	0.287	0.296	0.296	0.325	0.288	0.555	0.547	0.543	0.565	0.571	0.59	1.301	1.381	1.353	1.358	1.382	1.304	0.936	0.936	0.963	1.088	1.053	1.006	1.353
23.6	1.697	1.637	1.689	0.553	0.577	0.611	1.575	1.441	1.45	0.31	0.278	0.245	0.23	0.206	0.179	0.211	0.235	0.234	0.169	0.234	0.234	0.178	0.173	0.162	0.289	0.289	0.298	0.298	0.333	0.298	0.597	0.582	0.576	0.591	0.598	0.607	1.353	1.415	1.389	1.46	1.424	1.402	0.995	1.024	1.037	1.115	1.106	1.038	1.402
24.1	1.734	1.684	1.728	0.579	0.584	0.629	1.62	1.49	1.475	0.309	0.276	0.248	0.228	0.203	0.178	0.211	0.236	0.239	0.166	0.233	0.234	0.172	0.17	0.164	0.288	0.296	0.301	0.31	0.323	0.297	0.626	0.609	0.614	0.634	0.646	0.655	1.436	1.49	1.484	1.494	1.519	1.475	1.08	1.077	1.132	1.195	1.132	1.113	1.515
24.6	1.8	1.693	1.736	0.577	0.592	0.64	1.654	1.561	1.47	0.311	0.278	0.247	0.228	0.201	0.169	0.21	0.24	0.237	0.167	0.232	0.236	0.175	0.174	0.164	0.298	0.298	0.324	0.31	0.348	0.299	0.673	0.655	0.652	0.668	0.666	0.679	1.465	1.535	1.523	1.611	1.565	1.547	1.161	1.158	1.256	1.249	1.195	1.14	1.556
25.1	1.834	1.791	1.806	0.586	0.609	0.66	1.646	1.567	1.512	0.311	0.277	0.245	0.229	0.205	0.177	0.208	0.239	0.238	0.186	0.235	0.235	0.177	0.173	0.162	0.297	0.3	0.311	0.313	0.351	0.31	0.687	0.68	0.671	0.682	0.692	0.713	1.583	1.648	1.61	1.665	1.678	1.614	1.275	1.272	1.34	1.286	1.247	1.202	1.661
25.6	1.839	1.794	1.821	0.593	0.625	0.663	1.675	1.565	1.54	0.311	0.279	0.266	0.229	0.202	0.177	0.209	0.234	0.236	0.185	0.236	0.236	0.177	0.174	0.165	0.3	0.323	0.324	0.316	0.353	0.326	0.725	0.732	0.727	0.753	0.736	0.759	1.612	1.681	1.639	1.78	1.763	1.705	1.397	1.397	1.471	1.355	1.264	1.226	1.727
26.1	1.841	1.805	1.827	0.61	0.641	0.667	1.743	1.57	1.609	0.311	0.277	0.245	0.228	0.202	0.178	0.208	0.233	0.236	0.169	0.236	0.236	0.176	0.169	0.165	0.33	0.321	0.328	0.344	0.355	0.333	0.79	0.792	0.8	0.805	0.81	0.826	1.708	1.807	1.766	1.861	1.889	1.856	1.542	1.533	1.611	1.419	1.352	1.333	1.847
26.6	1.844	1.805	1.815	0.614	0.638	0.666	1.737	1.568	1.557	0.306	0.278	0.244	0.228	0.201	0.168	0.21	0.241	0.235	0.183	0.236	0.235	0.177	0.172	0.165	0.332	0.326	0.333	0.343	0.364	0.335	0.868	0.854	0.885	0.883	0.868	0.884	1.717	1.815	1.776	1.975	1.935	1.869	1.561	1.576	1.685	1.506	1.376	1.325	1.856
27.1	1.851	1.826	1.915	0.64	0.657	0.698	1.768	1.65	1.64	0.31	0.279	0.246	0.229	0.203	0.17	0.208	0.237	0.236	0.174	0.234	0.238	0.175	0.172	0.162	0.331	0.327	0.335	0.346	0.383	0.34	0.933	0.928	0.933	0.924	0.924	0.976	1.877	1.969	1.932	2.124	2.113	2.061	1.721	1.735	1.871	1.568	1.468	1.39	2.141
27.6	1.85	1.822	1.836	0.627	0.658	0.696	1.757	1.635	1.63	0.308	0.273	0.245	0.229	0.202	0.178	0.21	0.24	0.237	0.178	0.235	0.236	0.177	0.17	0.165	0.33	0.335	0.336	0.349	0.367	0.344	1.01	0.979	0.979	0.996	0.972	1.008	1.874	1.969	1.931	2.023	2.038	2.051	1.866	1.871	1.956	1.633	1.486	1.458	2.106
28.1	1.921	1.898	1.943	0.672	0.666	0.74	1.83	1.747	1.695	0.311	0.281	0.246	0.229	0.203	0.178	0.211	0.239	0.238	0.173	0.237	0.235	0.179	0.174	0.164	0.334	0.336	0.336	0.361	0.382	0.339	1.034	1.015	1.009	1.012	1.037	1.035	2.02	2.109	2.057	2.126	2.11	2.054	1.99	2.004	2.046	1.768	1.609	1.53	2.157
28.6	1.921	1.9	2.009	0.674	0.678	0.745	1.824	1.745	1.706	0.312	0.281	0.248	0.228	0.208	0.178	0.209	0.244	0.237	0.178	0.237	0.234	0.176	0.175	0.163	0.342	0.334	0.337	0.359	0.388	0.344	1.052	1.065	1.054	1.066	1.051	1.078	2.09	2.191	2.141	2.051	2.066	2.047	2.036	2.038	2.057	1.709	1.665	1.602	2.097
29.1	1.919	1.901	1.991	0.684	0.695	0.749	1.832	1.754	1.732	0.311	0.276	0.246	0.231	0.206	0.178	0.206	0.241	0.239	0.191	0.234	0.235	0.179	0.174	0.164	0.345	0.348	0.35	0.364	0.385	0.353	1.12	1.094	1.07	1.089	1.083	1.101	2.2	2.241	2.18	2.022	2.033	2.051	2.041	2.043	2.054	1.793	1.76	1.664	2.056
29.6	1.977	1.971	2.012	0.685	0.706	0.758	1.855	1.754	1.79	0.311	0.277	0.247	0.23	0.205	0.178	0.209	0.244	0.238	0.191	0.235	0.236	0.177	0.173	0.166	0.344	0.347	0.353	0.363	0.401	0.358	1.128	1.115	1.089	1.108	1.13	1.114	2.207	2.316	2.217	1.98	2.029	2.043	2.034	2.037	2.05	1.855	1.811	1.765	2.06
30.1	1.99	1.977	2.002	0.715	0.737	0.794	1.926	1.775	1.805	0.312	0.28	0.246	0.23	0.203	0.171	0.209	0.244	0.24	0.195	0.238	0.236	0.179	0.174	0.164	0.351	0.354	0.357	0.369	0.4	0.358	1.157	1.177	1.133	1.171	1.154	1.178	2.241	2.331	2.222	1.982	2.018	2.046	2.039	2.023	2.047	1.958	1.933	1.798	2.033
30.6	1.991	1.97	2.017	0.718	0.735	0.819	1.931	1.818	1.815	0.31	0.275	0.246	0.23	0.207	0.178	0.21	0.246	0.242	0.193	0.236	0.237	0.177	0.175	0.162	0.358	0.363	0.367	0.372	0.401	0.376	1.215	1.185	1.171	1.193	1.162	1.199	2.228	2.263	2.257	1.969	2.006	2.032	1.965	2.029	2.049	2.003	1.971	1.848	1.995
31.1	1.985	1.974	2.006	0.748	0.741	0.836	1.933	1.831	1.814	0.311	0.274	0.246	0.231	0.202	0.17	0.21	0.24	0.238	0.194	0.236	0.236	0.177	0.172	0.167	0.36	0.381	0.385	0.373	0.4	0.382	1.239	1.198	1.18	1.203	1.196	1.221	2.194	2.23	2.185	1.969	1.99	1.959	1.959	1.963	2.033	2.168	2.006	1.949	1.998
31.6	1.986	1.995	2.015	0.75	0.748	0.847	1.946	1.826	1.819	0.314	0.277	0.247	0.229	0.205	0.178	0.21	0.242	0.243	0.196	0.237	0.235	0.176	0.172	0.166	0.364	0.386	0.39	0.389	0.409	0.398	1.247	1.217	1.244	1.218	1.25	1.268	2.195	2.215	2.177	1.963	1.983	1.963	1.961	1.925	2.013	2.176	2.116	2.013	2.002
32.1	1.971	1.973	2.028	0.752	0.755	0.848	1.94	1.838	1.827	0.311	0.276	0.248	0.23	0.205	0.171	0.213	0.236	0.241	0.195	0.235	0.234	0.175	0.174	0.165	0.381	0.39	0.386	0.4	0.401	0.397	1.268	1.279	1.25	1.267	1.268	1.271	2.084	2.223	2.166	1.943	1.923	1.958	1.924	1.903	1.967	2.213	2.172	2.062	1.997
32.6	1.922	1.966	2.006	0.753	0.789	0.855	1.95	1.828	1.831	0.309	0.276	0.247	0.229	0.203	0.179	0.209	0.244	0.241	0.193	0.237	0.235	0.179	0.177	0.165	0.391	0.398	0.398	0.401	0.439	0.407	1.29	1.288	1.267	1.285	1.273	1.291	2.086	2.206	2.155	1.93	1.924	1.89	1.877	1.875	1.93	2.26	2.338	2.156	1.963
33.1	1.92	1.964	2.01	0.763	0.793	0.887	1.935	1.933	1.861	0.312	0.279	0.246	0.232	0.206	0.178	0.21	0.238	0.241	0.195	0.236	0.236	0.177	0.173	0.164	0.397	0.395	0.403	0.399	0.438	0.398	1.337	1.298	1.286	1.282	1.301	1.291	2.087	2.182	2.157	1.889	1.887	1.89	1.872	1.866	1.897	2.269	2.339	2.191	1.965
33.6	1.85	1.871	1.91	0.76	0.79	0.884	1.932	1.838	1.811	0.309	0.277	0.244	0.229	0.204	0.179	0.208	0.242	0.238	0.195	0.237	0.239	0.18	0.176	0.166	0.41	0.408	0.406	0.409	0.422	0.412	1.356	1.313	1.337	1.292	1.354	1.301	2.015	2.065	2.017	1.804	1.839	1.864	1.779	1.838	1.861	2.176	2.217	2.161	1.828
34.1	1.909	1.989	2.01	0.795	0.832	0.934	1.951	1.927	1.867	0.314	0.28	0.247	0.23	0.206	0.179	0.21	0.239	0.24	0.194	0.239	0.236	0.175	0.177	0.164	0.402	0.413	0.411	0.41	0.444	0.418	1.366	1.343	1.367	1.313	1.38	1.336	2.03	2.191	2.128	1.892	1.844	1.875	1.866	1.862	1.886	2.211	2.339	2.256	1.898
34.6	1.914	1.982	2.008	0.795	0.836	0.932	1.955	1.923	1.888	0.312	0.278	0.248	0.23	0.209	0.178	0.208	0.241	0.241	0.195	0.236	0.239	0.178	0.174	0.164	0.414	0.414	0.413	0.419	0.443	0.419	1.427	1.429	1.389	1.38	1.386	1.385	2.032	2.17	2.124	1.885	1.846	1.877	1.853	1.865	1.865	2.177	2.337	2.204	1.861
35.1	1.906	1.902	1.991	0.83	0.84	0.942	1.95	1.928	1.896	0.314	0.274	0.245	0.231	0.209	0.18	0.209	0.242	0.239	0.198	0.238	0.238	0.176	0.175	0.164	0.412	0.434	0.423	0.423	0.441	0.423	1.457	1.413	1.387	1.387	1.394	1.396	2.034	2.106	2.116	1.853	1.837	1.886	1.855	1.852	1.87	2.169	2.292	2.163	1.866
35.6	1.915	1.905	1.989	0.836	0.847	0.946	1.961	1.941	1.897	0.315	0.279	0.246	0.233	0.211	0.178	0.205	0.243	0.241	0.198	0.239	0.238	0.176	0.174	0.167	0.419	0.436	0.436	0.429	0.466	0.441	1.481	1.436	1.44	1.411	1.431	1.414	2.029	2.062	2.058	1.856	1.849	1.86	1.779	1.833	1.856	2.187	2.264	2.161	1.863
36.1	1.844	1.827	1.918	0.832	0.846	0.949	1.922	1.835	1.829	0.305	0.276	0.245	0.23	0.208	0.179	0.209	0.242	0.241	0.197	0.24	0.239	0.177	0.174	0.166	0.423	0.453	0.452	0.428	0.461	0.442	1.484	1.457	1.464	1.42	1.467	1.441	1.916	2.014	1.972	1.796	1.81	1.776	1.714	1.737	1.751	2.062	2.154	2.124	1.818
36.6	1.854	1.899	1.951	0.844	0.884	0.99	1.955	1.929	1.888	0.314	0.276	0.245	0.232	0.207	0.179	0.205	0.241	0.239	0.197	0.239	0.238	0.179	0.177	0.165	0.425	0.455	0.455	0.459	0.475	0.453	1.497	1.466	1.487	1.445	1.487	1.516	2.004	2.061	2.02	1.802	1.836	1.841	1.771	1.774	1.842	2.112	2.196	2.169	1.825
37.1	1.89	1.896	2.004	0.853	0.886	1.025	1.948	1.946	1.894	0.311	0.274	0.246	0.231	0.211	0.178	0.208	0.261	0.243	0.198	0.238	0.239	0.178	0.173	0.165	0.427	0.455	0.461	0.464	0.473	0.455	1.518	1.519	1.486	1.476	1.484	1.515	2.013	2.056	1.988	1.804	1.834	1.842	1.773	1.77	1.78	2.161	2.199	2.141	1.816
37.6	1.848	1.859	1.919	0.876	0.886	1.037	1.953	1.928	1.897	0.312	0.276	0.246	0.232	0.213	0.18	0.207	0.243	0.243	0.2	0.242	0.238	0.177	0.179	0.164	0.441	0.461	0.463	0.467	0.509	0.464	1.576	1.522	1.507	1.515	1.496	1.537	2.004	2.021	1.981	1.804	1.838	1.78	1.719	1.734	1.771	2.067	2.151	2.133	1.827
38.1	1.848	1.869	1.91	0.89	0.925	1.049	1.954	1.945	1.893	0.312	0.276	0.245	0.232	0.216	0.181	0.206	0.24	0.24	0.202	0.241	0.239	0.178	0.177	0.168	0.453	0.471	0.464	0.468	0.505	0.463	1.581	1.535	1.548	1.539	1.522	1.549	1.965	2.019	1.975	1.787	1.835	1.781	1.713	1.716	1.777	2.126	2.155	2.115	1.812
38.6	1.854	1.841	1.929	0.896	0.93	1.054	1.943	1.928	1.869	0.313	0.276	0.245	0.232	0.212	0.185	0.206	0.243	0.239	0.199	0.243	0.241	0.178	0.18	0.167	0.455	0.47	0.474	0.481	0.507	0.479	1.598	1.56	1.594	1.546	1.588	1.569	1.926	2.006	1.977	1.806	1.832	1.775	1.712	1.711	1.774	2.064	2.125	2.125	1.816
39.1	1.849	1.829	1.916	0.935	0.934	1.068	1.944	1.935	1.893	0.314	0.276	0.247	0.232	0.215	0.185	0.208	0.243	0.239	0.204	0.243	0.24	0.18	0.177	0.166	0.457	0.474	0.475	0.485	0.502	0.475	1.6	1.572	1.601	1.566	1.607	1.575	1.916	2.016	1.978	1.798	1.805	1.773	1.713	1.706	1.755	2.058	2.119	2.123	1.805
39.6	1.848	1.831	1.919	0.934	0.934	1.064	1.956	1.929	1.871	0.316	0.274	0.247	0.246	0.227	0.187	0.206	0.253	0.241	0.202	0.242	0.24	0.18	0.179	0.174	0.465	0.491	0.499	0.49	0.511	0.496	1.658	1.599	1.598	1.596	1.613	1.602	1.92	2.019	1.971	1.79	1.763	1.778	1.699	1.702	1.726	2.044	2.13	2.024	1.803
40.1	1.843	1.839	1.922	0.941	0.95	1.109	1.947	1.931	1.866	0.312	0.281	0.246	0.245	0.227	0.188	0.207	0.245	0.243	0.203	0.242	0.241	0.179	0.178	0.167	0.476	0.491	0.51	0.496	0.536	0.505	1.643	1.654	1.624	1.594	1.623	1.633	1.923	2.009	1.966	1.778	1.801	1.776	1.701	1.699	1.716	2.064	2.133	2.037	1.785
40.6	1.84	1.828	1.88	0.944	0.969	1.169	1.943	1.935	1.898	0.315	0.275	0.246	0.245	0.227	0.187	0.207	0.245	0.238	0.205	0.249	0.239	0.176	0.186	0.165	0.476	0.502	0.514	0.509	0.541	0.515	1.718	1.662	1.624	1.596	1.631	1.636	1.885	2.012	1.969	1.788	1.761	1.712	1.701	1.695	1.703	2.031	2.113	2.01	1.781
41.1	1.839	1.819	1.914	0.957	0.987	1.165	1.939	1.931	1.861	0.316	0.278	0.245	0.254	0.227	0.189	0.21	0.245	0.241	0.207	0.244	0.242	0.179	0.177	0.167	0.483	0.505	0.517	0.533	0.535	0.522	1.728	1.667	1.688	1.627	1.663	1.658	1.919	1.999	1.967	1.775	1.723	1.721	1.692	1.697	1.709	2.003	2.125	2.026	1.786
41.6	1.838	1.819	1.915	0.96	1.024	1.168	1.938	1.934	1.864	0.312	0.279	0.245	0.251	0.228	0.192	0.206	0.241	0.241	0.205	0.244	0.239	0.179	0.176	0.167	0.501	0.514	0.522	0.533	0.557	0.527	1.751	1.686	1.689	1.659	1.699	1.659	1.881	1.995	1.961	1.765	1.749	1.708	1.689	1.693	1.701	2.001	2.084	1.983	1.777
42.1	1.842	1.814	1.916	1.001	1.021	1.178	1.936	1.855	1.837	0.313	0.277	0.246	0.25	0.229	0.187	0.21	0.243	0.239	0.206	0.251	0.24	0.18	0.181	0.168	0.516	0.517	0.531	0.535	0.576	0.538	1.751	1.69	1.689	1.656	1.706	1.661	1.865	1.976	1.958	1.708	1.722	1.712	1.68	1.689	1.692	1.999	2.02	1.972	1.779
42.6	1.831	1.814	1.848	1.011	1.043	1.187	1.945	1.859	1.866	0.315	0.278	0.245	0.253	0.228	0.193	0.21	0.243	0.242	0.204	0.246	0.241	0.177	0.178	0.167	0.521	0.53	0.538	0.543	0.57	0.544	1.75	1.715	1.714	1.655	1.738	1.692	1.877	1.973	1.945	1.716	1.729	1.71	1.688	1.688	1.7	2.001	2.081	1.981	1.782
43.1	1.838	1.828	1.833	1.011	1.045	1.192	1.944	1.931	1.865	0.314	0.277	0.246	0.255	0.229	0.194	0.206	0.25	0.241	0.206	0.251	0.244	0.179	0.18	0.168	0.53	0.526	0.543	0.546	0.574	0.545	1.772	1.724	1.709	1.667	1.769	1.718	1.865	1.963	1.945	1.706	1.716	1.709	1.686	1.688	1.685	1.997	2.018	1.963	1.704
43.6	1.832	1.826	1.832	1.054	1.052	1.236	1.922	1.858	1.856	0.31	0.275	0.245	0.252	0.229	0.193	0.208	0.254	0.239	0.207	0.252	0.243	0.179	0.179	0.168	0.542	0.535	0.566	0.554	0.579	0.562	1.77	1.754	1.746	1.699	1.771	1.734	1.878	1.918	1.937	1.682	1.696	1.702	1.633	1.69	1.678	2.007	2.006	1.967	1.7
44.1	1.841	1.82	1.849	1.057	1.059	1.232	1.946	1.929	1.828	0.314	0.277	0.245	0.254	0.241	0.194	0.211	0.245	0.238	0.204	0.25	0.242	0.18	0.176	0.166	0.539	0.557	0.582	0.559	0.607	0.586	1.796	1.759	1.746	1.691	1.764	1.726	1.87	1.924	1.939	1.671	1.69	1.696	1.619	1.677	1.687	1.997	2.013	1.97	1.7
44.6	1.83	1.814	1.837	1.063	1.067	1.257	1.934	1.854	1.826	0.313	0.274	0.246	0.252	0.24	0.195	0.21	0.253	0.243	0.21	0.26	0.242	0.179	0.181	0.168	0.539	0.569	0.587	0.578	0.597	0.591	1.832	1.814	1.749	1.697	1.772	1.792	1.844	1.889	1.891	1.644	1.688	1.686	1.615	1.664	1.677	1.957	2.008	1.964	1.664
45.1	1.839	1.821	1.881	1.07	1.06	1.285	1.934	1.86	1.832	0.314	0.276	0.244	0.252	0.239	0.212	0.208	0.242	0.241	0.211	0.261	0.241	0.181	0.18	0.178	0.547	0.57	0.602	0.591	0.607	0.586	1.836	1.81	1.765	1.789	1.785	1.781	1.849	1.915	1.857	1.661	1.688	1.7	1.627	1.678	1.694	1.957	1.974	1.967	1.697
45.6	1.837	1.812	1.828	1.078	1.099	1.285	1.92	1.855	1.83	0.313	0.276	0.245	0.273	0.242	0.215	0.207	0.252	0.241	0.211	0.262	0.242	0.179	0.181	0.179	0.567	0.578	0.599	0.595	0.616	0.598	1.834	1.815	1.752	1.725	1.778	1.78	1.789	1.88	1.855	1.644	1.682	1.695	1.613	1.611	1.618	1.946	2.005	1.942	1.663
46.1	1.833	1.824	1.834	1.111	1.101	1.293	1.936	1.829	1.824	0.316	0.277	0.245	0.273	0.241	0.212	0.209	0.244	0.242	0.21	0.262	0.242	0.181	0.18	0.168	0.589	0.585	0.608	0.605	0.639	0.597	1.84	1.833	1.783	1.782	1.779	1.804	1.849	1.873	1.851	1.64	1.684	1.682	1.609	1.659	1.62	1.949	1.999	1.958	1.656
46.6	1.835	1.823	1.826	1.114	1.079	1.302	1.924	1.835	1.83	0.315	0.277	0.244	0.28	0.25	0.215	0.21	0.243	0.239	0.21	0.261	0.244	0.182	0.19	0.177	0.589	0.595	0.606	0.607	0.643	0.609	1.877	1.829	1.811	1.736	1.783	1.807	1.786	1.873	1.861	1.639	1.68	1.69	1.612	1.614	1.616	1.884	1.965	1.943	1.664
47.1	1.832	1.806	1.83	1.113	1.108	1.318	1.932	1.832	1.825	0.311	0.276	0.247	0.28	0.251	0.217	0.209	0.241	0.24	0.211	0.261	0.244	0.18	0.203	0.17	0.589	0.602	0.626	0.623	0.653	0.632	1.841	1.836	1.848	1.748	1.786	1.797	1.845	1.85	1.844	1.634	1.678	1.672	1.612	1.61	1.614	1.888	1.966	1.876	1.656
47.6	1.83	1.824	1.833	1.165	1.165	1.324	1.923	1.837	1.833	0.31	0.275	0.244	0.278	0.25	0.218	0.208	0.245	0.242	0.215	0.261	0.251	0.179	0.182	0.168	0.597	0.622	0.628	0.628	0.669	0.638	1.88	1.833	1.836	1.783	1.785	1.825	1.765	1.872	1.841	1.636	1.678	1.677	1.608	1.607	1.607	1.889	1.971	1.932	1.66
48.1	1.832	1.809	1.845	1.158	1.163	1.35	1.928	1.838	1.861	0.314	0.274	0.244	0.281	0.269	0.217	0.207	0.245	0.237	0.213	0.262	0.253	0.179	0.2	0.18	0.608	0.628	0.644	0.654	0.682	0.653	1.88	1.837	1.843	1.798	1.833	1.804	1.836	1.875	1.843	1.633	1.662	1.668	1.61	1.607	1.612	1.885	1.964	1.936	1.651
48.6	1.835	1.809	1.828	1.17	1.171	1.408	1.934	1.831	1.827	0.313	0.276	0.246	0.284	0.268	0.223	0.21	0.251	0.238	0.219	0.263	0.25	0.18	0.185	0.188	0.613	0.643	0.65	0.667	0.696	0.654	1.881	1.834	1.846	1.808	1.792	1.812	1.765	1.879	1.85	1.629	1.662	1.615	1.611	1.608	1.614	1.895	1.942	1.933	1.657
49.1	1.833	1.815	1.839	1.173	1.179	1.416	1.929	1.824	1.857	0.312	0.274	0.244	0.289	0.269	0.22	0.209	0.242	0.238	0.22	0.261	0.246	0.181	0.189	0.18	0.615	0.649	0.649	0.673	0.7	0.661	1.88	1.834	1.844	1.792	1.79	1.806	1.755	1.877	1.823	1.605	1.663	1.619	1.61	1.607	1.615	1.888	1.943	1.946	1.656
49.6	1.83	1.804	1.822	1.173	1.185	1.43	1.928	1.828	1.827	0.315	0.263	0.245	0.289	0.268	0.225	0.21	0.253	0.244	0.217	0.263	0.26	0.179	0.2	0.181	0.632	0.656	0.66	0.674	0.716	0.662	1.881	1.836	1.794	1.799	1.785	1.813	1.756	1.837	1.808	1.598	1.603	1.611	1.607	1.583	1.613	1.885	1.929	1.85	1.646
50.1	1.836	1.812	1.821	1.176	1.21	1.426	1.932	1.833	1.812	0.311	0.275	0.245	0.291	0.276	0.229	0.208	0.255	0.239	0.212	0.261	0.243	0.174	0.179	0.167	0.615	0.653	0.657	0.672	0.699	0.663	1.769	1.726	1.742	1.671	1.771	1.723	1.761	1.838	1.815	1.607	1.654	1.596	1.58	1.588	1.608	1.853	1.926	1.855	1.632
50.6	1.82	1.815	1.815	1.229	1.232	1.436	1.927	1.831	1.821	0.311	0.276	0.244	0.305	0.271	0.229	0.208	0.241	0.239	0.223	0.263	0.244	0.18	0.183	0.182	0.659	0.666	0.673	0.691	0.715	0.679	1.881	1.835	1.841	1.797	1.786	1.797	1.749	1.839	1.813	1.605	1.563	1.607	1.555	1.586	1.589	1.866	1.943	1.85	1.587
51.1	1.828	1.811	1.826	1.235	1.209	1.5	1.929	1.84	1.831	0.313	0.278	0.244	0.306	0.276	0.254	0.209	0.252	0.242	0.221	0.262	0.257	0.178	0.183	0.179	0.661	0.691	0.703	0.703	0.726	0.71	1.854	1.835	1.822	1.798	1.786	1.802	1.746	1.837	1.809	1.547	1.596	1.592	1.556	1.585	1.561	1.863	1.931	1.848	1.579
51.6	1.829	1.805	1.836	1.21	1.267	1.505	1.858	1.838	1.815	0.311	0.274	0.244	0.314	0.283	0.252	0.206	0.243	0.239	0.223	0.281	0.252	0.177	0.202	0.18	0.667	0.691	0.72	0.72	0.742	0.709	1.879	1.833	1.832	1.804	1.782	1.804	1.753	1.838	1.806	1.552	1.565	1.59	1.564	1.587	1.61	1.863	1.914	1.842	1.543
52.1	1.833	1.818	1.835	1.262	1.269	1.503	1.925	1.822	1.82	0.311	0.276	0.244	0.313	0.284	0.253	0.211	0.244	0.241	0.222	0.276	0.261	0.182	0.202	0.177	0.68	0.707	0.722	0.723	0.765	0.73	1.88	1.814	1.786	1.781	1.785	1.802	1.716	1.83	1.801	1.529	1.558	1.555	1.554	1.582	1.613	1.852	1.885	1.839	1.525
52.6	1.811	1.811	1.816	1.292	1.284	1.521	1.838	1.827	1.813	0.309	0.276	0.246	0.314	0.287	0.256	0.207	0.24	0.236	0.235	0.265	0.262	0.18	0.201	0.19	0.68	0.713	0.731	0.737	0.788	0.731	1.838	1.831	1.816	1.786	1.787	1.785	1.715	1.829	1.802	1.493	1.54	1.549	1.557	1.556	1.554	1.822	1.848	1.813	1.519
53.1	1.839	1.811	1.824	1.308	1.289	1.578	1.929	1.832	1.827	0.31	0.276	0.247	0.315	0.301	0.256	0.208	0.253	0.24	0.236	0.274	0.261	0.183	0.2	0.189	0.708	0.719	0.739	0.738	0.77	0.736	1.842	1.831	1.789	1.783	1.794	1.781	1.74	1.831	1.799	1.5	1.56	1.548	1.555	1.545	1.574	1.844	1.89	1.835	1.512
53.6	1.811	1.808	1.837	1.318	1.288	1.573	1.856	1.83	1.814	0.31	0.274	0.244	0.316	0.305	0.27	0.208	0.244	0.242	0.236	0.264	0.262	0.18	0.202	0.181	0.707	0.723	0.737	0.75	0.767	0.763	1.833	1.826	1.761	1.73	1.781	1.78	1.715	1.798	1.791	1.492	1.528	1.546	1.555	1.551	1.555	1.822	1.844	1.817	1.506
54.1	1.808	1.789	1.83	1.31	1.328	1.585	1.83	1.825	1.813	0.306	0.275	0.245	0.321	0.304	0.281	0.214	0.241	0.24	0.236	0.274	0.26	0.18	0.201	0.19	0.73	0.739	0.752	0.752	0.796	0.759	1.835	1.805	1.755	1.783	1.785	1.789	1.71	1.797	1.791	1.484	1.522	1.544	1.555	1.549	1.551	1.826	1.834	1.801	1.501
54.6	1.827	1.81	1.824	1.307	1.327	1.6	1.836	1.802	1.806	0.307	0.277	0.246	0.341	0.31	0.281	0.212	0.245	0.243	0.237	0.275	0.261	0.179	0.203	0.189	0.731	0.74	0.777	0.768	0.804	0.78	1.839	1.828	1.76	1.73	1.787	1.783	1.711	1.808	1.793	1.493	1.519	1.539	1.552	1.547	1.553	1.828	1.848	1.795	1.482
55.1	1.829	1.801	1.821	1.307	1.33	1.635	1.855	1.823	1.81	0.312	0.275	0.243	0.344	0.312	0.284	0.21	0.243	0.241	0.237	0.281	0.263	0.18	0.202	0.192	0.749	0.772	0.803	0.773	0.823	0.8	1.839	1.811	1.813	1.784	1.79	1.791	1.718	1.805	1.79	1.491	1.521	1.54	1.553	1.554	1.553	1.837	1.846	1.794	1.489
55.6	1.771	1.815	1.819	1.311	1.344	1.654	1.824	1.827	1.809	0.312	0.278	0.245	0.344	0.313	0.285	0.21	0.243	0.238	0.238	0.283	0.263	0.181	0.199	0.189	0.753	0.768	0.804	0.817	0.821	0.801	1.835	1.82	1.75	1.728	1.777	1.776	1.71	1.805	1.78	1.486	1.522	1.539	1.549	1.544	1.549	1.799	1.836	1.798	1.434
56.1	1.817	1.805	1.813	1.313	1.395	1.656	1.833	1.827	1.801	0.308	0.277	0.245	0.348	0.338	0.284	0.211	0.242	0.238	0.236	0.276	0.263	0.183	0.204	0.19	0.763	0.794	0.805	0.819	0.832	0.802	1.799	1.804	1.763	1.733	1.78	1.731	1.713	1.8	1.767	1.479	1.493	1.526	1.548	1.551	1.548	1.832	1.837	1.798	1.403
56.6	1.772	1.808	1.821	1.326	1.348	1.661	1.829	1.771	1.8	0.31	0.277	0.245	0.35	0.338	0.288	0.207	0.243	0.241	0.238	0.275	0.263	0.183	0.202	0.191	0.765	0.813	0.815	0.83	0.854	0.815	1.838	1.811	1.749	1.775	1.782	1.805	1.694	1.797	1.782	1.484	1.485	1.519	1.543	1.544	1.543	1.82	1.807	1.797	1.383
57.1	1.809	1.791	1.815	1.324	1.395	1.662	1.83	1.801	1.808	0.31	0.274	0.245	0.355	0.34	0.299	0.21	0.246	0.246	0.237	0.281	0.262	0.177	0.203	0.191	0.778	0.795	0.823	0.832	0.857	0.817	1.837	1.812	1.747	1.725	1.783	1.724	1.696	1.799	1.718	1.467	1.449	1.52	1.544	1.547	1.541	1.794	1.808	1.779	1.375
57.6	1.772	1.8	1.826	1.374	1.423	1.729	1.836	1.83	1.802	0.307	0.275	0.245	0.357	0.342	0.301	0.209	0.259	0.241	0.238	0.284	0.263	0.18	0.205	0.189	0.784	0.821	0.834	0.834	0.876	0.83	1.803	1.807	1.753	1.731	1.782	1.736	1.696	1.791	1.719	1.46	1.445	1.483	1.542	1.542	1.539	1.776	1.832	1.778	1.367
58.1	1.766	1.807	1.818	1.431	1.419	1.743	1.841	1.773	1.813	0.305	0.275	0.244	0.38	0.344	0.315	0.208	0.252	0.242	0.25	0.283	0.262	0.182	0.202	0.191	0.805	0.825	0.835	0.853	0.877	0.838	1.801	1.812	1.748	1.717	1.782	1.779	1.689	1.802	1.721	1.467	1.456	1.483	1.542	1.542	1.545	1.79	1.833	1.791	1.367
58.6	1.77	1.789	1.805	1.426	1.428	1.745	1.804	1.797	1.801	0.307	0.275	0.245	0.382	0.344	0.315	0.208	0.253	0.244	0.238	0.284	0.28	0.184	0.203	0.192	0.803	0.827	0.853	0.853	0.888	0.863	1.8	1.808	1.72	1.701	1.772	1.723	1.686	1.755	1.712	1.427	1.427	1.481	1.537	1.538	1.537	1.749	1.831	1.768	1.365
59.1	1.772	1.786	1.814	1.38	1.406	1.744	1.799	1.768	1.801	0.308	0.263	0.245	0.382	0.35	0.332	0.211	0.243	0.24	0.24	0.285	0.263	0.183	0.204	0.191	0.814	0.866	0.871	0.886	0.906	0.881	1.834	1.81	1.745	1.733	1.778	1.737	1.69	1.723	1.677	1.422	1.423	1.473	1.539	1.538	1.542	1.737	1.792	1.764	1.361
59.6	1.759	1.812	1.825	1.464	1.434	1.749	1.824	1.797	1.802	0.305	0.263	0.244	0.417	0.363	0.334	0.21	0.241	0.239	0.239	0.282	0.281	0.186	0.205	0.191	0.834	0.866	0.882	0.905	0.922	0.886	1.805	1.799	1.749	1.723	1.776	1.73	1.685	1.751	1.684	1.399	1.422	1.446	1.547	1.534	1.54	1.743	1.806	1.777	1.372
60.1	1.767	1.8	1.813	1.456	1.469	1.755	1.822	1.793	1.804	0.307	0.263	0.244	0.417	0.379	0.348	0.212	0.261	0.242	0.24	0.284	0.279	0.188	0.204	0.191	0.827	0.871	0.88	0.906	0.964	0.889	1.833	1.803	1.723	1.722	1.773	1.721	1.688	1.718	1.68	1.376	1.423	1.424	1.539	1.542	1.538	1.735	1.784	1.76	1.35
60.6	1.753	1.737	1.809	1.458	1.464	1.801	1.8	1.766	1.799	0.31	0.274	0.245	0.421	0.377	0.348	0.209	0.245	0.239	0.25	0.284	0.283	0.189	0.205	0.192	0.838	0.866	0.9	0.916	0.968	0.916	1.804	1.757	1.723	1.697	1.773	1.728	1.647	1.711	1.678	1.394	1.389	1.426	1.542	1.538	1.539	1.732	1.808	1.771	1.364
61.1	1.801	1.73	1.817	1.459	1.426	1.756	1.822	1.762	1.803	0.315	0.277	0.243	0.426	0.379	0.348	0.213	0.24	0.241	0.25	0.286	0.265	0.188	0.204	0.194	0.865	0.88	0.905	0.92	0.969	0.922	1.806	1.759	1.715	1.706	1.774	1.732	1.651	1.71	1.673	1.361	1.387	1.421	1.537	1.538	1.541	1.733	1.791	1.754	1.301
61.6	1.754	1.733	1.815	1.467	1.47	1.825	1.779	1.767	1.734	0.308	0.263	0.244	0.441	0.403	0.364	0.211	0.241	0.245	0.256	0.285	0.285	0.186	0.205	0.191	0.881	0.894	0.908	0.933	0.995	0.949	1.802	1.759	1.715	1.728	1.774	1.725	1.694	1.689	1.671	1.364	1.388	1.418	1.533	1.537	1.535	1.733	1.794	1.768	1.354
62.1	1.753	1.728	1.811	1.492	1.557	1.83	1.805	1.763	1.74	0.31	0.263	0.245	0.461	0.416	0.398	0.211	0.24	0.239	0.256	0.288	0.282	0.192	0.206	0.192	0.887	0.899	0.96	0.938	0.996	0.953	1.797	1.802	1.749	1.719	1.779	1.726	1.62	1.679	1.666	1.369	1.391	1.415	1.543	1.541	1.542	1.729	1.766	1.772	1.339
62.6	1.769	1.779	1.797	1.475	1.504	1.834	1.83	1.794	1.802	0.312	0.263	0.244	0.462	0.425	0.407	0.208	0.243	0.241	0.259	0.285	0.282	0.194	0.206	0.19	0.89	0.927	0.958	0.969	0.998	0.975	1.769	1.753	1.713	1.701	1.771	1.721	1.656	1.703	1.641	1.364	1.386	1.406	1.54	1.543	1.537	1.719	1.773	1.714	1.309
63.1	1.759	1.734	1.806	1.507	1.5	1.835	1.796	1.758	1.732	0.309	0.276	0.243	0.48	0.437	0.409	0.209	0.244	0.24	0.258	0.285	0.291	0.191	0.204	0.192	0.9	0.927	0.969	0.987	0.994	0.978	1.796	1.732	1.713	1.698	1.769	1.716	1.615	1.681	1.663	1.357	1.386	1.413	1.529	1.538	1.533	1.71	1.764	1.675	1.283
63.6	1.76	1.723	1.814	1.53	1.564	1.829	1.8	1.775	1.801	0.309	0.274	0.244	0.487	0.453	0.411	0.211	0.25	0.241	0.257	0.286	0.283	0.188	0.204	0.19	0.918	0.951	0.971	0.995	1.02	0.989	1.762	1.732	1.71	1.691	1.754	1.697	1.616	1.683	1.665	1.355	1.385	1.409	1.506	1.536	1.538	1.714	1.774	1.668	1.282
64.1	1.727	1.726	1.819	1.525	1.566	1.835	1.8	1.761	1.802	0.31	0.263	0.243	0.492	0.47	0.413	0.211	0.247	0.242	0.251	0.287	0.285	0.19	0.207	0.194	0.92	0.946	0.98	0.995	1.026	0.993	1.772	1.72	1.714	1.662	1.749	1.702	1.616	1.692	1.64	1.359	1.386	1.408	1.537	1.534	1.521	1.717	1.765	1.681	1.275
64.6	1.759	1.718	1.799	1.58	1.509	1.857	1.766	1.763	1.736	0.308	0.276	0.244	0.49	0.471	0.414	0.211	0.247	0.242	0.259	0.287	0.291	0.191	0.208	0.194	0.931	0.964	1	1.007	1.056	1.009	1.764	1.756	1.717	1.67	1.765	1.699	1.604	1.682	1.636	1.352	1.381	1.403	1.537	1.535	1.532	1.709	1.768	1.672	1.278
65.1	1.763	1.729	1.804	1.526	1.564	1.929	1.801	1.761	1.735	0.31	0.275	0.244	0.49	0.475	0.425	0.21	0.238	0.238	0.259	0.287	0.291	0.195	0.206	0.208	0.955	0.971	1.004	1.029	1.062	1.011	1.762	1.731	1.715	1.668	1.769	1.691	1.611	1.693	1.641	1.357	1.389	1.413	1.54	1.537	1.534	1.713	1.775	1.674	1.253
65.6	1.76	1.728	1.803	1.59	1.573	1.92	1.794	1.752	1.733	0.309	0.271	0.243	0.492	0.485	0.428	0.208	0.253	0.238	0.261	0.288	0.295	0.196	0.203	0.207	0.977	0.983	1.028	1.028	1.091	1.016	1.766	1.719	1.708	1.662	1.75	1.694	1.61	1.677	1.637	1.352	1.367	1.4	1.537	1.535	1.538	1.702	1.751	1.663	1.249
66.1	1.755	1.73	1.81	1.578	1.572	1.927	1.797	1.764	1.706	0.307	0.257	0.245	0.493	0.487	0.431	0.212	0.255	0.241	0.258	0.288	0.295	0.194	0.204	0.19	0.951	0.962	1.006	1.026	1.065	1.012	1.715	1.669	1.63	1.648	1.672	1.653	1.603	1.677	1.622	1.351	1.364	1.399	1.521	1.516	1.534	1.711	1.716	1.665	1.277
66.6	1.729	1.721	1.75	1.538	1.574	1.92	1.8	1.758	1.735	0.307	0.258	0.244	0.497	0.487	0.441	0.208	0.242	0.243	0.261	0.288	0.291	0.195	0.21	0.194	0.983	0.997	1.061	1.085	1.095	1.067	1.762	1.721	1.714	1.664	1.747	1.695	1.589	1.672	1.632	1.338	1.364	1.395	1.49	1.53	1.534	1.686	1.678	1.673	1.282
67.1	1.754	1.725	1.728	1.575	1.578	1.924	1.768	1.757	1.731	0.311	0.274	0.245	0.494	0.489	0.444	0.209	0.24	0.242	0.262	0.289	0.298	0.21	0.209	0.214	0.991	1.023	1.073	1.092	1.111	1.08	1.758	1.696	1.694	1.661	1.712	1.667	1.575	1.679	1.633	1.34	1.327	1.387	1.503	1.511	1.488	1.704	1.743	1.638	1.248
67.6	1.749	1.726	1.731	1.535	1.579	1.931	1.761	1.759	1.801	0.309	0.272	0.244	0.493	0.489	0.457	0.209	0.254	0.242	0.261	0.289	0.294	0.211	0.221	0.21	0.996	1.023	1.072	1.091	1.128	1.071	1.741	1.707	1.71	1.664	1.741	1.657	1.581	1.67	1.629	1.341	1.361	1.382	1.482	1.513	1.485	1.686	1.728	1.634	1.244
68.1	1.718	1.716	1.797	1.602	1.568	1.859	1.768	1.755	1.736	0.306	0.274	0.244	0.498	0.487	0.461	0.211	0.252	0.243	0.263	0.292	0.294	0.21	0.222	0.212	1.008	1.05	1.071	1.108	1.153	1.085	1.757	1.707	1.696	1.663	1.747	1.663	1.576	1.668	1.624	1.292	1.321	1.385	1.503	1.483	1.483	1.69	1.677	1.666	1.245
68.6	1.722	1.721	1.731	1.573	1.566	1.931	1.77	1.763	1.735	0.311	0.263	0.244	0.499	0.488	0.46	0.21	0.239	0.241	0.263	0.29	0.296	0.21	0.219	0.21	1.011	1.067	1.092	1.11	1.161	1.108	1.757	1.705	1.706	1.66	1.744	1.66	1.597	1.667	1.63	1.334	1.326	1.343	1.484	1.508	1.483	1.683	1.669	1.635	1.245
69.1	1.703	1.72	1.805	1.593	1.572	1.936	1.759	1.752	1.733	0.309	0.276	0.243	0.497	0.488	0.458	0.209	0.24	0.239	0.265	0.292	0.295	0.21	0.221	0.21	1.015	1.067	1.097	1.118	1.165	1.113	1.756	1.683	1.691	1.661	1.703	1.657	1.592	1.679	1.619	1.337	1.302	1.34	1.48	1.517	1.475	1.681	1.648	1.634	1.242
69.6	1.744	1.732	1.75	1.535	1.572	1.859	1.759	1.753	1.718	0.306	0.263	0.244	0.498	0.49	0.461	0.212	0.256	0.241	0.265	0.291	0.293	0.211	0.222	0.218	1.071	1.084	1.15	1.136	1.182	1.15	1.764	1.696	1.71	1.658	1.71	1.664	1.572	1.646	1.61	1.332	1.322	1.335	1.483	1.474	1.481	1.675	1.669	1.635	1.241
70.1	1.723	1.727	1.745	1.597	1.581	1.936	1.758	1.755	1.711	0.31	0.268	0.244	0.499	0.489	0.462	0.209	0.252	0.242	0.265	0.291	0.299	0.213	0.223	0.217	1.07	1.088	1.143	1.138	1.186	1.174	1.758	1.684	1.691	1.654	1.674	1.658	1.573	1.652	1.638	1.294	1.325	1.34	1.486	1.481	1.485	1.682	1.672	1.632	1.248
70.6	1.756	1.721	1.785	1.596	1.584	1.93	1.768	1.749	1.733	0.307	0.263	0.244	0.498	0.49	0.462	0.212	0.24	0.24	0.265	0.294	0.295	0.21	0.232	0.217	1.075	1.092	1.154	1.18	1.202	1.176	1.754	1.686	1.7	1.656	1.698	1.662	1.573	1.645	1.611	1.289	1.323	1.337	1.482	1.476	1.476	1.673	1.647	1.636	1.228
71.1	1.689	1.661	1.734	1.536	1.57	1.86	1.772	1.748	1.71	0.308	0.263	0.244	0.511	0.493	0.459	0.211	0.24	0.24	0.264	0.292	0.294	0.212	0.223	0.212	1.093	1.123	1.169	1.184	1.218	1.193	1.75	1.687	1.692	1.658	1.693	1.663	1.565	1.646	1.612	1.288	1.297	1.337	1.473	1.478	1.476	1.672	1.635	1.63	1.219
71.6	1.713	1.688	1.726	1.578	1.573	1.927	1.758	1.749	1.731	0.308	0.263	0.244	0.51	0.493	0.462	0.21	0.246	0.24	0.267	0.297	0.299	0.213	0.234	0.221	1.111	1.134	1.173	1.195	1.227	1.202	1.751	1.682	1.693	1.662	1.708	1.663	1.548	1.646	1.616	1.289	1.271	1.312	1.478	1.474	1.481	1.606	1.663	1.62	1.187
72.1	1.707	1.696	1.737	1.537	1.59	1.857	1.758	1.739	1.713	0.311	0.263	0.245	0.499	0.491	0.46	0.211	0.254	0.24	0.268	0.302	0.296	0.225	0.231	0.219	1.097	1.136	1.194	1.198	1.221	1.198	1.755	1.686	1.687	1.658	1.702	1.656	1.561	1.653	1.605	1.291	1.281	1.315	1.473	1.475	1.479	1.648	1.642	1.63	1.225
72.6	1.687	1.665	1.736	1.568	1.569	1.929	1.761	1.747	1.732	0.307	0.263	0.243	0.521	0.491	0.463	0.21	0.237	0.242	0.266	0.302	0.301	0.226	0.233	0.215	1.112	1.151	1.192	1.199	1.232	1.205	1.732	1.693	1.694	1.659	1.641	1.656	1.547	1.639	1.605	1.266	1.295	1.311	1.474	1.474	1.478	1.643	1.661	1.629	1.225
73.1	1.695	1.663	1.735	1.576	1.556	1.83	1.754	1.738	1.711	0.307	0.274	0.242	0.521	0.493	0.47	0.211	0.252	0.241	0.273	0.309	0.295	0.234	0.232	0.219	1.119	1.149	1.202	1.203	1.291	1.219	1.747	1.682	1.69	1.648	1.697	1.658	1.573	1.598	1.607	1.287	1.274	1.298	1.476	1.478	1.473	1.595	1.636	1.634	1.191
73.6	1.687	1.683	1.73	1.572	1.579	1.837	1.758	1.744	1.71	0.309	0.263	0.244	0.513	0.493	0.472	0.212	0.243	0.242	0.277	0.311	0.299	0.232	0.234	0.219	1.128	1.153	1.232	1.225	1.3	1.223	1.752	1.68	1.666	1.643	1.67	1.655	1.548	1.567	1.594	1.265	1.291	1.312	1.48	1.48	1.471	1.6	1.644	1.63	1.197
74.1	1.691	1.693	1.727	1.594	1.573	1.857	1.756	1.75	1.704	0.308	0.258	0.243	0.522	0.491	0.475	0.207	0.254	0.243	0.274	0.3	0.3	0.233	0.232	0.222	1.174	1.18	1.266	1.224	1.299	1.248	1.742	1.681	1.663	1.656	1.667	1.655	1.552	1.592	1.602	1.244	1.269	1.332	1.468	1.476	1.473	1.598	1.636	1.611	1.197
74.6	1.673	1.633	1.652	1.493	1.497	1.804	1.734	1.652	1.668	0.285	0.263	0.238	0.498	0.49	0.465	0.21	0.253	0.242	0.287	0.311	0.302	0.234	0.233	0.223	1.18	1.18	1.265	1.289	1.317	1.269	1.74	1.68	1.667	1.653	1.663	1.653	1.47	1.525	1.496	1.225	1.26	1.275	1.426	1.415	1.409	1.553	1.595	1.497	1.134
75.1	1.696	1.681	1.731	1.571	1.575	1.836	1.75	1.753	1.705	0.307	0.275	0.244	0.521	0.493	0.471	0.211	0.245	0.245	0.286	0.31	0.312	0.235	0.233	0.221	1.195	1.19	1.283	1.29	1.322	1.274	1.746	1.671	1.655	1.649	1.64	1.653	1.549	1.556	1.552	1.286	1.269	1.291	1.477	1.472	1.471	1.591	1.631	1.61	1.17
75.6	1.687	1.689	1.737	1.601	1.573	1.834	1.757	1.739	1.704	0.306	0.263	0.244	0.521	0.498	0.472	0.211	0.245	0.244	0.286	0.313	0.303	0.236	0.234	0.219	1.195	1.182	1.282	1.29	1.321	1.289	1.723	1.684	1.622	1.631	1.643	1.649	1.542	1.596	1.55	1.266	1.27	1.287	1.459	1.47	1.445	1.582	1.602	1.601	1.222
76.1	1.693	1.651	1.726	1.572	1.573	1.836	1.742	1.748	1.685	0.31	0.263	0.244	0.524	0.506	0.474	0.207	0.253	0.238	0.289	0.331	0.313	0.237	0.235	0.222	1.197	1.248	1.289	1.292	1.34	1.288	1.739	1.673	1.629	1.654	1.657	1.657	1.481	1.563	1.555	1.237	1.261	1.276	1.452	1.476	1.453	1.584	1.603	1.547	1.195
76.6	1.69	1.66	1.731	1.538	1.577	1.832	1.751	1.74	1.707	0.309	0.263	0.244	0.524	0.499	0.476	0.211	0.259	0.243	0.287	0.312	0.314	0.241	0.234	0.225	1.213	1.25	1.293	1.319	1.35	1.291	1.729	1.668	1.635	1.636	1.645	1.652	1.546	1.561	1.548	1.259	1.265	1.305	1.452	1.449	1.448	1.59	1.609	1.601	1.212
77.1	1.678	1.634	1.648	1.498	1.504	1.769	1.657	1.641	1.648	0.305	0.274	0.238	0.521	0.495	0.473	0.211	0.242	0.241	0.299	0.33	0.315	0.239	0.236	0.222	1.217	1.246	1.293	1.317	1.356	1.292	1.669	1.664	1.627	1.6	1.629	1.645	1.446	1.525	1.49	1.225	1.257	1.277	1.409	1.411	1.416	1.53	1.553	1.495	1.153
77.6	1.68	1.688	1.722	1.504	1.574	1.835	1.753	1.735	1.686	0.308	0.263	0.245	0.522	0.506	0.473	0.207	0.242	0.24	0.301	0.314	0.316	0.247	0.238	0.222	1.22	1.266	1.311	1.319	1.382	1.307	1.725	1.669	1.629	1.635	1.635	1.65	1.472	1.555	1.525	1.24	1.265	1.281	1.425	1.441	1.448	1.581	1.594	1.542	1.17
78.1	1.679	1.659	1.732	1.572	1.574	1.833	1.749	1.743	1.681	0.312	0.274	0.244	0.523	0.5	0.477	0.21	0.256	0.243	0.306	0.338	0.316	0.249	0.235	0.224	1.224	1.274	1.318	1.344	1.415	1.31	1.722	1.656	1.621	1.634	1.631	1.635	1.475	1.555	1.528	1.24	1.265	1.279	1.43	1.426	1.449	1.589	1.606	1.554	1.151
78.6	1.674	1.654	1.719	1.574	1.569	1.827	1.747	1.736	1.677	0.309	0.263	0.244	0.527	0.51	0.474	0.209	0.242	0.241	0.301	0.331	0.317	0.26	0.238	0.227	1.24	1.272	1.322	1.33	1.412	1.321	1.668	1.65	1.623	1.629	1.626	1.647	1.47	1.554	1.501	1.237	1.264	1.277	1.449	1.449	1.423	1.59	1.615	1.548	1.189
79.1	1.683	1.689	1.725	1.531	1.569	1.824	1.744	1.742	1.683	0.311	0.276	0.243	0.523	0.508	0.478	0.209	0.239	0.244	0.311	0.344	0.328	0.282	0.237	0.229	1.247	1.284	1.341	1.349	1.415	1.316	1.669	1.665	1.631	1.6	1.633	1.644	1.476	1.556	1.503	1.257	1.263	1.28	1.453	1.415	1.421	1.594	1.605	1.528	1.145
79.6	1.678	1.652	1.727	1.536	1.564	1.824	1.737	1.728	1.674	0.311	0.263	0.244	0.548	0.519	0.479	0.207	0.242	0.238	0.308	0.345	0.331	0.279	0.239	0.231	1.27	1.302	1.38	1.352	1.418	1.381	1.672	1.672	1.616	1.633	1.628	1.637	1.469	1.528	1.528	1.234	1.258	1.279	1.425	1.449	1.429	1.561	1.578	1.528	1.146
80.1	1.687	1.654	1.734	1.58	1.571	1.823	1.738	1.735	1.676	0.309	0.277	0.243	0.525	0.518	0.478	0.21	0.255	0.24	0.31	0.341	0.333	0.293	0.239	0.231	1.272	1.304	1.368	1.355	1.419	1.385	1.642	1.649	1.596	1.597	1.626	1.633	1.473	1.528	1.523	1.242	1.255	1.275	1.422	1.446	1.416	1.555	1.603	1.524	1.148
80.6	1.67	1.624	1.645	1.5	1.501	1.761	1.668	1.649	1.633	0.306	0.263	0.238	0.523	0.507	0.475	0.213	0.252	0.24	0.312	0.342	0.332	0.293	0.246	0.233	1.275	1.334	1.373	1.418	1.436	1.38	1.669	1.65	1.621	1.596	1.637	1.635	1.433	1.489	1.487	1.216	1.202	1.268	1.402	1.407	1.404	1.534	1.518	1.486	1.136
81.1	1.677	1.65	1.691	1.523	1.567	1.817	1.731	1.738	1.682	0.307	0.263	0.243	0.548	0.521	0.481	0.21	0.258	0.241	0.309	0.34	0.334	0.296	0.24	0.231	1.27	1.287	1.338	1.33	1.415	1.333	1.606	1.573	1.58	1.549	1.592	1.571	1.465	1.532	1.499	1.235	1.257	1.278	1.418	1.423	1.415	1.565	1.59	1.519	1.157
81.6	1.681	1.651	1.733	1.534	1.502	1.802	1.742	1.677	1.682	0.308	0.263	0.244	0.554	0.521	0.486	0.21	0.252	0.24	0.315	0.346	0.347	0.31	0.25	0.244	1.291	1.365	1.383	1.42	1.439	1.386	1.644	1.652	1.605	1.578	1.612	1.624	1.441	1.525	1.496	1.231	1.259	1.27	1.424	1.417	1.424	1.569	1.6	1.521	1.137
82.1	1.676	1.642	1.721	1.594	1.506	1.8	1.733	1.746	1.685	0.31	0.273	0.244	0.526	0.522	0.478	0.211	0.244	0.243	0.315	0.35	0.36	0.342	0.262	0.244	1.296	1.365	1.392	1.419	1.438	1.407	1.646	1.652	1.601	1.594	1.631	1.598	1.461	1.53	1.495	1.223	1.247	1.275	1.42	1.418	1.414	1.557	1.593	1.524	1.139
82.6	1.678	1.643	1.69	1.536	1.557	1.797	1.742	1.728	1.681	0.308	0.275	0.243	0.553	0.52	0.483	0.211	0.24	0.242	0.324	0.348	0.36	0.347	0.261	0.259	1.297	1.369	1.395	1.423	1.451	1.404	1.638	1.596	1.606	1.576	1.622	1.599	1.463	1.523	1.489	1.224	1.253	1.278	1.426	1.414	1.425	1.553	1.57	1.522	1.143
83.1	1.678	1.634	1.661	1.533	1.505	1.792	1.675	1.738	1.674	0.309	0.263	0.245	0.557	0.519	0.48	0.21	0.246	0.242	0.337	0.364	0.363	0.361	0.26	0.26	1.295	1.386	1.407	1.431	1.454	1.402	1.642	1.648	1.6	1.576	1.621	1.598	1.437	1.518	1.524	1.234	1.252	1.269	1.413	1.407	1.406	1.554	1.579	1.512	1.129
83.6	1.688	1.642	1.658	1.58	1.509	1.83	1.731	1.655	1.678	0.309	0.263	0.246	0.553	0.525	0.485	0.21	0.25	0.243	0.336	0.365	0.362	0.372	0.276	0.274	1.309	1.381	1.406	1.436	1.451	1.402	1.639	1.647	1.596	1.573	1.616	1.603	1.438	1.528	1.496	1.228	1.255	1.272	1.426	1.407	1.411	1.559	1.516	1.491	1.125
84.1	1.675	1.641	1.687	1.584	1.499	1.794	1.736	1.646	1.671	0.308	0.273	0.245	0.559	0.52	0.481	0.211	0.242	0.24	0.351	0.379	0.362	0.398	0.281	0.274	1.318	1.385	1.416	1.429	1.465	1.433	1.639	1.655	1.595	1.566	1.621	1.599	1.434	1.518	1.49	1.223	1.204	1.276	1.417	1.415	1.411	1.533	1.522	1.489	1.135
84.6	1.68	1.653	1.66	1.535	1.562	1.775	1.738	1.657	1.681	0.311	0.275	0.244	0.556	0.544	0.482	0.208	0.254	0.243	0.354	0.378	0.364	0.404	0.284	0.276	1.336	1.387	1.418	1.436	1.464	1.418	1.64	1.574	1.601	1.572	1.616	1.595	1.437	1.516	1.49	1.223	1.246	1.277	1.408	1.414	1.406	1.533	1.522	1.488	1.135
85.1	1.676	1.651	1.659	1.524	1.501	1.773	1.67	1.73	1.646	0.307	0.263	0.245	0.554	0.522	0.481	0.207	0.242	0.239	0.358	0.396	0.367	0.415	0.284	0.276	1.32	1.402	1.421	1.44	1.506	1.416	1.641	1.6	1.6	1.576	1.613	1.594	1.438	1.517	1.483	1.216	1.243	1.27	1.418	1.443	1.417	1.542	1.517	1.487	1.13
85.6	1.669	1.649	1.658	1.51	1.505	1.797	1.73	1.64	1.67	0.311	0.275	0.244	0.555	0.523	0.494	0.21	0.259	0.242	0.359	0.399	0.373	0.449	0.287	0.286	1.387	1.414	1.483	1.457	1.519	1.446	1.634	1.598	1.596	1.566	1.618	1.597	1.431	1.522	1.487	1.231	1.244	1.267	1.413	1.41	1.409	1.619	1.525	1.489	1.186
86.1	1.645	1.626	1.639	1.46	1.439	1.753	1.651	1.596	1.628	0.308	0.263	0.243	0.553	0.522	0.484	0.21	0.254	0.241	0.361	0.41	0.377	0.476	0.3	0.287	1.38	1.411	1.436	1.467	1.51	1.446	1.612	1.574	1.598	1.578	1.619	1.594	1.416	1.492	1.467	1.201	1.201	1.216	1.395	1.399	1.38	1.464	1.488	1.481	1.117
86.6167	1.676	1.645	1.657	1.491	1.55	1.763	1.739	1.654	1.652	0.314	0.275	0.244	0.559	0.526	0.496	0.21	0.24	0.24	0.38	0.41	0.388	0.495	0.303	0.289	1.382	1.41	1.438	1.46	1.492	1.469	1.604	1.576	1.595	1.556	1.616	1.597	1.437	1.512	1.487	1.224	1.248	1.261	1.411	1.412	1.408	1.543	1.525	1.49	1.124
87.1333	1.678	1.643	1.657	1.472	1.569	1.767	1.677	1.645	1.647	0.312	0.275	0.245	0.558	0.541	0.493	0.209	0.252	0.24	0.393	0.412	0.401	0.535	0.332	0.299	1.4	1.434	1.482	1.467	1.536	1.451	1.607	1.594	1.593	1.55	1.61	1.588	1.437	1.485	1.464	1.224	1.234	1.271	1.403	1.407	1.401	1.528	1.521	1.483	1.14
87.6333	1.674	1.631	1.649	1.475	1.51	1.757	1.728	1.675	1.676	0.309	0.277	0.244	0.562	0.547	0.498	0.209	0.243	0.242	0.421	0.424	0.404	0.554	0.335	0.311	1.409	1.464	1.494	1.49	1.544	1.511	1.635	1.595	1.599	1.554	1.619	1.593	1.432	1.486	1.466	1.22	1.24	1.269	1.406	1.406	1.41	1.527	1.519	1.482	1.13
88.1333	1.674	1.641	1.658	1.471	1.501	1.764	1.677	1.656	1.671	0.31	0.275	0.245	0.561	0.554	0.5	0.208	0.247	0.242	0.423	0.437	0.412	0.596	0.348	0.33	1.406	1.47	1.498	1.537	1.544	1.51	1.604	1.596	1.598	1.551	1.608	1.569	1.428	1.492	1.489	1.207	1.246	1.267	1.414	1.41	1.416	1.528	1.529	1.474	1.134
88.6667	1.665	1.627	1.654	1.475	1.506	1.754	1.671	1.648	1.64	0.312	0.274	0.244	0.567	0.554	0.502	0.207	0.262	0.24	0.432	0.45	0.414	0.628	0.354	0.342	1.411	1.481	1.506	1.53	1.54	1.513	1.603	1.593	1.594	1.552	1.609	1.597	1.432	1.511	1.481	1.214	1.2	1.261	1.397	1.404	1.401	1.526	1.518	1.486	1.132
89.1667	1.67	1.635	1.637	1.463	1.506	1.762	1.675	1.65	1.644	0.312	0.276	0.244	0.561	0.553	0.501	0.209	0.244	0.241	0.449	0.455	0.414	0.688	0.37	0.348	1.413	1.486	1.514	1.545	1.548	1.517	1.633	1.592	1.594	1.548	1.607	1.593	1.432	1.49	1.466	1.215	1.248	1.266	1.404	1.411	1.399	1.5	1.489	1.483	1.121
89.6667	1.668	1.646	1.657	1.469	1.502	1.745	1.669	1.652	1.641	0.31	0.276	0.244	0.564	0.553	0.5	0.208	0.252	0.243	0.479	0.463	0.43	0.721	0.4	0.347	1.443	1.488	1.507	1.538	1.544	1.515	1.6	1.564	1.574	1.542	1.586	1.548	1.43	1.498	1.486	1.224	1.238	1.267	1.401	1.399	1.404	1.488	1.492	1.491	1.131
90.1667	1.68	1.634	1.646	1.475	1.491	1.764	1.673	1.653	1.647	0.311	0.273	0.245	0.566	0.555	0.516	0.207	0.24	0.243	0.491	0.477	0.462	0.768	0.41	0.38	1.444	1.497	1.513	1.547	1.544	1.521	1.597	1.571	1.576	1.544	1.605	1.568	1.434	1.491	1.466	1.223	1.198	1.265	1.407	1.406	1.404	1.53	1.491	1.483	1.133
90.6667	1.67	1.635	1.648	1.48	1.509	1.755	1.672	1.643	1.641	0.312	0.274	0.246	0.564	0.555	0.517	0.208	0.257	0.242	0.5	0.481	0.466	0.82	0.422	0.396	1.439	1.492	1.525	1.56	1.547	1.515	1.596	1.566	1.58	1.54	1.598	1.568	1.426	1.492	1.465	1.226	1.202	1.264	1.409	1.402	1.402	1.523	1.491	1.483	1.13
91.1667	1.672	1.625	1.651	1.471	1.502	1.749	1.667	1.644	1.643	0.316	0.276	0.244	0.564	0.554	0.517	0.207	0.248	0.241	0.506	0.514	0.477	0.853	0.427	0.41	1.41	1.487	1.51	1.489	1.489	1.448	1.577	1.538	1.513	1.53	1.521	1.534	1.42	1.501	1.465	1.219	1.2	1.263	1.396	1.413	1.405	1.456	1.486	1.487	1.145
91.6667	1.588	1.633	1.635	1.459	1.436	1.736	1.626	1.588	1.62	0.308	0.263	0.243	0.562	0.554	0.501	0.208	0.246	0.242	0.543	0.528	0.492	0.938	0.47	0.424	1.514	1.526	1.545	1.564	1.555	1.54	1.603	1.569	1.58	1.547	1.593	1.554	1.357	1.419	1.417	1.149	1.164	1.207	1.343	1.384	1.339	1.455	1.481	1.43	1.075
92.1667	1.678	1.643	1.648	1.472	1.567	1.765	1.651	1.652	1.65	0.317	0.275	0.245	0.569	0.557	0.537	0.209	0.262	0.242	0.554	0.545	0.516	1.032	0.487	0.453	1.508	1.607	1.556	1.556	1.547	1.538	1.597	1.554	1.573	1.54	1.593	1.553	1.42	1.499	1.465	1.225	1.199	1.257	1.402	1.412	1.406	1.464	1.486	1.461	1.15
92.6667	1.672	1.629	1.648	1.47	1.505	1.751	1.65	1.642	1.64	0.312	0.277	0.243	0.566	0.557	0.517	0.208	0.238	0.24	0.6	0.573	0.539	1.111	0.525	0.476	1.514	1.602	1.558	1.557	1.546	1.535	1.6	1.57	1.579	1.542	1.546	1.555	1.414	1.443	1.423	1.21	1.201	1.253	1.394	1.409	1.397	1.463	1.493	1.457	1.112
93.1667	1.68	1.638	1.655	1.462	1.498	1.747	1.653	1.644	1.637	0.314	0.277	0.244	0.57	0.554	0.517	0.21	0.245	0.243	0.608	0.593	0.544	1.181	0.545	0.514	1.522	1.599	1.555	1.567	1.547	1.536	1.597	1.55	1.578	1.539	1.546	1.547	1.434	1.447	1.461	1.203	1.196	1.263	1.397	1.399	1.389	1.457	1.482	1.484	1.124
93.6667	1.67	1.633	1.647	1.463	1.458	1.755	1.653	1.648	1.633	0.312	0.273	0.246	0.572	0.556	0.539	0.21	0.252	0.244	0.641	0.613	0.559	1.291	0.585	0.527	1.535	1.626	1.585	1.576	1.562	1.542	1.6	1.551	1.579	1.54	1.546	1.554	1.412	1.45	1.429	1.218	1.198	1.245	1.395	1.403	1.394	1.456	1.486	1.452	1.107
94.1667	1.667	1.635	1.644	1.464	1.467	1.753	1.649	1.647	1.626	0.314	0.273	0.244	0.573	0.56	0.54	0.209	0.253	0.241	0.678	0.653	0.598	1.418	0.6	0.545	1.539	1.633	1.624	1.568	1.555	1.539	1.598	1.544	1.577	1.543	1.543	1.55	1.413	1.446	1.426	1.169	1.199	1.246	1.397	1.4	1.402	1.458	1.485	1.487	1.128
94.6667	1.672	1.63	1.634	1.462	1.469	1.741	1.652	1.649	1.639	0.312	0.263	0.245	0.573	0.558	0.537	0.21	0.252	0.241	0.72	0.673	0.619	1.531	0.644	0.589	1.541	1.63	1.625	1.573	1.569	1.539	1.596	1.545	1.568	1.538	1.544	1.548	1.413	1.454	1.456	1.217	1.201	1.251	1.401	1.406	1.396	1.46	1.493	1.46	1.129
95.1667	1.59	1.557	1.625	1.454	1.43	1.675	1.597	1.58	1.619	0.31	0.276	0.243	0.566	0.555	0.518	0.207	0.253	0.245	0.762	0.71	0.651	1.648	0.687	0.617	1.543	1.639	1.626	1.601	1.557	1.541	1.599	1.543	1.575	1.544	1.544	1.546	1.342	1.387	1.402	1.146	1.152	1.186	1.336	1.378	1.338	1.432	1.453	1.423	1.109
95.6667	1.675	1.626	1.643	1.469	1.464	1.733	1.648	1.619	1.632	0.315	0.276	0.245	0.575	0.56	0.537	0.209	0.239	0.241	0.785	0.747	0.678	1.835	0.74	0.656	1.567	1.622	1.652	1.612	1.566	1.541	1.593	1.548	1.569	1.543	1.542	1.548	1.417	1.44	1.454	1.169	1.197	1.256	1.351	1.399	1.386	1.454	1.484	1.463	1.122
96.1667	1.646	1.634	1.649	1.531	1.463	1.738	1.643	1.623	1.631	0.314	0.279	0.246	0.592	0.559	0.54	0.211	0.252	0.242	0.839	0.785	0.701	2.002	0.762	0.718	1.574	1.636	1.655	1.605	1.568	1.541	1.591	1.544	1.582	1.539	1.541	1.548	1.416	1.422	1.424	1.168	1.197	1.253	1.392	1.406	1.398	1.458	1.475	1.459	1.11
96.6833	1.586	1.558	1.633	1.47	1.425	1.66	1.596	1.588	1.561	0.313	0.276	0.244	0.571	0.56	0.519	0.209	0.254	0.245	0.891	0.816	0.742	2.181	0.828	0.747	1.571	1.621	1.655	1.64	1.576	1.542	1.595	1.54	1.573	1.539	1.541	1.541	1.347	1.386	1.363	1.151	1.172	1.162	1.335	1.336	1.312	1.461	1.466	1.393	1.112
97.1833	1.674	1.633	1.641	1.48	1.471	1.744	1.653	1.619	1.634	0.312	0.275	0.246	0.607	0.568	0.539	0.208	0.243	0.241	0.949	0.859	0.769	2.34	0.898	0.802	1.576	1.621	1.655	1.636	1.562	1.542	1.587	1.543	1.544	1.539	1.541	1.542	1.415	1.418	1.401	1.167	1.199	1.211	1.393	1.408	1.384	1.449	1.485	1.458	1.122
97.6833	1.666	1.616	1.643	1.475	1.469	1.744	1.641	1.645	1.642	0.318	0.274	0.244	0.607	0.564	0.547	0.21	0.254	0.244	1.005	0.909	0.825	2.442	0.978	0.88	1.569	1.629	1.657	1.61	1.567	1.54	1.582	1.544	1.551	1.542	1.545	1.542	1.416	1.419	1.422	1.163	1.198	1.211	1.405	1.4	1.394	1.458	1.467	1.432	1.125
98.1833	1.677	1.623	1.634	1.463	1.466	1.737	1.628	1.621	1.617	0.314	0.276	0.244	0.588	0.564	0.547	0.209	0.243	0.242	1.063	0.978	0.884	2.562	1.012	0.917	1.569	1.601	1.661	1.6	1.571	1.541	1.59	1.536	1.541	1.517	1.541	1.545	1.412	1.397	1.39	1.166	1.174	1.212	1.351	1.395	1.341	1.456	1.468	1.418	1.073
98.6833	1.674	1.62	1.637	1.506	1.467	1.74	1.645	1.624	1.625	0.316	0.274	0.246	0.607	0.567	0.548	0.209	0.243	0.244	1.137	1.009	0.921	2.551	1.114	0.995	1.548	1.606	1.662	1.61	1.575	1.539	1.587	1.548	1.543	1.537	1.539	1.543	1.41	1.417	1.397	1.16	1.201	1.248	1.38	1.4	1.384	1.464	1.473	1.453	1.077
99.1833	1.642	1.628	1.629	1.462	1.466	1.729	1.624	1.617	1.632	0.314	0.276	0.246	0.61	0.571	0.552	0.211	0.26	0.244	1.224	1.091	0.979	2.598	1.192	1.07	1.55	1.598	1.662	1.614	1.568	1.544	1.595	1.538	1.523	1.531	1.519	1.543	1.355	1.418	1.398	1.171	1.174	1.209	1.352	1.39	1.337	1.458	1.462	1.42	1.075
99.6833	1.668	1.626	1.647	1.494	1.461	1.741	1.64	1.646	1.634	0.318	0.278	0.246	0.607	0.581	0.55	0.208	0.24	0.242	1.308	1.153	1.052	2.554	1.303	1.158	1.548	1.557	1.653	1.598	1.569	1.539	1.559	1.542	1.542	1.517	1.524	1.54	1.352	1.422	1.397	1.17	1.201	1.215	1.349	1.397	1.34	1.449	1.456	1.418	1.116
100.183	1.669	1.623	1.642	1.523	1.468	1.737	1.647	1.613	1.633	0.318	0.277	0.247	0.608	0.572	0.551	0.209	0.252	0.243	1.398	1.221	1.13	2.553	1.414	1.271	1.549	1.528	1.656	1.6	1.57	1.545	1.582	1.542	1.515	1.508	1.519	1.537	1.356	1.423	1.387	1.166	1.203	1.207	1.352	1.379	1.352	1.451	1.465	1.417	1.106
100.683	1.592	1.57	1.614	1.467	1.428	1.661	1.586	1.583	1.559	0.313	0.277	0.243	0.607	0.569	0.548	0.21	0.261	0.24	1.501	1.309	1.183	2.434	1.523	1.349	1.545	1.526	1.633	1.579	1.564	1.545	1.574	1.533	1.511	1.511	1.515	1.537	1.333	1.386	1.363	1.143	1.157	1.181	1.335	1.337	1.322	1.411	1.463	1.357	1.046
101.183	1.648	1.629	1.636	1.467	1.464	1.735	1.626	1.619	1.624	0.315	0.276	0.247	0.608	0.604	0.55	0.21	0.243	0.241	1.598	1.39	1.269	2.424	1.649	1.493	1.546	1.555	1.65	1.605	1.562	1.536	1.578	1.541	1.519	1.538	1.515	1.535	1.356	1.42	1.395	1.165	1.198	1.21	1.355	1.394	1.34	1.454	1.466	1.396	1.103
101.683	1.674	1.622	1.642	1.464	1.432	1.741	1.646	1.614	1.626	0.319	0.275	0.245	0.612	0.605	0.552	0.21	0.244	0.242	1.742	1.513	1.346	2.414	1.816	1.631	1.544	1.526	1.648	1.597	1.562	1.542	1.591	1.535	1.539	1.535	1.5	1.542	1.35	1.422	1.394	1.151	1.198	1.211	1.343	1.401	1.339	1.441	1.458	1.404	1.082
102.183	1.651	1.624	1.624	1.463	1.467	1.736	1.622	1.624	1.627	0.328	0.276	0.247	0.63	0.605	0.554	0.209	0.26	0.241	1.879	1.6	1.453	2.378	1.943	1.776	1.54	1.533	1.655	1.577	1.56	1.548	1.574	1.532	1.52	1.517	1.498	1.537	1.356	1.41	1.394	1.165	1.174	1.207	1.343	1.403	1.338	1.434	1.456	1.389	1.052
102.683	1.65	1.626	1.633	1.466	1.459	1.742	1.646	1.614	1.615	0.329	0.276	0.245	0.631	0.605	0.553	0.21	0.245	0.242	2.045	1.739	1.559	2.373	2.166	1.929	1.539	1.525	1.634	1.567	1.56	1.542	1.543	1.536	1.513	1.512	1.501	1.539	1.351	1.414	1.369	1.165	1.198	1.207	1.342	1.403	1.336	1.437	1.457	1.41	1.073
103.183	1.646	1.624	1.634	1.468	1.436	1.674	1.614	1.62	1.621	0.328	0.279	0.245	0.627	0.604	0.556	0.209	0.241	0.242	2.204	1.894	1.693	2.363	2.312	2.096	1.542	1.52	1.63	1.571	1.568	1.543	1.573	1.527	1.518	1.52	1.5	1.536	1.35	1.387	1.366	1.167	1.199	1.209	1.335	1.399	1.342	1.44	1.463	1.384	1.103
103.683	1.649	1.625	1.639	1.473	1.452	1.735	1.637	1.618	1.633	0.318	0.278	0.245	0.634	0.604	0.555	0.211	0.254	0.244	2.398	1.995	1.818	2.341	2.384	2.162	1.52	1.527	1.629	1.568	1.56	1.54	1.547	1.52	1.514	1.476	1.498	1.513	1.34	1.392	1.374	1.158	1.199	1.207	1.342	1.4	1.335	1.44	1.428	1.395	1.072
104.183	1.669	1.626	1.644	1.461	1.422	1.675	1.617	1.588	1.621	0.329	0.28	0.246	0.634	0.606	0.561	0.208	0.245	0.237	2.4	2.158	1.982	2.324	2.417	2.286	1.519	1.527	1.634	1.567	1.558	1.547	1.574	1.527	1.506	1.512	1.498	1.536	1.351	1.386	1.356	1.166	1.197	1.208	1.342	1.384	1.341	1.434	1.457	1.39	1.077
104.683	1.587	1.62	1.629	1.461	1.432	1.725	1.619	1.619	1.62	0.329	0.278	0.248	0.64	0.605	0.554	0.213	0.262	0.245	2.399	2.239	2.106	2.263	2.498	2.308	1.523	1.494	1.593	1.549	1.558	1.539	1.542	1.517	1.515	1.48	1.49	1.538	1.346	1.389	1.362	1.167	1.199	1.204	1.337	1.38	1.339	1.438	1.427	1.387	1.048
105.183	1.594	1.572	1.632	1.458	1.426	1.674	1.622	1.595	1.616	0.328	0.281	0.246	0.64	0.608	0.56	0.211	0.254	0.24	2.405	2.345	2.188	2.262	2.513	2.359	1.523	1.497	1.628	1.572	1.562	1.546	1.543	1.528	1.52	1.507	1.495	1.539	1.324	1.384	1.368	1.163	1.173	1.206	1.338	1.388	1.338	1.431	1.426	1.361	1.127
105.683	1.659	1.618	1.629	1.467	1.422	1.657	1.589	1.587	1.612	0.314	0.279	0.246	0.643	0.608	0.559	0.212	0.254	0.243	2.336	2.438	2.214	2.224	2.379	2.337	1.517	1.491	1.593	1.552	1.57	1.54	1.542	1.524	1.492	1.482	1.497	1.515	1.328	1.382	1.354	1.161	1.183	1.208	1.341	1.391	1.338	1.43	1.436	1.36	1.073
106.183	1.59	1.621	1.64	1.452	1.422	1.655	1.594	1.584	1.616	0.329	0.28	0.246	0.642	0.63	0.568	0.21	0.255	0.241	2.333	2.495	2.351	2.218	2.385	2.361	1.526	1.516	1.631	1.562	1.563	1.542	1.542	1.519	1.511	1.477	1.493	1.51	1.337	1.385	1.36	1.166	1.177	1.212	1.34	1.395	1.337	1.441	1.43	1.364	1.047
106.683	1.649	1.622	1.624	1.458	1.428	1.659	1.587	1.584	1.616	0.317	0.275	0.247	0.637	0.607	0.57	0.21	0.258	0.242	2.271	2.492	2.342	2.222	2.358	2.361	1.515	1.497	1.626	1.564	1.563	1.544	1.546	1.526	1.513	1.479	1.501	1.516	1.323	1.384	1.363	1.127	1.174	1.211	1.335	1.343	1.312	1.427	1.396	1.357	1.069
107.183	1.589	1.613	1.63	1.465	1.415	1.666	1.594	1.592	1.562	0.318	0.278	0.247	0.646	0.627	0.571	0.21	0.244	0.24	2.27	2.482	2.353	2.227	2.348	2.327	1.517	1.513	1.581	1.561	1.57	1.542	1.543	1.52	1.496	1.479	1.49	1.515	1.343	1.382	1.361	1.164	1.171	1.21	1.338	1.378	1.331	1.435	1.417	1.358	1.076
107.683	1.594	1.619	1.629	1.476	1.424	1.66	1.588	1.586	1.612	0.318	0.281	0.248	0.648	0.626	0.575	0.211	0.239	0.243	2.234	2.443	2.379	2.183	2.342	2.309	1.518	1.489	1.592	1.55	1.563	1.539	1.542	1.52	1.495	1.468	1.487	1.511	1.324	1.383	1.362	1.161	1.176	1.206	1.335	1.379	1.333	1.43	1.457	1.365	1.122
108.183	1.517	1.556	1.556	1.453	1.403	1.602	1.564	1.563	1.544	0.313	0.275	0.244	0.642	0.608	0.555	0.21	0.24	0.241	2.203	2.442	2.428	2.189	2.305	2.315	1.451	1.484	1.555	1.558	1.572	1.533	1.526	1.523	1.495	1.476	1.494	1.517	1.3	1.361	1.333	1.123	1.151	1.145	1.293	1.303	1.281	1.412	1.358	1.334	1.083
108.683	1.576	1.627	1.632	1.456	1.418	1.655	1.595	1.581	1.616	0.328	0.275	0.247	0.649	0.628	0.572	0.211	0.243	0.243	2.194	2.367	2.419	2.166	2.311	2.313	1.507	1.488	1.553	1.553	1.568	1.539	1.502	1.518	1.492	1.449	1.494	1.477	1.344	1.381	1.353	1.143	1.16	1.202	1.335	1.387	1.334	1.43	1.389	1.382	1.106
109.183	1.581	1.622	1.639	1.452	1.431	1.659	1.616	1.583	1.558	0.327	0.277	0.267	0.647	0.639	0.579	0.208	0.246	0.239	2.187	2.373	2.421	2.185	2.219	2.294	1.475	1.488	1.553	1.543	1.566	1.545	1.514	1.482	1.479	1.452	1.487	1.509	1.321	1.384	1.356	1.148	1.16	1.184	1.337	1.387	1.334	1.417	1.413	1.359	1.049
109.683	1.59	1.602	1.623	1.449	1.415	1.655	1.579	1.59	1.561	0.328	0.274	0.246	0.649	0.639	0.576	0.209	0.253	0.244	2.144	2.348	2.381	2.168	2.259	2.271	1.475	1.484	1.555	1.542	1.567	1.54	1.541	1.486	1.489	1.47	1.489	1.511	1.315	1.385	1.347	1.123	1.169	1.205	1.333	1.387	1.294	1.421	1.384	1.347	1.05
110.183	1.644	1.561	1.626	1.465	1.428	1.654	1.596	1.575	1.612	0.331	0.277	0.248	0.651	0.637	0.575	0.21	0.245	0.241	2.147	2.345	2.371	2.185	2.211	2.285	1.475	1.488	1.561	1.539	1.556	1.543	1.537	1.519	1.493	1.448	1.487	1.511	1.319	1.384	1.355	1.166	1.197	1.204	1.335	1.388	1.335	1.427	1.392	1.356	1.07
110.683	1.587	1.553	1.626	1.425	1.417	1.658	1.576	1.583	1.557	0.328	0.275	0.245	0.646	0.636	0.572	0.207	0.248	0.244	2.138	2.339	2.379	2.181	2.227	2.268	1.477	1.494	1.547	1.538	1.568	1.543	1.542	1.523	1.495	1.477	1.489	1.511	1.323	1.38	1.357	1.123	1.152	1.184	1.336	1.34	1.299	1.432	1.431	1.35	1.073
111.183	1.584	1.57	1.62	1.446	1.417	1.654	1.583	1.587	1.563	0.329	0.279	0.248	0.653	0.637	0.591	0.209	0.254	0.241	2.079	2.311	2.383	2.161	2.186	2.174	1.438	1.487	1.545	1.534	1.563	1.537	1.515	1.468	1.491	1.425	1.487	1.51	1.316	1.378	1.344	1.142	1.153	1.162	1.335	1.395	1.335	1.438	1.393	1.358	1.03
111.683	1.587	1.556	1.628	1.464	1.409	1.659	1.577	1.577	1.555	0.329	0.278	0.248	0.653	0.643	0.58	0.21	0.243	0.242	2.072	2.304	2.353	2.166	2.165	2.166	1.443	1.483	1.527	1.549	1.541	1.539	1.517	1.488	1.484	1.44	1.489	1.453	1.317	1.381	1.348	1.129	1.156	1.181	1.293	1.338	1.294	1.417	1.389	1.353	1.05
112.183	1.582	1.562	1.622	1.451	1.408	1.638	1.573	1.582	1.559	0.329	0.279	0.265	0.654	0.644	0.61	0.207	0.242	0.239	1.989	2.184	2.282	2.057	2.128	2.112	1.407	1.437	1.511	1.465	1.491	1.481	1.488	1.463	1.464	1.403	1.445	1.421	1.326	1.36	1.356	1.126	1.152	1.155	1.306	1.31	1.289	1.413	1.419	1.352	1.032
112.683	1.578	1.606	1.624	1.447	1.425	1.652	1.58	1.576	1.559	0.319	0.282	0.248	0.658	0.644	0.608	0.209	0.248	0.242	2.069	2.303	2.347	2.168	2.162	2.157	1.448	1.47	1.545	1.553	1.574	1.544	1.521	1.518	1.487	1.428	1.484	1.511	1.316	1.378	1.352	1.126	1.148	1.159	1.294	1.339	1.289	1.4	1.382	1.348	1.068
113.183	1.557	1.556	1.63	1.438	1.411	1.656	1.57	1.58	1.558	0.328	0.28	0.265	0.653	0.638	0.606	0.207	0.26	0.24	2.073	2.256	2.352	2.156	2.155	2.158	1.48	1.48	1.555	1.543	1.564	1.537	1.541	1.484	1.485	1.435	1.488	1.479	1.314	1.364	1.342	1.123	1.149	1.159	1.288	1.338	1.305	1.398	1.377	1.354	1.049
113.717	1.583	1.555	1.575	1.451	1.406	1.652	1.577	1.577	1.56	0.33	0.281	0.268	0.668	0.643	0.612	0.207	0.246	0.238	2.021	2.244	2.329	2.156	2.152	2.124	1.44	1.486	1.547	1.49	1.559	1.539	1.497	1.486	1.471	1.44	1.483	1.484	1.316	1.362	1.356	1.125	1.149	1.159	1.295	1.336	1.31	1.393	1.383	1.355	1.076
114.217	1.581	1.556	1.627	1.455	1.422	1.656	1.577	1.569	1.561	0.329	0.281	0.266	0.669	0.648	0.612	0.209	0.254	0.242	2.017	2.182	2.305	2.155	2.149	2.125	1.438	1.47	1.53	1.488	1.561	1.543	1.501	1.48	1.481	1.419	1.483	1.447	1.315	1.372	1.352	1.146	1.149	1.179	1.293	1.339	1.288	1.406	1.356	1.357	1.073
114.717	1.588	1.554	1.622	1.458	1.422	1.653	1.581	1.581	1.558	0.331	0.278	0.268	0.675	0.647	0.612	0.207	0.239	0.238	2.017	2.188	2.327	2.159	2.15	2.122	1.44	1.479	1.51	1.536	1.56	1.543	1.514	1.486	1.482	1.449	1.489	1.474	1.315	1.359	1.348	1.122	1.155	1.184	1.295	1.341	1.288	1.407	1.392	1.356	1.045
115.217	1.579	1.551	1.623	1.451	1.363	1.654	1.58	1.58	1.555	0.33	0.282	0.247	0.658	0.65	0.613	0.207	0.244	0.24	2.011	2.199	2.307	2.149	2.127	2.119	1.449	1.472	1.512	1.49	1.564	1.54	1.5	1.466	1.471	1.436	1.491	1.476	1.3	1.354	1.334	1.123	1.155	1.152	1.294	1.335	1.284	1.379	1.387	1.348	1.041
115.717	1.652	1.555	1.63	1.463	1.408	1.656	1.579	1.567	1.562	0.331	0.282	0.248	0.669	0.647	0.626	0.207	0.253	0.243	2.021	2.187	2.231	2.113	2.137	2.123	1.412	1.471	1.52	1.485	1.558	1.544	1.501	1.468	1.474	1.423	1.483	1.447	1.311	1.375	1.335	1.124	1.153	1.206	1.322	1.315	1.287	1.399	1.372	1.359	1.04
116.217	1.574	1.551	1.621	1.445	1.424	1.599	1.578	1.574	1.555	0.331	0.284	0.267	0.67	0.648	0.625	0.21	0.239	0.243	1.998	2.188	2.225	2.116	2.124	2.115	1.417	1.47	1.525	1.487	1.567	1.542	1.512	1.466	1.471	1.438	1.486	1.456	1.294	1.379	1.343	1.125	1.151	1.155	1.309	1.309	1.288	1.398	1.357	1.343	1.073
116.717	1.574	1.551	1.624	1.448	1.418	1.657	1.588	1.58	1.556	0.329	0.277	0.268	0.688	0.65	0.627	0.211	0.244	0.244	2.014	2.179	2.22	2.159	2.118	2.113	1.443	1.478	1.509	1.492	1.563	1.544	1.496	1.467	1.47	1.422	1.479	1.475	1.298	1.36	1.336	1.124	1.15	1.161	1.291	1.301	1.289	1.402	1.349	1.339	1.106
117.217	1.557	1.555	1.626	1.457	1.415	1.636	1.578	1.566	1.559	0.33	0.279	0.248	0.69	0.649	0.628	0.209	0.256	0.244	1.98	2.144	2.225	2.163	2.127	2.105	1.441	1.467	1.51	1.487	1.566	1.537	1.497	1.485	1.475	1.424	1.485	1.444	1.3	1.358	1.337	1.122	1.148	1.186	1.337	1.339	1.293	1.407	1.366	1.339	1.083
117.717	1.549	1.564	1.631	1.443	1.414	1.654	1.572	1.575	1.56	0.329	0.279	0.269	0.69	0.666	0.626	0.209	0.255	0.241	2.018	2.172	2.208	2.152	2.137	2.109	1.424	1.464	1.515	1.471	1.558	1.543	1.497	1.466	1.471	1.418	1.487	1.452	1.289	1.361	1.338	1.126	1.155	1.178	1.32	1.289	1.295	1.397	1.356	1.342	1.049
	1.52	1.484	1.553	1.375	1.397	1.589	1.51	1.499	1.511	0.328	0.277	0.266	0.672	0.649	0.623	0.21	0.254	0.244																			1.268	1.321	1.258	1.113	1.143	1.139	1.28	1.28	1.276	1.332	1.336	1.297	1.016
	1.583	1.559	1.627	1.451	1.409	1.634	1.577	1.576	1.54	0.33	0.3	0.266	0.691	0.652	0.627	0.208	0.245	0.239																			1.292	1.357	1.333	1.124	1.153	1.161	1.314	1.303	1.291	1.399	1.358	1.335	1.078
	1.579	1.546	1.563	1.455	1.408	1.653	1.574	1.575	1.559	0.33	0.299	0.269	0.692	0.666	0.628	0.209	0.262	0.251																			1.29	1.363	1.333	1.122	1.155	1.158	1.303	1.304	1.291	1.402	1.372	1.337	1.077
	1.556	1.554	1.625	1.449	1.416	1.604	1.571	1.56	1.555	0.332	0.301	0.269	0.692	0.657	0.629	0.21	0.256	0.241																			1.296	1.36	1.336	1.124	1.152	1.155	1.286	1.306	1.282	1.378	1.351	1.329	1.115
	1.574	1.557	1.629	1.447	1.42	1.602	1.565	1.57	1.559	0.331	0.299	0.271	0.713	0.685	0.63	0.208	0.252	0.244																			1.293	1.351	1.334	1.125	1.149	1.152	1.322	1.284	1.283	1.378	1.355	1.335	1.074
	1.586	1.555	1.625	1.455	1.41	1.61	1.575	1.576	1.56	0.331	0.303	0.273	0.715	0.687	0.632	0.209	0.254	0.24																			1.289	1.349	1.294	1.124	1.155	1.154	1.294	1.296	1.288	1.412	1.351	1.328	1.047
	1.544	1.56	1.613	1.453	1.423	1.602	1.564	1.575	1.543	0.331	0.3	0.269	0.716	0.686	0.628	0.212	0.259	0.242																			1.291	1.329	1.294	1.123	1.142	1.154	1.289	1.273	1.287	1.353	1.333	1.327	1.03
	1.554	1.558	1.566	1.442	1.463	1.603	1.566	1.571	1.556	0.331	0.303	0.271	0.727	0.687	0.64	0.208	0.245	0.244																			1.294	1.353	1.29	1.123	1.15	1.165	1.339	1.295	1.282	1.344	1.344	1.337	1.032
	1.552	1.554	1.564	1.449	1.42	1.608	1.576	1.567	1.558	0.332	0.302	0.27	0.726	0.69	0.63	0.209	0.253	0.243																			1.284	1.326	1.297	1.121	1.144	1.153	1.292	1.307	1.284	1.342	1.351	1.292	1.048
	1.559	1.522	1.562	1.438	1.455	1.595	1.572	1.566	1.534	0.333	0.3	0.273	0.727	0.689	0.632	0.21	0.254	0.241																			1.261	1.323	1.29	1.118	1.152	1.159	1.286	1.281	1.285	1.351	1.332	1.289	1.04
																0.209	0.244	0.242
																0.208	0.255	0.245
																0.208	0.24	0.239
																0.209	0.253	0.242
																0.207	0.244	0.241
																0.207	0.251	0.243
																0.208	0.255	0.241
																0.209	0.26	0.243
																0.208	0.253	0.241
																0.209	0.261	0.241
																0.207	0.254	0.243
																0.208	0.244	0.243
																0.207	0.242	0.243
																0.208	0.244	0.24
																0.208	0.252	0.244
																0.209	0.243	0.242
																0.206	0.242	0.242
																0.209	0.244	0.243
																0.208	0.245	0.243
																0.21	0.255	0.242
																0.207	0.26	0.239
																0.208	0.239	0.244
																0.205	0.241	0.243
																0.209	0.251	0.241
																0.21	0.259	0.241
																0.209	0.252	0.241
																0.206	0.243	0.243
																0.205	0.242	0.242
																0.209	0.252	0.241
																0.209	0.254	0.242
																0.208	0.254	0.244
																0.209	0.254	0.242
																0.207	0.247	0.243
																0.209	0.242	0.242
																0.207	0.24	0.242
																0.208	0.243	0.241
																0.209	0.246	0.243
																0.206	0.244	0.239
																0.208	0.254	0.241
																0.209	0.254	0.245
																0.207	0.255	0.242
																0.207	0.254	0.241
																0.208	0.244	0.241
																0.211	0.243	0.24
																0.205	0.244	0.238
																0.209	0.246	0.242
																0.209	0.251	0.244
																0.209	0.254	0.243
																0.207	0.245	0.242
																0.21	0.238	0.243
																0.209	0.243	0.243
																0.209	0.255	0.245
																0.211	0.245	0.243
																0.209	0.253	0.244
																0.208	0.242	0.246
																0.209	0.252	0.243
																0.208	0.242	0.245
																0.209	0.245	0.245
																0.209	0.254	0.243
																0.211	0.254	0.243
																0.208	0.246	0.242
																0.209	0.256	0.245
																0.208	0.243	0.242
																0.209	0.24	0.244
																0.205	0.253	0.243
																0.207	0.238	0.244
																0.207	0.254	0.244
																0.209	0.242	0.241
																0.211	0.238	0.244
																0.209	0.239	0.251
																0.209	0.238	0.241
																0.209	0.24	0.245
																0.209	0.24	0.245
																0.209	0.254	0.245
																0.21	0.242	0.244
																0.21	0.254	0.246
																0.211	0.239	0.243
																0.21	0.26	0.242
																0.21	0.243	0.24
																0.207	0.244	0.246
																0.21	0.243	0.243
																0.209	0.242	0.252
																0.208	0.253	0.242
																0.208	0.254	0.24
																0.208	0.24	0.242
																0.209	0.24	0.242
																0.207	0.242	0.244
																0.205	0.245	0.246
																0.209	0.239	0.242
																0.207	0.239	0.244
																0.209	0.237	0.241
																0.21	0.236	0.243
																0.207	0.239	0.244
																0.208	0.241	0.244
																0.209	0.259	0.244
																0.209	0.24	0.244
																0.209	0.253	0.243
																0.21	0.242	0.246
																0.208	0.238	0.252
																0.211	0.236	0.244
																0.21	0.24	0.246
																0.209	0.241	0.245
																0.209	0.242	0.252
																0.21	0.24	0.241
																0.211	0.241	0.244
																0.207	0.256	0.245
																0.211	0.238	0.246
																0.209	0.24	0.253
																0.21	0.254	0.253
																0.208	0.239	0.246
																0.208	0.245	0.246
																0.207	0.24	0.244
																0.209	0.252	0.246
																0.208	0.237	0.238
																0.21	0.239	0.244
																0.212	0.258	0.253
																0.21	0.261	0.252
																0.207	0.257	0.246
																0.209	0.251	0.245
																0.209	0.237	0.241
																0.209	0.251	0.253
																0.211	0.24	0.243
																0.211	0.236	0.245
																0.208	0.232	0.245
																0.209	0.243	0.244
																0.209	0.242	0.244
																0.209	0.237	0.242
																0.21	0.241	0.252
																0.21	0.242	0.253
																0.209	0.239	0.243
																0.208	0.236	0.251
																0.21	0.24	0.243
																0.208	0.245	0.252
																0.208	0.239	0.244
																0.21	0.238	0.245
																0.209	0.235	0.244
																0.213	0.24	0.244
																0.207	0.244	0.243
																0.21	0.24	0.245
																0.208	0.238	0.243
																0.208	0.236	0.246
																0.208	0.234	0.246
																0.21	0.236	0.246
																0.211	0.236	0.242
																0.207	0.239	0.254
																0.209	0.238	0.254
																0.208	0.241	0.243
																0.21	0.244	0.252
																0.21	0.239	0.247
																0.212	0.244	0.245
																0.211	0.241	0.253
																0.21	0.236	0.251
																0.209	0.237	0.243
																0.212	0.238	0.243
																0.209	0.236	0.246
																0.21	0.236	0.245
																0.212	0.234	0.253
																0.211	0.235	0.252
																0.211	0.233	0.252
																0.213	0.238	0.245
																0.212	0.239	0.252
																0.21	0.236	0.243
																0.212	0.235	0.253
																0.212	0.236	0.252
																0.211	0.235	0.243
																0.211	0.238	0.243
																0.211	0.237	0.247
																0.21	0.237	0.253
																0.209	0.235	0.246
																0.208	0.234	0.246
																0.21	0.235	0.246
																0.212	0.235	0.245
																0.209	0.237	0.242
																0.209	0.236	0.245
																0.209	0.236	0.243
																0.211	0.233	0.244
																0.209	0.234	0.245
																0.208	0.234	0.247
																0.214	0.234	0.253
																0.212	0.233	0.245
																0.21	0.235	0.242
																0.208	0.237	0.243
																0.211	0.232	0.245
																0.209	0.235	0.243
																0.21	0.233	0.241
																0.209	0.237	0.242
																0.21	0.233	0.244
																0.209	0.235	0.241
																0.209	0.233	0.245
																0.211	0.232	0.243
																0.211	0.232	0.245
																0.209	0.235	0.252
																0.212	0.235	0.253
																0.211	0.234	0.246
																0.211	0.236	0.243
																0.21	0.234	0.243
																0.211	0.234	0.245
																0.209	0.235	0.252
																0.212	0.237	0.243
																0.21	0.237	0.244
																0.212	0.236	0.242
																0.209	0.233	0.244
																0.211	0.238	0.245
																0.209	0.239	0.253
																0.214	0.24	0.246
																0.209	0.237	0.244
																0.211	0.237	0.245
																0.211	0.24	0.245
																0.209	0.243	0.243
																0.212	0.24	0.243
																0.211	0.242	0.244
																0.212	0.245	0.244
																0.211	0.254	0.252
																0.214	0.255	0.242
																0.213	0.243	0.246
																0.209	0.252	0.242
																0.21	0.242	0.246
																0.209	0.24	0.243
																0.211	0.237	0.242
																0.21	0.238	0.245
																0.211	0.232	0.243
																0.211	0.236	0.242
																0.212	0.234	0.243
																0.211	0.239	0.244
																0.21	0.237	0.244
																0.209	0.237	0.243
																0.21	0.239	0.243
																0.211	0.238	0.245
																0.211	0.238	0.241
																0.21	0.24	0.245
																0.21	0.24	0.243
																0.211	0.241	0.245
																0.209	0.24	0.243
																0.212	0.242	0.243
																0.209	0.244	0.245
																0.21	0.238	0.245
																0.211	0.239	0.241
																0.212	0.235	0.243
																0.211	0.237	0.243
																0.211	0.234	0.243
																0.211	0.236	0.243
																0.212	0.236	0.245
																0.21	0.239	0.245
																0.212	0.239	0.244
																0.211	0.243	0.243
																0.21	0.244	0.243
																0.209	0.252	0.242
																0.209	0.243	0.245
																0.212	0.243	0.244
																0.209	0.242	0.245
																0.211	0.245	0.244
																0.211	0.246	0.244
																0.212	0.253	0.254
																0.213	0.242	0.244
																0.211	0.238	0.243
																0.212	0.238	0.243
																0.211	0.24	0.243
																0.211	0.246	0.245
																0.211	0.245	0.243
																0.213	0.238	0.241
																0.211	0.239	0.243
																0.212	0.239	0.241
																0.21	0.238	0.244
																0.21	0.24	0.241
																0.211	0.239	0.242
																0.211	0.241	0.244
																0.209	0.243	0.242
																0.211	0.242	0.245
																0.209	0.242	0.239
																0.214	0.238	0.245
																0.212	0.236	0.243
																0.209	0.239	0.244
																0.212	0.237	0.24
																0.21	0.243	0.243
																0.207	0.253	0.243
																0.21	0.254	0.241
																0.209	0.244	0.241
																0.211	0.241	0.241
																0.209	0.242	0.241
																0.209	0.241	0.242
																0.211	0.241	0.243
																0.212	0.24	0.243
																0.212	0.243	0.242
																0.211	0.245	0.241
																0.21	0.245	0.245
																0.21	0.242	0.243
																0.214	0.233	0.241
																0.211	0.241	0.242
																0.213	0.241	0.244
																0.213	0.244	0.244
																0.213	0.237	0.242
																0.212	0.239	0.242
																0.211	0.241	0.243
																0.213	0.243	0.243
																0.209	0.238	0.24
																0.212	0.238	0.243
																0.212	0.238	0.242
																0.212	0.235	0.24
																0.211	0.241	0.243
																0.21	0.241	0.243
																0.212	0.237	0.242
																0.212	0.236	0.243
																0.21	0.242	0.243
																0.209	0.242	0.246
																0.211	0.238	0.243
																0.211	0.237	0.243
																0.212	0.24	0.245
																0.211	0.243	0.241
																0.209	0.244	0.241
																0.21	0.238	0.24
																0.209	0.238	0.242
																0.21	0.236	0.24
																0.209	0.238	0.239
																0.213	0.239	0.24
																0.21	0.239	0.242
																0.211	0.241	0.238
																0.212	0.24	0.24
																0.213	0.242	0.239
																0.21	0.237	0.242
																0.212	0.239	0.241
																0.211	0.244	0.241
																0.211	0.238	0.241
																0.212	0.238	0.24
																0.212	0.239	0.239
																0.211	0.244	0.242
																0.212	0.242	0.24
																0.212	0.237	0.24
																0.211	0.243	0.238
																0.211	0.244	0.24
																0.212	0.238	0.242
																0.21	0.242	0.239
																0.209	0.246	0.239
																0.21	0.235	0.241
																0.211	0.254	0.24
																0.21	0.237	0.239
																0.211	0.243	0.239
																0.209	0.24	0.241
																0.212	0.244	0.239
																0.214	0.24	0.24
																0.211	0.237	0.24
																0.212	0.242	0.24
																0.21	0.236	0.241
																0.211	0.236	0.243
																0.21	0.236	0.241
																0.212	0.235	0.24
																0.212	0.236	0.242
																0.211	0.236	0.239
																0.21	0.238	0.239
																0.212	0.236	0.24
																0.21	0.237	0.241
																0.211	0.235	0.238
																0.211	0.239	0.241
																0.207	0.234	0.238
																0.212	0.238	0.239
																0.21	0.238	0.243
																0.212	0.237	0.24
																0.211	0.238	0.239
																0.213	0.236	0.241
																0.211	0.237	0.239
																0.211	0.236	0.239
																0.21	0.238	0.239
																0.21	0.237	0.24
																0.213	0.236	0.242
																0.212	0.237	0.24
																0.214	0.238	0.241
																0.211	0.237	0.24
																0.213	0.235	0.239
																0.211	0.241	0.239
																0.212	0.238	0.239
																0.212	0.24	0.24
																0.212	0.239	0.241
																0.213	0.238	0.238
																0.211	0.237	0.237
																0.213	0.238	0.241
																0.212	0.238	0.241
																0.212	0.236	0.239
																0.215	0.236	0.24
																0.213	0.238	0.237
																0.21	0.237	0.238
																0.216	0.237	0.237
																0.212	0.239	0.238
																0.212	0.235	0.24
																0.212	0.24	0.241
																0.213	0.237	0.239
																0.213	0.239	0.239
																0.211	0.235	0.243
																0.211	0.237	0.24
																0.209	0.237	0.239
																0.209	0.237	0.241
																0.214	0.237	0.243
																0.21	0.238	0.24
																0.212	0.237	0.239
																0.21	0.238	0.24
																0.212	0.239	0.241
																0.212	0.236	0.24
																0.212	0.237	0.237
																0.212	0.238	0.24
																0.213	0.236	0.238
																0.212	0.236	0.24
																0.21	0.237	0.239
																0.213	0.236	0.24
																0.213	0.241	0.239
																0.215	0.235	0.239
																0.212	0.236	0.239
																0.213	0.236	0.241
																0.213	0.239	0.241
																0.212	0.24	0.24
																0.211	0.238	0.238
																0.211	0.237	0.24
																0.212	0.238	0.241
																0.213	0.239	0.242
																0.216	0.238	0.241
																0.212	0.239	0.241
																0.212	0.237	0.238
																0.213	0.238	0.243
																0.21	0.236	0.24
																0.213	0.238	0.241
																0.212	0.236	0.239
																0.21	0.238	0.242
																0.212	0.235	0.24
																0.212	0.238	0.24
																0.21	0.236	0.238
																0.211	0.237	0.24
																0.212	0.24	0.24
																0.209	0.238	0.241
																0.213	0.237	0.238
																0.21	0.237	0.24
																0.213	0.235	0.237
																0.214	0.238	0.242
																0.211	0.235	0.241
																0.211	0.237	0.239
																0.212	0.236	0.239
																0.213	0.24	0.241
																0.213	0.24	0.239
																0.214	0.239	0.243
																0.214	0.237	0.241
																0.212	0.237	0.24
																0.213	0.235	0.239
																0.213	0.235	0.241
																0.215	0.239	0.242
																0.212	0.235	0.239
																0.212	0.235	0.239
																0.211	0.237	0.241
																0.212	0.236	0.239
																0.212	0.236	0.242
																0.212	0.237	0.241
																0.21	0.237	0.238
																0.212	0.238	0.242
																0.214	0.238	0.244
																0.211	0.239	0.239
																0.21	0.236	0.242
																0.211	0.237	0.24
																0.211	0.236	0.241
																0.211	0.236	0.24
																0.214	0.237	0.24
																0.209	0.237	0.242
																0.213	0.235	0.241
																0.211	0.236	0.239
																0.213	0.235	0.237
																0.209	0.236	0.24
																0.213	0.236	0.24
																0.214	0.238	0.241
																0.213	0.238	0.239
																0.209	0.235	0.241
																0.21	0.238	0.242
																0.209	0.236	0.24
																0.211	0.234	0.243
																0.212	0.237	0.24
																0.213	0.236	0.238
																0.212	0.236	0.239
																0.211	0.239	0.239
																0.211	0.238	0.24
																0.211	0.235	0.241
																0.209	0.235	0.239
																0.211	0.238	0.24
																0.211	0.235	0.238
																0.21	0.235	0.24
																0.211	0.237	0.238
																0.211	0.236	0.239
																0.212	0.234	0.241
																0.211	0.237	0.237
																0.209	0.236	0.237
																0.211	0.236	0.238
																0.209	0.237	0.238
																0.209	0.235	0.239
																0.211	0.235	0.242
																0.21	0.237	0.239
																0.213	0.237	0.241
																0.213	0.235	0.238
																0.21	0.237	0.239
																0.209	0.234	0.238
																0.213	0.235	0.241
																0.209	0.236	0.239
																0.213	0.236	0.241
																0.21	0.236	0.239
																0.211	0.234	0.24
																0.211	0.235	0.24
																0.208	0.237	0.239
																0.212	0.234	0.24
																0.21	0.236	0.238
																0.21	0.237	0.239
																0.212	0.235	0.24
																0.211	0.236	0.239
																0.211	0.235	0.239
																0.211	0.235	0.24
																0.209	0.235	0.239
																0.211	0.235	0.239
																0.212	0.235	0.239
																0.211	0.236	0.238
																0.21	0.239	0.239
																0.209	0.235	0.239
																0.208	0.235	0.236
																0.209	0.233	0.239
																0.211	0.238	0.239
																0.211	0.238	0.237
																0.211	0.237	0.238
																0.208	0.235	0.238
																0.209	0.236	0.239
																0.209	0.24	0.24
																0.21	0.234	0.237
																0.211	0.233	0.238
																0.211	0.233	0.238
																0.21	0.234	0.239
																0.209	0.232	0.238
																0.212	0.237	0.237
																0.211	0.235	0.238
																0.209	0.235	0.238
																0.21	0.234	0.239
																0.209	0.233	0.24
																0.21	0.234	0.239
																0.209	0.235	0.235
																0.206	0.233	0.237
																0.21	0.234	0.238
																0.209	0.234	0.238
																0.209	0.235	0.238
																0.211	0.233	0.236
																0.207	0.234	0.239
																0.209	0.233	0.24
																0.211	0.235	0.239
																0.212	0.234	0.237
																0.209	0.235	0.239
																0.211	0.234	0.237
																0.21	0.237	0.238
																0.207	0.233	0.239
																0.208	0.235	0.235
	HMDA-1 mutant HMDA			HMDA-1 mutant Ahx			HMDA-1 mutant ε-caprolactam			KT2440-AA Ahx			KT2440-AA e-cap			KT2440-AA 1.6-HMD			ΔPP_2884* HMDA			PP_2884Δ3 HMDA			PP_2884Δ3 Ahx			ΔPP_2884* Ahx			PP_2884Δ3 cap			ΔPP_2884*ε-caprolactam			Ale mutant 194 HMDA			Ale mutant 194 Ahx			Ale mutant 194 ε-caprolactam			P. putida Nyl HMDA			P. putida Nyl Ahx
growth rate	0.136303	0.121769	0.121496	0.0327441	0.0333769	0.0350967	0.120861	0.116944	0.117227	0.00748172	0.00137721	0.000937841	0.031165	0.0314191	0.0378207	0.00183302	0.0102519	0.00536593	0.109972	0.0966042	0.096455	0.117614	0.0689443	0.0658681	0.0239642	0.0246015	0.0245006	0.0240277	0.0225905	0.024256	0.126019	0.126171	0.134893	0.113353	0.115373	0.118715	0.0995435	0.0948355	0.0948035	0.102004	0.101227	0.0998252	0.0834382	0.0808435	0.0836204	0.0881414	0.0802731	0.0787468	0.103533
	Mean	0.126523		Mean	0.0337393		Mean	0.118344		Mean	0.00326559		Mean	0.0334683		Mean	0.00581696		Mean	0.101011		Mean	0.0841422		Mean	0.0243554		Mean	0.0236247		Mean	0.129028		Mean	0.115813		Mean	0.0963942		Mean	0.101019		Mean	0.082634		Mean	0.0823871		Mean
	SD	0.00691679		SD	0.000994036		SD	0.00178336		SD	0.00298664		SD	0.0030794		SD	0.00345177		SD	0.00633734		SD	0.0237016		SD	0.000279708		SD	0.000737237		SD	0.00414774		SD	0.00221125		SD	0.00222693		SD	0.000901476		SD	0.00126828		SD	0.00411635		SD
[truncated: 5 more columns]
