# Supplementary material for: Upcycling of polyamides through chemical hydrolysis and engineered Pseudomonas putida
Source: Nat Microbiol. 2025 Feb 10;10(3):667–80. doi: 10.1038/s41564-025-01929-5 (PMC11879879; doi:10.1038/s41564-025-01929-5)
Supplement: Supplementary file 11 — Numerical values of OD equivalents determined by growth monitoring using Growth Profiler (Enzyscreen) for Fig. 2d,f. Numerical values of amino acid concentration as determined by Kit and HPLC-FLD for Fig. 2e. [file 41564_2025_1929_MOESM11_ESM.xlsx]

## Sheet: Source data Figure 2D
Effect of the functional deletion of γ-glutamylation or transamination+ γ-glutamylation on growth with HMDA compared to the parent strain
time (h)	KT2440-AA (#618)					NYL (#1570)					NYL ΔspuB (#2835)					NYL ΔspuB (#2836)					NYL spuA* PP_3598* PP_5298* (#2838)					NYL spuC-II* spuC-I* PP_0596*, PP_2800* (#2839)
0	0.393	0.412	0.434	0.439	0.439	0.397	0.407	0.389	0.384	0.383	0.402	0.411	0.421	0.425	0.422	0.379	0.388	0.383	0.382	0.368	0.369	0.377	0.395	0.402	0.384	0.353	0.348	0.354	0.35	0.339
0.5	0.405	0.433	0.451	0.448	0.449	0.41	0.417	0.413	0.408	0.394	0.419	0.433	0.437	0.44	0.437	0.401	0.406	0.399	0.396	0.374	0.388	0.397	0.411	0.414	0.402	0.37	0.372	0.361	0.361	0.36
1	0.407	0.432	0.448	0.457	0.45	0.421	0.425	0.414	0.411	0.404	0.428	0.435	0.441	0.45	0.438	0.41	0.411	0.399	0.396	0.381	0.393	0.401	0.411	0.426	0.412	0.372	0.374	0.372	0.362	0.363
1.5	0.407	0.425	0.449	0.458	0.45	0.421	0.425	0.423	0.417	0.399	0.429	0.43	0.437	0.441	0.436	0.399	0.412	0.398	0.396	0.377	0.394	0.399	0.395	0.425	0.404	0.37	0.373	0.375	0.37	0.362
2	0.411	0.436	0.46	0.46	0.452	0.418	0.415	0.423	0.41	0.405	0.415	0.423	0.432	0.438	0.427	0.39	0.41	0.397	0.398	0.38	0.384	0.398	0.398	0.414	0.399	0.369	0.372	0.374	0.368	0.364
2.5	0.422	0.445	0.462	0.462	0.463	0.409	0.424	0.412	0.407	0.394	0.43	0.423	0.424	0.43	0.435	0.399	0.403	0.395	0.397	0.373	0.384	0.394	0.385	0.421	0.399	0.37	0.37	0.372	0.359	0.36
3	0.428	0.449	0.463	0.474	0.463	0.404	0.415	0.413	0.408	0.398	0.416	0.42	0.425	0.429	0.423	0.398	0.401	0.398	0.394	0.374	0.382	0.389	0.377	0.403	0.397	0.37	0.369	0.362	0.361	0.359
3.5	0.437	0.448	0.462	0.475	0.466	0.406	0.413	0.412	0.406	0.394	0.413	0.411	0.423	0.426	0.424	0.39	0.403	0.396	0.387	0.372	0.374	0.379	0.386	0.401	0.398	0.369	0.353	0.362	0.367	0.36
4	0.435	0.45	0.464	0.465	0.466	0.406	0.411	0.41	0.407	0.395	0.408	0.422	0.423	0.429	0.425	0.398	0.404	0.396	0.395	0.372	0.382	0.388	0.385	0.412	0.396	0.35	0.352	0.364	0.351	0.36
4.5	0.434	0.449	0.46	0.465	0.466	0.403	0.413	0.412	0.406	0.386	0.405	0.411	0.423	0.426	0.423	0.387	0.402	0.387	0.384	0.37	0.375	0.378	0.387	0.401	0.397	0.351	0.36	0.352	0.351	0.35
5	0.425	0.45	0.461	0.466	0.461	0.406	0.411	0.411	0.405	0.394	0.404	0.41	0.421	0.427	0.421	0.389	0.402	0.386	0.384	0.371	0.374	0.378	0.396	0.403	0.389	0.35	0.349	0.359	0.35	0.353
5.5	0.426	0.443	0.461	0.462	0.463	0.404	0.412	0.403	0.406	0.393	0.402	0.402	0.414	0.417	0.42	0.387	0.401	0.385	0.384	0.372	0.376	0.374	0.389	0.401	0.386	0.35	0.35	0.352	0.35	0.348
6	0.425	0.439	0.463	0.462	0.464	0.404	0.409	0.403	0.402	0.385	0.401	0.399	0.411	0.424	0.421	0.387	0.39	0.386	0.383	0.37	0.38	0.375	0.38	0.398	0.379	0.346	0.35	0.35	0.347	0.349
6.5	0.421	0.439	0.459	0.464	0.462	0.404	0.407	0.402	0.396	0.383	0.402	0.398	0.404	0.417	0.421	0.388	0.401	0.395	0.382	0.368	0.374	0.375	0.389	0.398	0.379	0.346	0.349	0.353	0.35	0.348
7	0.423	0.439	0.459	0.462	0.46	0.398	0.411	0.402	0.396	0.39	0.402	0.4	0.419	0.415	0.41	0.386	0.391	0.383	0.376	0.368	0.371	0.375	0.398	0.398	0.377	0.348	0.347	0.353	0.348	0.348
7.5	0.424	0.438	0.46	0.462	0.463	0.405	0.413	0.402	0.403	0.385	0.402	0.407	0.407	0.424	0.421	0.385	0.39	0.386	0.384	0.369	0.373	0.375	0.385	0.398	0.387	0.348	0.348	0.349	0.347	0.347
8	0.409	0.435	0.45	0.459	0.451	0.409	0.4	0.402	0.384	0.385	0.396	0.401	0.399	0.417	0.417	0.387	0.391	0.385	0.376	0.368	0.373	0.371	0.386	0.399	0.376	0.348	0.351	0.349	0.348	0.347
8.5	0.413	0.44	0.461	0.451	0.451	0.395	0.397	0.399	0.385	0.382	0.402	0.396	0.41	0.423	0.411	0.386	0.398	0.383	0.375	0.358	0.372	0.375	0.398	0.4	0.376	0.347	0.345	0.351	0.348	0.345
9	0.419	0.437	0.443	0.46	0.448	0.407	0.411	0.4	0.385	0.382	0.402	0.397	0.403	0.415	0.42	0.382	0.387	0.383	0.381	0.366	0.37	0.374	0.387	0.395	0.376	0.346	0.346	0.348	0.345	0.345
9.5	0.409	0.436	0.439	0.45	0.451	0.408	0.397	0.391	0.384	0.375	0.398	0.397	0.402	0.416	0.411	0.384	0.39	0.383	0.381	0.365	0.369	0.372	0.384	0.395	0.372	0.344	0.348	0.347	0.346	0.345
10	0.41	0.427	0.44	0.45	0.452	0.408	0.407	0.402	0.386	0.375	0.389	0.397	0.4	0.411	0.402	0.386	0.39	0.376	0.373	0.366	0.37	0.373	0.387	0.398	0.375	0.348	0.344	0.348	0.346	0.346
10.5	0.41	0.425	0.44	0.45	0.45	0.403	0.402	0.393	0.394	0.374	0.4	0.396	0.399	0.413	0.403	0.374	0.392	0.382	0.38	0.358	0.371	0.371	0.378	0.397	0.376	0.346	0.345	0.347	0.346	0.345
11	0.411	0.423	0.44	0.45	0.451	0.407	0.398	0.391	0.388	0.382	0.387	0.398	0.398	0.407	0.404	0.377	0.386	0.383	0.373	0.359	0.371	0.373	0.376	0.397	0.373	0.346	0.347	0.345	0.346	0.345
11.5	0.41	0.427	0.441	0.447	0.45	0.403	0.399	0.4	0.383	0.372	0.401	0.396	0.399	0.413	0.41	0.384	0.386	0.381	0.372	0.369	0.371	0.374	0.373	0.397	0.375	0.346	0.347	0.347	0.343	0.345
12	0.409	0.424	0.439	0.448	0.45	0.404	0.401	0.389	0.381	0.375	0.39	0.396	0.401	0.411	0.413	0.375	0.386	0.381	0.373	0.357	0.369	0.372	0.398	0.398	0.372	0.345	0.344	0.346	0.345	0.345
12.5	0.41	0.423	0.44	0.45	0.451	0.407	0.409	0.388	0.385	0.38	0.388	0.4	0.4	0.414	0.403	0.384	0.385	0.382	0.372	0.357	0.371	0.373	0.381	0.396	0.374	0.348	0.345	0.348	0.345	0.346
13	0.406	0.426	0.44	0.45	0.449	0.406	0.399	0.399	0.393	0.372	0.4	0.396	0.398	0.405	0.403	0.386	0.387	0.382	0.375	0.365	0.371	0.374	0.377	0.397	0.373	0.346	0.346	0.346	0.343	0.337
13.5	0.409	0.423	0.436	0.447	0.448	0.404	0.408	0.39	0.385	0.375	0.403	0.396	0.399	0.413	0.404	0.377	0.388	0.382	0.38	0.365	0.37	0.373	0.377	0.389	0.374	0.346	0.345	0.345	0.338	0.343
14	0.407	0.426	0.439	0.448	0.449	0.406	0.402	0.39	0.383	0.374	0.401	0.396	0.397	0.414	0.402	0.385	0.389	0.383	0.373	0.365	0.371	0.374	0.375	0.397	0.375	0.346	0.346	0.345	0.344	0.346
14.5	0.409	0.424	0.438	0.446	0.442	0.405	0.408	0.392	0.386	0.375	0.39	0.397	0.398	0.405	0.403	0.384	0.387	0.384	0.381	0.358	0.368	0.371	0.374	0.396	0.372	0.345	0.345	0.347	0.344	0.345
15	0.401	0.421	0.435	0.446	0.45	0.395	0.402	0.4	0.386	0.373	0.393	0.397	0.399	0.413	0.41	0.374	0.389	0.374	0.374	0.364	0.362	0.372	0.372	0.398	0.373	0.344	0.344	0.343	0.344	0.334
15.5	0.401	0.422	0.437	0.446	0.447	0.399	0.402	0.391	0.395	0.374	0.4	0.385	0.399	0.412	0.404	0.377	0.389	0.383	0.374	0.367	0.359	0.37	0.373	0.398	0.374	0.338	0.345	0.347	0.345	0.344
16	0.407	0.425	0.438	0.439	0.44	0.398	0.4	0.391	0.386	0.374	0.402	0.396	0.395	0.409	0.411	0.377	0.39	0.384	0.373	0.365	0.369	0.37	0.373	0.398	0.374	0.338	0.346	0.347	0.344	0.337
16.5	0.402	0.423	0.438	0.447	0.442	0.405	0.41	0.4	0.397	0.374	0.395	0.4	0.397	0.406	0.404	0.376	0.392	0.375	0.375	0.355	0.362	0.376	0.373	0.386	0.375	0.346	0.344	0.345	0.327	0.344
17	0.399	0.415	0.438	0.446	0.44	0.407	0.408	0.398	0.392	0.371	0.393	0.397	0.399	0.414	0.4	0.386	0.39	0.375	0.374	0.364	0.361	0.371	0.372	0.386	0.375	0.336	0.346	0.345	0.328	0.328
17.5	0.399	0.425	0.438	0.446	0.44	0.406	0.4	0.399	0.395	0.372	0.402	0.395	0.398	0.415	0.404	0.384	0.398	0.382	0.379	0.357	0.363	0.373	0.373	0.395	0.376	0.344	0.345	0.348	0.344	0.342
18	0.407	0.424	0.439	0.447	0.44	0.404	0.401	0.4	0.387	0.38	0.402	0.399	0.4	0.415	0.404	0.376	0.399	0.385	0.374	0.359	0.362	0.375	0.374	0.396	0.375	0.345	0.345	0.344	0.333	0.334
18.5	0.402	0.424	0.441	0.447	0.446	0.405	0.409	0.402	0.394	0.375	0.39	0.398	0.399	0.414	0.413	0.378	0.399	0.384	0.375	0.367	0.36	0.371	0.375	0.397	0.374	0.347	0.344	0.346	0.342	0.335
19	0.407	0.423	0.439	0.445	0.441	0.408	0.412	0.403	0.402	0.371	0.401	0.397	0.4	0.412	0.412	0.385	0.387	0.382	0.383	0.364	0.368	0.367	0.371	0.397	0.378	0.346	0.344	0.345	0.336	0.336
19.5	0.4	0.424	0.437	0.438	0.448	0.406	0.41	0.405	0.395	0.371	0.403	0.397	0.398	0.414	0.418	0.377	0.391	0.395	0.373	0.358	0.371	0.352	0.374	0.399	0.374	0.346	0.346	0.347	0.345	0.336
20	0.409	0.423	0.438	0.447	0.448	0.408	0.411	0.402	0.393	0.372	0.39	0.397	0.399	0.413	0.418	0.386	0.389	0.383	0.383	0.368	0.371	0.354	0.373	0.396	0.376	0.345	0.346	0.345	0.344	0.336
20.5	0.399	0.422	0.437	0.438	0.439	0.402	0.409	0.4	0.387	0.372	0.404	0.399	0.399	0.413	0.421	0.386	0.39	0.384	0.38	0.367	0.37	0.359	0.375	0.397	0.374	0.336	0.343	0.345	0.337	0.334
21	0.398	0.416	0.436	0.447	0.445	0.404	0.41	0.402	0.386	0.362	0.404	0.399	0.4	0.423	0.422	0.394	0.4	0.384	0.38	0.365	0.362	0.361	0.381	0.398	0.375	0.347	0.345	0.345	0.344	0.333
21.5	0.406	0.416	0.436	0.438	0.446	0.405	0.41	0.4	0.391	0.371	0.403	0.4	0.401	0.414	0.421	0.387	0.401	0.387	0.383	0.369	0.37	0.36	0.376	0.397	0.378	0.345	0.344	0.349	0.328	0.334
22	0.397	0.413	0.436	0.43	0.445	0.406	0.411	0.401	0.384	0.373	0.404	0.4	0.401	0.416	0.42	0.39	0.397	0.382	0.381	0.368	0.373	0.362	0.382	0.399	0.378	0.346	0.343	0.336	0.326	0.325
22.5	0.4	0.422	0.439	0.439	0.448	0.407	0.41	0.402	0.384	0.38	0.403	0.398	0.411	0.427	0.422	0.398	0.399	0.385	0.381	0.37	0.372	0.361	0.386	0.397	0.378	0.345	0.344	0.346	0.343	0.334
23	0.399	0.424	0.438	0.447	0.438	0.405	0.411	0.401	0.383	0.373	0.403	0.399	0.41	0.426	0.412	0.396	0.4	0.387	0.385	0.369	0.372	0.371	0.374	0.396	0.377	0.345	0.346	0.345	0.325	0.324
23.5	0.397	0.423	0.438	0.437	0.446	0.399	0.41	0.402	0.383	0.38	0.402	0.396	0.41	0.417	0.411	0.395	0.399	0.396	0.391	0.37	0.373	0.369	0.374	0.399	0.374	0.337	0.347	0.345	0.337	0.325
24	0.407	0.424	0.438	0.436	0.447	0.407	0.411	0.402	0.385	0.38	0.403	0.399	0.412	0.426	0.421	0.399	0.403	0.397	0.384	0.369	0.372	0.371	0.377	0.396	0.377	0.345	0.345	0.348	0.338	0.325
24.5	0.4	0.426	0.441	0.434	0.44	0.407	0.41	0.401	0.388	0.384	0.403	0.398	0.411	0.416	0.421	0.4	0.401	0.398	0.385	0.369	0.373	0.371	0.375	0.398	0.377	0.344	0.347	0.346	0.338	0.333
25	0.408	0.422	0.441	0.44	0.439	0.407	0.415	0.402	0.384	0.38	0.403	0.401	0.411	0.427	0.42	0.397	0.402	0.397	0.383	0.369	0.373	0.371	0.376	0.398	0.376	0.345	0.346	0.346	0.344	0.326
25.5	0.409	0.414	0.441	0.437	0.449	0.409	0.409	0.408	0.392	0.383	0.406	0.406	0.413	0.434	0.424	0.402	0.409	0.397	0.386	0.378	0.372	0.369	0.383	0.4	0.387	0.344	0.348	0.345	0.336	0.335
26	0.399	0.413	0.438	0.446	0.438	0.404	0.413	0.402	0.386	0.373	0.405	0.401	0.412	0.428	0.422	0.398	0.401	0.395	0.383	0.37	0.371	0.37	0.382	0.397	0.377	0.337	0.345	0.345	0.334	0.326
26.5	0.399	0.424	0.44	0.437	0.428	0.404	0.41	0.402	0.402	0.381	0.406	0.411	0.424	0.427	0.423	0.401	0.405	0.398	0.387	0.371	0.372	0.372	0.376	0.4	0.375	0.346	0.348	0.347	0.344	0.324
27	0.408	0.424	0.441	0.444	0.448	0.41	0.415	0.41	0.395	0.386	0.406	0.411	0.412	0.426	0.423	0.408	0.412	0.399	0.397	0.378	0.375	0.371	0.385	0.401	0.387	0.347	0.345	0.348	0.336	0.333
27.5	0.398	0.425	0.438	0.437	0.44	0.408	0.411	0.411	0.395	0.387	0.405	0.41	0.423	0.429	0.427	0.4	0.414	0.399	0.384	0.382	0.375	0.372	0.376	0.399	0.396	0.347	0.347	0.343	0.345	0.334
28	0.399	0.414	0.437	0.445	0.448	0.41	0.424	0.414	0.404	0.384	0.408	0.409	0.423	0.427	0.426	0.408	0.414	0.408	0.395	0.379	0.376	0.374	0.383	0.4	0.396	0.337	0.345	0.346	0.344	0.331
28.5	0.397	0.416	0.438	0.439	0.438	0.419	0.412	0.413	0.404	0.397	0.415	0.419	0.423	0.429	0.433	0.402	0.411	0.406	0.399	0.379	0.376	0.374	0.387	0.401	0.387	0.337	0.347	0.345	0.342	0.332
29	0.398	0.422	0.438	0.448	0.449	0.408	0.422	0.411	0.406	0.395	0.419	0.419	0.422	0.447	0.435	0.411	0.422	0.411	0.4	0.381	0.383	0.374	0.399	0.41	0.387	0.338	0.346	0.345	0.338	0.328
29.5	0.398	0.414	0.439	0.437	0.448	0.419	0.436	0.413	0.408	0.404	0.412	0.419	0.424	0.438	0.447	0.413	0.425	0.404	0.407	0.382	0.383	0.377	0.4	0.401	0.396	0.337	0.345	0.347	0.337	0.333
30	0.406	0.422	0.439	0.44	0.45	0.42	0.433	0.412	0.409	0.404	0.419	0.422	0.425	0.439	0.445	0.421	0.423	0.409	0.406	0.393	0.385	0.377	0.396	0.411	0.397	0.346	0.347	0.346	0.337	0.333
30.5	0.399	0.415	0.437	0.437	0.448	0.432	0.436	0.423	0.41	0.406	0.419	0.421	0.426	0.448	0.447	0.421	0.426	0.412	0.407	0.393	0.393	0.376	0.395	0.403	0.397	0.336	0.345	0.344	0.336	0.333
31	0.401	0.423	0.438	0.436	0.449	0.432	0.433	0.422	0.409	0.403	0.431	0.422	0.437	0.441	0.446	0.423	0.429	0.421	0.411	0.395	0.385	0.377	0.401	0.411	0.398	0.345	0.346	0.346	0.344	0.335
31.5	0.4	0.413	0.437	0.443	0.447	0.433	0.436	0.423	0.411	0.406	0.431	0.421	0.436	0.449	0.443	0.423	0.427	0.422	0.419	0.406	0.394	0.376	0.397	0.411	0.399	0.338	0.346	0.346	0.327	0.327
32	0.399	0.414	0.437	0.436	0.446	0.436	0.435	0.423	0.413	0.407	0.43	0.423	0.443	0.451	0.449	0.424	0.437	0.425	0.416	0.4	0.386	0.386	0.4	0.413	0.399	0.345	0.336	0.343	0.343	0.326
32.5	0.399	0.422	0.437	0.437	0.448	0.437	0.437	0.436	0.413	0.409	0.431	0.432	0.445	0.45	0.448	0.435	0.449	0.423	0.421	0.399	0.394	0.379	0.4	0.415	0.398	0.339	0.346	0.344	0.336	0.333
33	0.4	0.422	0.436	0.438	0.448	0.433	0.434	0.434	0.426	0.412	0.432	0.425	0.447	0.45	0.451	0.437	0.449	0.428	0.419	0.404	0.394	0.379	0.4	0.414	0.399	0.33	0.336	0.344	0.344	0.334
33.5	0.401	0.424	0.44	0.437	0.446	0.44	0.435	0.438	0.43	0.419	0.434	0.444	0.446	0.459	0.451	0.438	0.45	0.437	0.43	0.411	0.395	0.387	0.399	0.422	0.4	0.329	0.34	0.344	0.341	0.333
34	0.398	0.414	0.437	0.437	0.44	0.448	0.453	0.437	0.432	0.428	0.436	0.445	0.447	0.453	0.451	0.448	0.454	0.446	0.435	0.419	0.393	0.387	0.416	0.424	0.401	0.336	0.345	0.346	0.336	0.327
34.5	0.398	0.414	0.439	0.446	0.448	0.449	0.457	0.44	0.434	0.423	0.445	0.445	0.449	0.468	0.462	0.451	0.464	0.44	0.448	0.423	0.396	0.386	0.413	0.424	0.4	0.327	0.335	0.344	0.326	0.324
35	0.4	0.414	0.436	0.437	0.43	0.459	0.449	0.454	0.436	0.429	0.446	0.445	0.449	0.466	0.472	0.463	0.473	0.451	0.445	0.422	0.393	0.389	0.408	0.421	0.403	0.326	0.335	0.343	0.326	0.331
35.5	0.399	0.425	0.438	0.439	0.448	0.459	0.46	0.453	0.453	0.432	0.459	0.451	0.463	0.477	0.472	0.468	0.473	0.454	0.46	0.435	0.394	0.39	0.399	0.423	0.404	0.337	0.345	0.347	0.335	0.332
36	0.398	0.424	0.438	0.438	0.448	0.459	0.462	0.461	0.454	0.434	0.459	0.451	0.463	0.477	0.477	0.477	0.476	0.464	0.462	0.45	0.395	0.396	0.4	0.424	0.403	0.33	0.324	0.336	0.331	0.324
36.5	0.399	0.425	0.438	0.437	0.447	0.47	0.463	0.464	0.455	0.436	0.462	0.458	0.474	0.476	0.487	0.48	0.487	0.474	0.466	0.449	0.396	0.395	0.42	0.428	0.411	0.347	0.342	0.345	0.343	0.325
37	0.398	0.425	0.438	0.439	0.445	0.478	0.476	0.466	0.455	0.456	0.48	0.471	0.478	0.491	0.492	0.492	0.502	0.475	0.479	0.46	0.398	0.395	0.413	0.426	0.402	0.336	0.323	0.345	0.326	0.325
37.5	0.408	0.424	0.436	0.437	0.447	0.476	0.484	0.475	0.457	0.455	0.482	0.473	0.477	0.502	0.49	0.503	0.502	0.489	0.484	0.465	0.395	0.399	0.419	0.428	0.411	0.328	0.336	0.336	0.334	0.33
38	0.407	0.412	0.436	0.437	0.447	0.483	0.486	0.477	0.48	0.461	0.486	0.477	0.488	0.502	0.503	0.512	0.517	0.49	0.491	0.478	0.398	0.398	0.422	0.427	0.413	0.329	0.326	0.337	0.326	0.326
38.5	0.397	0.422	0.441	0.436	0.447	0.498	0.489	0.485	0.483	0.466	0.488	0.502	0.492	0.516	0.517	0.526	0.531	0.512	0.515	0.489	0.398	0.397	0.419	0.429	0.423	0.338	0.333	0.344	0.327	0.325
39	0.398	0.415	0.437	0.436	0.445	0.499	0.493	0.492	0.488	0.464	0.508	0.5	0.502	0.516	0.519	0.531	0.544	0.52	0.519	0.492	0.401	0.397	0.423	0.439	0.423	0.328	0.324	0.344	0.325	0.323
39.5	0.4	0.422	0.439	0.435	0.431	0.509	0.514	0.502	0.484	0.485	0.509	0.5	0.504	0.531	0.53	0.545	0.547	0.527	0.531	0.512	0.4	0.401	0.424	0.438	0.422	0.338	0.333	0.335	0.327	0.324
40	0.398	0.423	0.439	0.436	0.446	0.511	0.515	0.512	0.489	0.485	0.513	0.503	0.506	0.533	0.53	0.559	0.559	0.531	0.551	0.518	0.402	0.408	0.425	0.427	0.425	0.328	0.326	0.335	0.326	0.324
40.5	0.399	0.423	0.439	0.437	0.445	0.526	0.525	0.514	0.511	0.49	0.537	0.523	0.53	0.547	0.547	0.577	0.577	0.548	0.561	0.539	0.41	0.409	0.421	0.445	0.425	0.328	0.334	0.335	0.327	0.324
41	0.405	0.423	0.438	0.437	0.447	0.533	0.53	0.531	0.514	0.511	0.541	0.529	0.532	0.549	0.557	0.599	0.589	0.562	0.572	0.555	0.418	0.411	0.421	0.445	0.424	0.329	0.336	0.333	0.324	0.326
41.5	0.398	0.423	0.438	0.438	0.448	0.537	0.54	0.54	0.525	0.512	0.54	0.533	0.543	0.57	0.56	0.613	0.615	0.582	0.597	0.569	0.408	0.41	0.423	0.447	0.425	0.327	0.335	0.334	0.334	0.329
42	0.401	0.423	0.44	0.437	0.445	0.542	0.541	0.543	0.538	0.531	0.553	0.553	0.554	0.571	0.58	0.628	0.63	0.6	0.611	0.584	0.417	0.419	0.422	0.447	0.425	0.326	0.333	0.326	0.326	0.334
42.5	0.4	0.421	0.439	0.436	0.437	0.562	0.558	0.558	0.541	0.52	0.567	0.557	0.561	0.587	0.587	0.645	0.644	0.616	0.625	0.601	0.418	0.412	0.432	0.451	0.426	0.327	0.343	0.336	0.325	0.334
43	0.401	0.425	0.438	0.437	0.444	0.566	0.571	0.572	0.548	0.54	0.572	0.578	0.58	0.601	0.588	0.663	0.675	0.629	0.655	0.627	0.419	0.42	0.424	0.449	0.426	0.324	0.334	0.334	0.324	0.322
43.5	0.401	0.423	0.439	0.437	0.447	0.569	0.572	0.575	0.57	0.567	0.595	0.588	0.587	0.614	0.611	0.688	0.7	0.66	0.661	0.643	0.421	0.424	0.436	0.449	0.43	0.327	0.344	0.333	0.324	0.333
44	0.409	0.425	0.44	0.445	0.447	0.593	0.585	0.587	0.571	0.566	0.598	0.597	0.602	0.629	0.613	0.702	0.718	0.673	0.69	0.662	0.421	0.422	0.445	0.447	0.428	0.329	0.335	0.344	0.324	0.333
44.5	0.4	0.425	0.437	0.439	0.44	0.592	0.599	0.601	0.593	0.57	0.622	0.612	0.617	0.643	0.643	0.735	0.737	0.691	0.717	0.689	0.423	0.425	0.435	0.45	0.431	0.326	0.334	0.343	0.326	0.333
45	0.409	0.424	0.438	0.438	0.446	0.613	0.613	0.614	0.594	0.586	0.649	0.638	0.64	0.661	0.656	0.754	0.768	0.719	0.738	0.717	0.421	0.421	0.443	0.45	0.448	0.329	0.334	0.336	0.325	0.334
45.5	0.406	0.422	0.446	0.437	0.446	0.626	0.626	0.624	0.621	0.602	0.653	0.644	0.657	0.678	0.675	0.783	0.802	0.751	0.769	0.747	0.426	0.425	0.444	0.458	0.451	0.326	0.336	0.327	0.325	0.325
46	0.409	0.426	0.44	0.436	0.447	0.64	0.646	0.637	0.622	0.614	0.67	0.67	0.672	0.693	0.691	0.817	0.823	0.773	0.798	0.782	0.423	0.434	0.446	0.463	0.439	0.327	0.343	0.335	0.327	0.333
46.5	0.401	0.424	0.436	0.438	0.444	0.654	0.658	0.657	0.627	0.618	0.693	0.675	0.687	0.719	0.706	0.851	0.879	0.819	0.829	0.807	0.425	0.427	0.447	0.462	0.449	0.325	0.334	0.344	0.325	0.331
47	0.407	0.425	0.439	0.439	0.445	0.671	0.682	0.662	0.656	0.644	0.719	0.699	0.704	0.735	0.723	0.888	0.901	0.851	0.858	0.84	0.435	0.427	0.446	0.473	0.45	0.327	0.326	0.334	0.324	0.333
47.5	0.4	0.424	0.437	0.439	0.445	0.684	0.691	0.678	0.659	0.654	0.723	0.718	0.719	0.751	0.751	0.938	0.94	0.883	0.906	0.89	0.435	0.435	0.449	0.474	0.45	0.327	0.332	0.335	0.323	0.332
48	0.408	0.422	0.44	0.438	0.44	0.7	0.7	0.692	0.692	0.66	0.751	0.746	0.753	0.77	0.77	0.972	0.994	0.921	0.963	0.905	0.447	0.443	0.446	0.475	0.453	0.326	0.344	0.343	0.324	0.328
48.5	0.402	0.425	0.439	0.437	0.438	0.714	0.717	0.721	0.691	0.685	0.775	0.766	0.771	0.801	0.802	1.013	1.037	0.974	0.982	0.96	0.445	0.437	0.447	0.477	0.452	0.327	0.326	0.335	0.322	0.322
49	0.41	0.421	0.438	0.437	0.445	0.731	0.746	0.722	0.718	0.703	0.811	0.798	0.799	0.825	0.818	1.078	1.084	1.012	1.037	1.011	0.448	0.447	0.463	0.475	0.463	0.327	0.335	0.334	0.321	0.326
49.5	0.402	0.422	0.438	0.438	0.446	0.743	0.749	0.753	0.737	0.717	0.832	0.825	0.83	0.857	0.846	1.117	1.129	1.058	1.095	1.056	0.45	0.447	0.465	0.476	0.456	0.338	0.334	0.334	0.324	0.324
50	0.401	0.423	0.436	0.44	0.444	0.768	0.783	0.785	0.753	0.749	0.851	0.847	0.864	0.876	0.882	1.162	1.199	1.093	1.137	1.096	0.452	0.45	0.451	0.479	0.457	0.328	0.335	0.344	0.325	0.325
50.5	0.4	0.423	0.438	0.437	0.444	0.783	0.788	0.788	0.773	0.757	0.884	0.877	0.886	0.906	0.901	1.219	1.264	1.163	1.192	1.164	0.446	0.45	0.475	0.489	0.457	0.327	0.344	0.345	0.326	0.324
51	0.401	0.424	0.435	0.438	0.437	0.801	0.821	0.82	0.785	0.78	0.922	0.9	0.906	0.941	0.926	1.27	1.317	1.222	1.253	1.209	0.451	0.453	0.481	0.489	0.465	0.327	0.334	0.345	0.322	0.333
51.5	0.399	0.426	0.435	0.437	0.429	0.833	0.849	0.838	0.814	0.798	0.955	0.939	0.942	0.978	0.974	1.361	1.361	1.267	1.314	1.293	0.453	0.449	0.487	0.492	0.474	0.338	0.335	0.346	0.323	0.325
52	0.408	0.416	0.429	0.437	0.437	0.854	0.864	0.866	0.838	0.82	0.997	0.975	0.975	1.016	1.013	1.412	1.444	1.322	1.367	1.359	0.452	0.453	0.482	0.49	0.476	0.337	0.333	0.343	0.324	0.326
52.5	0.401	0.416	0.435	0.436	0.437	0.895	0.899	0.884	0.866	0.85	1.031	1.008	1.019	1.053	1.049	1.497	1.514	1.411	1.464	1.423	0.463	0.461	0.479	0.49	0.475	0.328	0.334	0.335	0.324	0.326
53	0.401	0.415	0.436	0.439	0.445	0.899	0.917	0.905	0.889	0.883	1.076	1.047	1.058	1.097	1.076	1.567	1.627	1.465	1.555	1.49	0.466	0.474	0.485	0.504	0.478	0.336	0.341	0.347	0.323	0.323
53.5	0.401	0.415	0.429	0.425	0.429	0.931	0.94	0.94	0.92	0.889	1.11	1.092	1.092	1.143	1.122	1.632	1.684	1.573	1.625	1.576	0.474	0.472	0.475	0.504	0.476	0.327	0.336	0.337	0.321	0.322
54	0.401	0.424	0.436	0.436	0.447	0.958	0.974	0.966	0.939	0.927	1.181	1.137	1.161	1.178	1.181	1.742	1.808	1.63	1.695	1.633	0.475	0.475	0.487	0.512	0.489	0.327	0.334	0.336	0.326	0.325
54.5	0.409	0.413	0.437	0.434	0.437	0.976	1.014	0.981	0.982	0.959	1.223	1.2	1.199	1.249	1.224	1.874	1.876	1.692	1.806	1.751	0.474	0.476	0.49	0.506	0.481	0.345	0.333	0.336	0.327	0.33
55	0.409	0.417	0.435	0.437	0.437	1.019	1.024	1.038	0.998	0.997	1.27	1.25	1.247	1.315	1.263	1.953	2.005	1.813	1.886	1.874	0.477	0.478	0.492	0.517	0.502	0.326	0.34	0.336	0.322	0.326
55.5	0.4	0.414	0.425	0.438	0.447	1.057	1.059	1.054	1.035	1.015	1.334	1.294	1.301	1.362	1.344	2.011	2.093	1.914	2.008	1.95	0.489	0.479	0.508	0.518	0.501	0.335	0.344	0.334	0.326	0.325
56	0.409	0.424	0.436	0.437	0.446	1.09	1.093	1.095	1.081	1.058	1.387	1.363	1.382	1.408	1.391	2.156	2.234	2.016	2.117	2.089	0.488	0.489	0.501	0.528	0.501	0.336	0.343	0.333	0.325	0.323
56.5	0.408	0.414	0.437	0.425	0.447	1.117	1.136	1.125	1.101	1.093	1.44	1.41	1.437	1.469	1.462	2.24	2.314	2.112	2.224	2.187	0.502	0.488	0.511	0.529	0.503	0.337	0.345	0.336	0.325	0.326
57	0.409	0.424	0.44	0.435	0.429	1.155	1.166	1.18	1.133	1.122	1.517	1.485	1.493	1.522	1.525	2.316	2.429	2.23	2.308	2.301	0.502	0.501	0.517	0.543	0.518	0.329	0.337	0.346	0.324	0.334
57.5	0.402	0.414	0.434	0.437	0.446	1.181	1.205	1.208	1.174	1.159	1.601	1.548	1.552	1.611	1.577	2.47	2.556	2.321	2.48	2.393	0.5	0.503	0.513	0.542	0.509	0.347	0.337	0.345	0.322	0.324
58	0.41	0.423	0.438	0.438	0.445	1.23	1.267	1.254	1.217	1.202	1.66	1.623	1.632	1.687	1.668	2.555	2.641	2.436	2.559	2.517	0.503	0.507	0.517	0.544	0.529	0.348	0.344	0.342	0.326	0.325
58.5	0.399	0.426	0.438	0.436	0.447	1.27	1.294	1.274	1.267	1.219	1.724	1.683	1.686	1.775	1.734	2.567	2.668	2.519	2.566	2.557	0.512	0.504	0.528	0.555	0.53	0.345	0.346	0.344	0.323	0.33
59	0.4	0.413	0.442	0.429	0.445	1.309	1.357	1.32	1.294	1.27	1.837	1.799	1.806	1.835	1.848	2.559	2.659	2.567	2.569	2.588	0.514	0.508	0.529	0.556	0.535	0.345	0.347	0.342	0.326	0.333
59.5	0.396	0.416	0.44	0.437	0.444	1.361	1.383	1.369	1.361	1.316	1.903	1.869	1.868	1.935	1.917	2.555	2.655	2.603	2.591	2.577	0.518	0.519	0.529	0.556	0.533	0.346	0.344	0.345	0.325	0.324
60	0.408	0.414	0.438	0.436	0.445	1.415	1.417	1.42	1.391	1.365	2.008	1.934	1.942	2.006	2.008	2.51	2.649	2.597	2.561	2.565	0.528	0.528	0.542	0.559	0.546	0.347	0.334	0.344	0.325	0.332
60.5	0.397	0.416	0.439	0.436	0.444	1.462	1.467	1.466	1.44	1.414	2.107	2.045	2.015	2.113	2.084	2.511	2.626	2.574	2.57	2.555	0.531	0.533	0.543	0.571	0.559	0.345	0.347	0.343	0.333	0.332
61	0.405	0.424	0.437	0.437	0.447	1.511	1.522	1.523	1.495	1.464	2.186	2.147	2.138	2.228	2.158	2.486	2.57	2.493	2.492	2.488	0.543	0.532	0.544	0.574	0.559	0.346	0.346	0.346	0.332	0.333
61.5	0.398	0.428	0.438	0.437	0.439	1.573	1.585	1.573	1.545	1.512	2.318	2.233	2.234	2.3	2.245	2.481	2.571	2.488	2.483	2.481	0.545	0.534	0.556	0.576	0.561	0.348	0.336	0.344	0.324	0.332
62	0.398	0.424	0.436	0.436	0.446	1.611	1.633	1.635	1.576	1.571	2.381	2.358	2.306	2.393	2.368	2.437	2.565	2.491	2.482	2.481	0.546	0.547	0.556	0.587	0.564	0.343	0.344	0.347	0.325	0.334
62.5	0.397	0.425	0.437	0.438	0.445	1.683	1.708	1.684	1.638	1.626	2.505	2.447	2.445	2.481	2.4	2.429	2.517	2.485	2.481	2.448	0.558	0.555	0.57	0.598	0.562	0.347	0.344	0.343	0.331	0.331
63	0.396	0.423	0.436	0.438	0.446	1.747	1.754	1.756	1.709	1.686	2.564	2.486	2.482	2.56	2.477	2.403	2.483	2.476	2.423	2.406	0.559	0.557	0.572	0.601	0.584	0.346	0.346	0.343	0.323	0.331
63.5	0.397	0.423	0.438	0.439	0.447	1.776	1.808	1.809	1.753	1.744	2.614	2.552	2.473	2.543	2.478	2.389	2.468	2.398	2.403	2.391	0.573	0.568	0.574	0.6	0.586	0.344	0.346	0.345	0.326	0.333
64	0.398	0.417	0.44	0.437	0.446	1.815	1.898	1.873	1.81	1.809	2.61	2.557	2.488	2.518	2.477	2.386	2.474	2.409	2.398	2.393	0.574	0.561	0.586	0.602	0.584	0.345	0.346	0.343	0.333	0.329
64.5	0.399	0.417	0.438	0.438	0.447	1.908	1.973	1.944	1.881	1.868	2.609	2.561	2.483	2.549	2.477	2.342	2.464	2.392	2.396	2.319	0.579	0.584	0.585	0.617	0.589	0.346	0.344	0.344	0.324	0.333
65	0.399	0.424	0.439	0.438	0.447	2.009	2.017	2.016	1.947	1.939	2.607	2.557	2.475	2.464	2.476	2.31	2.395	2.388	2.386	2.381	0.586	0.584	0.598	0.629	0.602	0.348	0.336	0.346	0.324	0.337
65.5	0.398	0.424	0.437	0.435	0.446	2.047	2.083	2.088	2.042	2.012	2.567	2.549	2.466	2.446	2.47	2.317	2.429	2.348	2.353	2.309	0.584	0.587	0.612	0.633	0.61	0.347	0.335	0.348	0.333	0.331
66	0.4	0.425	0.436	0.439	0.445	2.128	2.153	2.157	2.095	2.081	2.562	2.525	2.441	2.47	2.448	2.311	2.393	2.347	2.345	2.316	0.599	0.59	0.61	0.641	0.615	0.344	0.347	0.346	0.325	0.334
66.5	0.397	0.424	0.437	0.438	0.447	2.186	2.234	2.238	2.162	2.153	2.518	2.478	2.403	2.401	2.394	2.304	2.39	2.325	2.321	2.309	0.597	0.592	0.614	0.643	0.621	0.346	0.346	0.344	0.324	0.331
67	0.401	0.426	0.438	0.438	0.448	2.238	2.303	2.305	2.222	2.219	2.534	2.465	2.397	2.391	2.394	2.264	2.388	2.324	2.311	2.305	0.601	0.613	0.614	0.654	0.632	0.348	0.338	0.345	0.323	0.33
67.5	0.398	0.425	0.434	0.435	0.445	2.311	2.359	2.343	2.313	2.301	2.518	2.458	2.392	2.384	2.396	2.253	2.341	2.311	2.306	2.306	0.609	0.614	0.625	0.66	0.632	0.348	0.349	0.345	0.325	0.333
68	0.397	0.423	0.438	0.436	0.443	2.351	2.428	2.394	2.39	2.319	2.515	2.459	2.388	2.386	2.353	2.236	2.386	2.311	2.304	2.267	0.617	0.625	0.63	0.672	0.645	0.347	0.35	0.347	0.324	0.324
68.5	0.399	0.423	0.439	0.436	0.447	2.385	2.484	2.482	2.397	2.391	2.475	2.465	2.352	2.377	2.39	2.231	2.32	2.271	2.242	2.263	0.627	0.631	0.642	0.672	0.648	0.346	0.347	0.345	0.328	0.323
69	0.397	0.423	0.437	0.438	0.446	2.429	2.514	2.485	2.478	2.399	2.481	2.432	2.383	2.376	2.366	2.237	2.329	2.238	2.241	2.237	0.64	0.644	0.659	0.682	0.671	0.348	0.344	0.346	0.326	0.332
69.5167	0.4	0.424	0.435	0.437	0.448	2.444	2.483	2.469	2.433	2.394	2.474	2.394	2.384	2.389	2.315	2.228	2.318	2.243	2.229	2.229	0.643	0.643	0.661	0.688	0.673	0.346	0.347	0.348	0.324	0.333
70.0167	0.406	0.425	0.436	0.437	0.445	2.4	2.484	2.482	2.423	2.395	2.482	2.398	2.357	2.358	2.315	2.229	2.31	2.235	2.242	2.222	0.655	0.658	0.669	0.702	0.675	0.345	0.348	0.347	0.321	0.331
70.5167	0.401	0.416	0.437	0.44	0.447	2.386	2.491	2.484	2.407	2.395	2.426	2.404	2.358	2.355	2.308	2.228	2.308	2.243	2.227	2.232	0.658	0.658	0.671	0.718	0.688	0.344	0.344	0.333	0.332	0.334
71.0167	0.399	0.427	0.436	0.437	0.449	2.391	2.488	2.402	2.402	2.384	2.432	2.381	2.314	2.304	2.315	2.169	2.268	2.228	2.23	2.185	0.668	0.677	0.69	0.716	0.703	0.347	0.347	0.347	0.342	0.333
71.5167	0.398	0.425	0.439	0.438	0.448	2.391	2.429	2.458	2.395	2.365	2.434	2.397	2.308	2.306	2.308	2.162	2.243	2.193	2.217	2.182	0.685	0.688	0.707	0.719	0.707	0.345	0.346	0.345	0.324	0.332
72.0167	0.397	0.416	0.438	0.438	0.447	2.35	2.403	2.394	2.395	2.347	2.433	2.382	2.3	2.293	2.305	2.163	2.245	2.192	2.178	2.161	0.685	0.689	0.704	0.75	0.706	0.348	0.347	0.348	0.332	0.334
72.5167	0.409	0.426	0.435	0.438	0.445	2.342	2.39	2.382	2.365	2.312	2.405	2.377	2.305	2.31	2.308	2.156	2.241	2.162	2.188	2.16	0.699	0.691	0.722	0.751	0.724	0.347	0.347	0.343	0.324	0.333
73.0167	0.396	0.439	0.437	0.438	0.445	2.313	2.394	2.385	2.317	2.312	2.396	2.347	2.297	2.294	2.281	2.155	2.245	2.165	2.156	2.158	0.715	0.701	0.733	0.755	0.731	0.344	0.347	0.342	0.333	0.334
73.5167	0.397	0.425	0.437	0.437	0.439	2.32	2.389	2.389	2.321	2.31	2.401	2.304	2.307	2.304	2.276	2.153	2.235	2.228	2.162	2.159	0.714	0.724	0.734	0.785	0.735	0.347	0.347	0.347	0.325	0.333
74.0333	0.398	0.427	0.44	0.438	0.443	2.32	2.357	2.318	2.331	2.315	2.357	2.35	2.239	2.3	2.241	2.113	2.232	2.151	2.16	2.146	0.72	0.731	0.746	0.786	0.753	0.346	0.347	0.344	0.322	0.334
74.5333	0.396	0.425	0.437	0.437	0.446	2.312	2.345	2.318	2.306	2.302	2.348	2.308	2.266	2.26	2.233	2.112	2.23	2.15	2.145	2.124	0.746	0.736	0.752	0.79	0.766	0.349	0.347	0.345	0.325	0.329
75.0333	0.399	0.425	0.439	0.438	0.444	2.269	2.339	2.318	2.277	2.31	2.347	2.337	2.242	2.228	2.236	2.15	2.166	2.159	2.112	2.137	0.751	0.749	0.764	0.806	0.77	0.346	0.345	0.346	0.33	0.333
75.5333	0.397	0.426	0.438	0.435	0.446	2.314	2.344	2.315	2.315	2.231	2.359	2.295	2.239	2.23	2.232	2.089	2.227	2.15	2.15	2.095	0.763	0.754	0.783	0.819	0.786	0.348	0.347	0.348	0.325	0.332
76.0333	0.405	0.425	0.441	0.44	0.446	2.267	2.345	2.305	2.315	2.235	2.397	2.292	2.225	2.307	2.236	2.079	2.183	2.156	2.15	2.129	0.768	0.78	0.812	0.832	0.802	0.349	0.347	0.347	0.332	0.333
76.5333	0.397	0.427	0.439	0.438	0.448	2.228	2.315	2.265	2.232	2.221	2.318	2.3	2.228	2.229	2.233	2.09	2.182	2.088	2.091	2.083	0.779	0.78	0.797	0.85	0.804	0.348	0.35	0.347	0.334	0.334
77.0333	0.401	0.425	0.436	0.448	0.447	2.233	2.308	2.301	2.229	2.231	2.353	2.271	2.219	2.232	2.234	2.079	2.155	2.118	2.087	2.085	0.784	0.784	0.803	0.854	0.816	0.349	0.349	0.346	0.325	0.332
77.5333	0.401	0.416	0.438	0.436	0.447	2.232	2.349	2.252	2.234	2.222	2.339	2.3	2.218	2.22	2.222	2.077	2.158	2.083	2.092	2.086	0.811	0.799	0.84	0.866	0.83	0.348	0.346	0.349	0.325	0.332
78.0333	0.4	0.417	0.437	0.436	0.446	2.229	2.269	2.236	2.234	2.218	2.311	2.268	2.234	2.218	2.232	2.071	2.151	2.09	2.081	2.082	0.813	0.826	0.844	0.884	0.851	0.338	0.352	0.347	0.333	0.331
78.5333	0.397	0.416	0.435	0.439	0.439	2.23	2.24	2.247	2.228	2.161	2.308	2.228	2.203	2.214	2.229	2.069	2.164	2.107	2.085	2.086	0.829	0.829	0.847	0.89	0.866	0.348	0.348	0.334	0.323	0.33
79.0333	0.397	0.427	0.438	0.438	0.439	2.195	2.237	2.243	2.231	2.148	2.347	2.272	2.22	2.217	2.16	2.07	2.151	2.09	2.086	2.077	0.845	0.832	0.865	0.922	0.885	0.337	0.345	0.346	0.324	0.331
79.5333	0.397	0.422	0.436	0.437	0.439	2.185	2.234	2.225	2.219	2.154	2.276	2.222	2.159	2.217	2.165	2.074	2.094	2.074	2.082	2.084	0.85	0.846	0.884	0.922	0.882	0.346	0.342	0.348	0.335	0.337
80.0333	0.397	0.426	0.437	0.437	0.438	2.172	2.234	2.236	2.228	2.146	2.266	2.223	2.157	2.153	2.201	2.013	2.088	2.036	2.075	2.056	0.862	0.862	0.887	0.94	0.907	0.343	0.35	0.344	0.325	0.336
80.5333	0.399	0.425	0.438	0.435	0.446	2.191	2.23	2.235	2.153	2.155	2.267	2.211	2.146	2.226	2.153	2.005	2.087	2.047	2.076	2.022	0.881	0.882	0.902	0.954	0.919	0.345	0.347	0.348	0.337	0.334
81.0333	0.398	0.426	0.438	0.438	0.438	2.155	2.234	2.163	2.15	2.152	2.258	2.217	2.153	2.187	2.162	2.006	2.073	2.02	2.09	2.017	0.886	0.886	0.955	0.958	0.937	0.345	0.346	0.346	0.325	0.328
81.5333	0.4	0.425	0.436	0.436	0.439	2.158	2.223	2.194	2.147	2.141	2.257	2.185	2.185	2.146	2.154	2.003	2.079	2.042	2.045	2.011	0.912	0.916	0.926	0.998	0.957	0.338	0.347	0.346	0.328	0.335
82.0333	0.399	0.423	0.44	0.436	0.438	2.151	2.157	2.156	2.155	2.126	2.267	2.211	2.149	2.185	2.204	2.006	2.088	2.11	2.011	2.051	0.911	0.927	0.974	1.002	0.974	0.347	0.346	0.348	0.324	0.335
82.5333	0.399	0.427	0.437	0.435	0.438	2.119	2.165	2.152	2.146	2.084	2.255	2.181	2.137	2.153	2.146	1.962	2.043	2.02	2.016	2.014	0.917	0.935	0.976	1.016	0.972	0.347	0.346	0.344	0.326	0.335
83.0333	0.4	0.427	0.438	0.438	0.439	2.154	2.19	2.156	2.093	2.077	2.265	2.18	2.152	2.15	2.144	2	2.074	2.018	2.004	1.951	0.95	0.953	0.976	1.036	0.981	0.348	0.348	0.349	0.323	0.334
83.5333	0.4	0.426	0.44	0.437	0.438	2.11	2.159	2.162	2.084	2.086	2.268	2.188	2.145	2.149	2.123	2.003	2.076	1.979	2.003	2.016	0.954	0.974	1.016	1.053	1.008	0.345	0.349	0.349	0.324	0.324
84.0333	0.404	0.426	0.44	0.437	0.436	2.119	2.163	2.145	2.151	2.081	2.196	2.146	2.128	2.156	2.15	1.968	2.085	2.012	2.051	2.011	0.986	0.978	1.03	1.072	1.016	0.349	0.346	0.344	0.328	0.327
84.5333	0.399	0.425	0.436	0.449	0.437	2.084	2.117	2.16	2.091	2.089	2.188	2.149	2.147	2.144	2.077	1.97	2.022	2.015	2.002	1.987	0.989	1.008	1.066	1.073	1.052	0.343	0.348	0.35	0.324	0.328
85.0333	0.4	0.426	0.445	0.44	0.436	2.092	2.152	2.094	2.085	2.051	2.247	2.148	2.085	2.141	2.121	1.953	2.022	2.02	1.98	1.989	0.991	1.01	1.074	1.089	1.051	0.348	0.35	0.347	0.327	0.336
85.5333	0.401	0.427	0.446	0.447	0.448	2.09	2.155	2.153	2.08	2.073	2.189	2.19	2.08	2.127	2.127	1.997	2.023	1.991	1.962	1.953	1.034	1.031	1.076	1.114	1.075	0.345	0.348	0.348	0.335	0.333
86.0333	0.402	0.429	0.444	0.449	0.438	2.079	2.155	2.091	2.083	2.042	2.306	2.184	2.08	2.139	2.078	2.068	2.011	2.007	2.014	2.064	1.034	1.069	1.116	1.134	1.085	0.346	0.347	0.348	0.329	0.329
86.5333	0.401	0.425	0.436	0.445	0.439	2.07	2.101	2.096	2.076	2.049	2.183	2.141	2.111	2.216	2.089	1.942	2.013	1.951	1.971	1.954	1.068	1.071	1.095	1.154	1.115	0.344	0.345	0.349	0.328	0.328
87.0333	0.402	0.426	0.441	0.448	0.437	2.141	2.104	2.085	2.073	2.073	2.175	2.142	2.101	2.118	2.085	1.941	2.006	1.977	1.996	1.942	1.078	1.107	1.135	1.173	1.129	0.348	0.347	0.347	0.335	0.328
87.5333	0.402	0.419	0.447	0.447	0.429	2.043	2.102	2.083	2.079	2.013	2.152	2.168	2.067	2.091	2.078	1.936	2.01	2.015	1.941	1.939	1.104	1.113	1.158	1.196	1.136	0.346	0.35	0.348	0.326	0.335
88.0333	0.403	0.426	0.447	0.464	0.437	2.072	2.106	2.084	2.08	2.014	2.179	2.142	2.076	2.09	2.074	1.937	2.005	1.948	1.947	1.942	1.104	1.128	1.156	1.219	1.154	0.347	0.349	0.347	0.332	0.33
88.5333	0.413	0.425	0.447	0.438	0.439	2.043	2.078	2.088	2.078	2.015	2.152	2.153	2.07	2.148	2.076	1.937	2.007	1.99	1.947	1.942	1.13	1.15	1.2	1.238	1.177	0.345	0.349	0.35	0.338	0.336
89.0333	0.411	0.427	0.441	0.445	0.437	2.042	2.086	2.081	2.078	2.024	2.122	2.173	2.078	2.077	2.081	1.937	2.009	1.95	1.944	1.945	1.154	1.176	1.221	1.258	1.219	0.345	0.346	0.351	0.325	0.328
89.5333	0.411	0.425	0.448	0.442	0.439	2.079	2.153	2.078	2.043	2.013	2.11	2.131	2.079	2.122	2.071	1.939	2.038	2.08	1.945	1.941	1.17	1.199	1.244	1.299	1.249	0.347	0.348	0.348	0.337	0.335
90.0333	0.403	0.437	0.449	0.448	0.439	2.078	2.077	2.081	2.041	2.012	2.153	2.121	2.08	2.08	2.072	1.929	1.979	2.017	1.945	1.935	1.191	1.221	1.245	1.293	1.266	0.348	0.346	0.344	0.337	0.329
90.5333	0.42	0.427	0.449	0.44	0.439	2.041	2.073	2.087	2.042	2.009	2.154	2.102	2.067	2.078	2.056	1.935	2.001	1.952	1.949	1.915	1.23	1.243	1.295	1.339	1.268	0.349	0.346	0.344	0.336	0.329
91.0333	0.421	0.427	0.456	0.45	0.44	2.07	2.076	2.062	2.049	2.009	2.12	2.08	2.044	2.084	2.074	1.904	2.034	1.947	1.942	1.923	1.235	1.245	1.32	1.383	1.296	0.346	0.348	0.346	0.336	0.335
91.5333	0.424	0.427	0.452	0.441	0.441	2.011	2.076	2.091	2.017	2.008	2.116	2.076	2.042	2.082	2.051	1.883	1.977	1.942	1.977	1.915	1.239	1.282	1.317	1.386	1.318	0.344	0.351	0.347	0.342	0.335
92.0333	0.415	0.426	0.447	0.448	0.449	2.026	2.079	2.019	2.046	2.011	2.113	2.076	2.068	2.052	2.014	1.904	1.965	1.935	1.94	1.964	1.286	1.291	1.378	1.409	1.364	0.344	0.346	0.347	0.338	0.339
92.5333	0.423	0.429	0.47	0.448	0.439	2.016	2.042	2.043	2.011	2.075	2.14	2.077	2.007	2.077	2.051	1.936	1.966	1.946	1.939	1.877	1.291	1.333	1.392	1.449	1.385	0.347	0.349	0.345	0.333	0.333
93.0333	0.424	0.427	0.456	0.448	0.438	2.014	2.077	2.016	2.016	2.01	2.105	2.102	2.01	2.077	2.012	1.884	1.946	1.934	1.94	1.876	1.332	1.355	1.407	1.465	1.394	0.347	0.348	0.348	0.338	0.338
93.5667	0.423	0.428	0.449	0.451	0.439	2.013	2.039	2.018	2.019	2.002	2.112	2.223	2.012	2.018	2.02	1.875	1.952	1.888	1.935	1.876	1.341	1.362	1.44	1.469	1.414	0.347	0.355	0.352	0.333	0.337
94.0667	0.422	0.427	0.45	0.447	0.438	2.008	2.039	2.023	2.041	2.01	2.091	2.145	2.003	2.048	2.045	1.876	1.949	1.912	1.937	1.878	1.387	1.397	1.485	1.512	1.463	0.348	0.354	0.348	0.337	0.336
94.5833	0.412	0.437	0.454	0.438	0.447	2.017	2.041	2.08	2.014	1.946	2.105	2.062	2.007	2.121	2.01	1.876	1.934	1.883	1.943	1.867	1.406	1.476	1.495	1.542	1.481	0.346	0.358	0.351	0.344	0.336
95.1	0.413	0.429	0.458	0.447	0.441	2.018	2.015	2.056	2.014	1.978	2.08	2.076	2.002	2.008	2.002	1.962	1.927	1.884	1.936	1.918	1.438	1.456	1.494	1.574	1.514	0.347	0.348	0.348	0.338	0.338
95.6167	0.422	0.428	0.455	0.448	0.44	2.014	2.034	2.016	2.015	2.079	2.085	2.048	2.039	2.148	2.007	1.881	1.94	1.914	2.007	1.879	1.476	1.479	1.547	1.606	1.518	0.346	0.356	0.346	0.336	0.333
96.1167	0.419	0.437	0.456	0.457	0.448	2.095	2.125	2.01	2.007	2.018	2.05	2.007	2.001	2.01	2.005	1.871	2.022	2.011	1.905	1.879	1.481	1.516	1.575	1.658	1.572	0.354	0.355	0.346	0.336	0.338
96.6167	0.423	0.441	0.459	0.458	0.451	2.01	2.007	2.014	2.007	1.938	2.045	2.006	1.996	2.007	2.006	1.858	2.031	1.926	1.881	1.98	1.491	1.542	1.599	1.655	1.597	0.344	0.36	0.361	0.343	0.334
97.1167	0.413	0.438	0.453	0.461	0.437	2.005	2.04	2.053	2.009	1.94	2.072	2.011	1.981	1.995	1.949	1.87	1.934	1.887	1.882	1.872	1.535	1.571	1.657	1.724	1.623	0.344	0.348	0.344	0.338	0.336
97.6167	0.423	0.44	0.452	0.448	0.448	2.003	2.011	1.958	1.971	1.935	2.04	2.012	1.968	2.018	1.95	1.87	1.94	1.898	1.878	1.872	1.542	1.596	1.656	1.722	1.656	0.346	0.359	0.357	0.346	0.335
98.1167	0.422	0.438	0.459	0.467	0.447	1.998	2.017	2.007	2.013	1.934	2.046	2.003	1.949	1.984	1.962	1.865	1.93	1.876	1.884	1.86	1.592	1.628	1.711	1.777	1.676	0.346	0.357	0.342	0.337	0.332
98.6167	0.425	0.444	0.448	0.459	0.44	2.009	1.984	1.976	1.95	1.933	2.023	2.044	2.084	1.979	1.939	1.875	1.974	1.88	1.879	1.866	1.624	1.649	1.722	1.813	1.713	0.348	0.357	0.348	0.344	0.346
99.1167	0.421	0.448	0.457	0.455	0.448	1.976	2.006	2.004	1.947	1.936	2.018	2.031	1.938	1.978	1.951	1.845	1.933	1.881	1.884	1.87	1.64	1.672	1.775	1.843	1.749	0.346	0.355	0.355	0.336	0.334
99.6167	0.424	0.444	0.459	0.458	0.45	1.946	1.985	1.974	1.951	1.934	2.031	1.997	1.949	1.981	1.939	1.871	1.932	1.88	1.878	1.863	1.675	1.705	1.799	1.85	1.784	0.346	0.358	0.347	0.334	0.348
100.117	0.421	0.438	0.457	0.461	0.449	1.947	1.98	1.983	1.946	1.98	2.013	2.025	1.927	2.051	1.939	1.812	2.031	1.884	1.876	1.868	1.71	1.757	1.834	1.898	1.789	0.346	0.362	0.36	0.346	0.334
100.617	0.425	0.447	0.457	0.456	0.449	1.979	1.998	1.971	1.938	1.902	2.018	2.084	1.943	1.94	1.944	1.867	1.898	1.871	1.872	1.868	1.769	1.771	1.868	1.928	1.843	0.347	0.354	0.351	0.346	0.333
101.117	0.422	0.442	0.457	0.46	0.457	1.942	1.98	2.01	2.017	1.936	1.978	1.988	1.965	1.932	1.922	1.813	1.872	1.906	1.848	2.018	1.778	1.824	1.874	1.975	1.873	0.345	0.354	0.347	0.346	0.335
101.617	0.423	0.446	0.452	0.459	0.451	1.941	1.972	1.946	2.013	1.911	1.973	1.968	1.936	1.939	1.912	1.813	1.903	1.873	1.862	1.868	1.799	1.837	1.938	1.979	1.907	0.345	0.357	0.349	0.346	0.339
102.117	0.425	0.447	0.458	0.457	0.451	1.909	1.951	1.949	1.944	2.013	1.97	2.047	2.01	1.937	1.917	1.899	1.877	1.884	1.881	1.85	1.835	1.869	1.939	2.034	1.933	0.349	0.36	0.344	0.334	0.336
102.617	0.424	0.448	0.459	0.457	0.464	1.939	1.95	1.95	1.936	1.882	1.94	1.94	1.966	1.916	1.913	1.871	1.875	1.87	1.937	1.812	1.865	1.898	1.984	2.077	1.97	0.347	0.356	0.355	0.345	0.335
103.117	0.422	0.442	0.46	0.461	0.462	1.912	1.948	2.069	2.018	1.961	1.963	1.96	1.941	1.932	1.913	1.837	1.864	1.875	1.845	1.813	1.901	1.956	2.055	2.139	2.003	0.357	0.358	0.354	0.346	0.339
103.617	0.424	0.448	0.46	0.46	0.448	1.902	2	1.899	2.012	1.878	1.952	2.112	1.902	2.048	1.881	1.806	1.974	1.923	1.867	1.915	1.994	1.969	2.069	2.127	2.019	0.355	0.356	0.346	0.347	0.346
104.117	0.434	0.449	0.457	0.461	0.462	1.875	1.941	1.937	1.884	1.87	2.206	1.935	1.877	1.902	1.873	1.814	1.854	1.846	1.82	1.837	1.973	2.037	2.101	2.137	2.054	0.353	0.358	0.357	0.346	0.348
104.617	0.425	0.473	0.458	0.458	0.46	1.937	2.039	1.943	1.929	1.903	1.97	1.915	1.869	1.907	1.873	1.814	1.863	1.817	1.874	1.87	2.006	2.043	2.122	2.122	2.058	0.345	0.36	0.359	0.333	0.334
105.117	0.421	0.449	0.458	0.461	0.462	1.88	1.942	1.935	1.879	1.985	1.944	1.928	1.866	1.881	1.88	1.801	1.87	1.814	1.863	1.807	2.04	2.109	2.179	2.126	2.052	0.357	0.361	0.359	0.346	0.346
105.617	0.425	0.447	0.461	0.462	0.463	1.871	1.911	1.982	1.882	1.999	1.944	1.934	1.869	1.87	1.869	1.804	1.863	1.822	1.83	1.801	2.087	2.106	2.107	2.184	2.062	0.355	0.355	0.353	0.345	0.348
106.117	0.422	0.447	0.457	0.461	0.462	2.015	1.909	1.911	1.876	1.819	2.194	1.911	1.838	1.867	1.914	1.799	1.862	1.815	1.818	1.803	2.097	2.11	2.113	2.124	2.077	0.353	0.358	0.354	0.344	0.335
106.617	0.422	0.451	0.457	0.48	0.462	1.873	2.074	1.897	1.887	1.902	1.9	1.9	1.877	1.87	1.859	1.946	1.868	1.808	1.813	1.903	2.096	2.113	2.075	2.122	2.079	0.355	0.358	0.35	0.337	0.344
107.117	0.433	0.453	0.459	0.463	0.462	1.873	1.88	1.941	1.876	1.887	2.121	1.934	1.844	1.893	1.881	1.889	1.867	1.84	1.814	1.834	2.102	2.098	2.107	2.131	2.086	0.355	0.361	0.359	0.345	0.349
107.617	0.434	0.448	0.449	0.462	0.459	1.874	1.879	1.918	1.899	1.897	1.908	1.907	1.869	1.93	1.812	1.878	1.834	1.85	1.814	1.768	2.102	2.114	2.102	2.128	2.053	0.347	0.36	0.352	0.345	0.336
108.117	0.422	0.447	0.459	0.461	0.463	1.917	1.885	1.871	1.871	1.905	1.939	1.896	1.932	1.837	1.839	1.807	1.868	1.822	1.926	1.786	2.101	2.202	2.078	2.121	2.071	0.353	0.36	0.352	0.345	0.346
108.617	0.425	0.439	0.455	0.474	0.457	1.921	1.883	1.872	1.872	1.838	1.982	1.925	1.842	1.856	1.854	1.794	1.834	1.809	1.809	1.798	2.104	2.104	2.107	2.119	2.048	0.347	0.357	0.353	0.344	0.349
109.117	0.423	0.45	0.46	0.459	0.462	1.83	1.875	1.942	1.871	1.81	1.905	1.896	1.812	1.847	1.808	1.753	1.832	1.812	1.809	1.77	2.103	2.099	2.074	2.134	2.046	0.354	0.353	0.357	0.348	0.335
109.617	0.424	0.449	0.461	0.46	0.462	1.846	1.928	1.939	1.903	1.897	1.874	1.898	1.8	1.839	1.81	1.747	1.951	1.817	1.869	1.745	2.208	2.104	2.107	2.117	2.053	0.353	0.357	0.349	0.334	0.346
110.117	0.424	0.45	0.459	0.461	0.465	1.814	1.929	1.867	1.868	1.808	1.945	1.938	1.813	1.833	1.806	1.798	1.858	1.785	1.806	1.784	2.105	2.1	2.103	2.118	2.072	0.356	0.361	0.355	0.346	0.346
110.617	0.423	0.446	0.458	0.461	0.461	1.963	1.881	1.98	1.879	1.848	1.932	2.072	1.988	1.895	1.837	1.832	1.858	1.909	1.8	1.748	2.093	2.198	2.038	2.124	2.117	0.357	0.359	0.355	0.346	0.347
111.117	0.426	0.448	0.46	0.461	0.467	1.806	1.877	1.863	1.904	1.809	1.871	1.836	1.921	1.81	1.802	1.785	1.832	1.867	1.811	1.804	2.085	2.118	2.063	2.106	2.117	0.354	0.356	0.367	0.342	0.348
111.617	0.439	0.451	0.458	0.462	0.463	1.811	1.872	1.911	1.886	1.807	1.875	1.895	1.846	1.858	1.797	1.799	1.86	1.783	1.757	1.912	2.068	2.189	2.043	2.11	2.043	0.355	0.357	0.36	0.347	0.336
112.117	0.423	0.452	0.457	0.464	0.462	1.807	1.876	1.831	1.85	1.81	1.831	1.84	1.889	1.81	1.777	1.747	1.837	1.786	1.772	1.752	2.091	2.077	2.111	2.081	2.041	0.346	0.355	0.352	0.348	0.347
112.617	0.424	0.449	0.459	0.464	0.462	1.806	1.874	1.833	1.812	1.786	1.902	1.844	1.798	1.809	1.95	1.744	1.815	1.811	1.782	1.719	2.077	2.175	2.096	2.069	2.014	0.356	0.358	0.354	0.345	0.352
113.117	0.424	0.448	0.457	0.459	0.463	1.811	1.835	1.863	1.81	1.876	1.977	1.807	1.805	1.795	1.772	1.743	1.812	1.756	1.789	1.744	2.045	2.072	2.101	2.072	2.04	0.356	0.355	0.36	0.343	0.34
113.617	0.422	0.45	0.456	0.462	0.461	1.798	1.875	1.842	1.913	1.877	1.975	1.825	1.923	1.864	1.974	1.784	1.81	1.781	1.859	1.743	2.064	2.07	2.043	2.132	1.993	0.345	0.358	0.366	0.347	0.348
114.183	0.422	0.449	0.458	0.461	0.461	1.799	1.898	1.828	1.955	1.779	1.914	1.857	1.795	1.799	1.777	1.775	1.807	1.819	1.815	1.741	2.029	2.069	2.048	2.043	2.034	0.352	0.355	0.352	0.347	0.34
114.683	0.422	0.447	0.459	0.46	0.462	1.753	1.811	1.808	1.801	1.756	2.01	1.842	1.777	1.801	1.741	1.742	1.806	1.753	1.785	1.694	2.093	2.079	2.042	2.068	2.043	0.351	0.353	0.352	0.345	0.339
115.233	0.423	0.457	0.459	0.461	0.465	1.8	1.844	1.808	1.804	1.866	1.868	1.831	1.764	1.801	1.841	1.779	1.832	1.782	1.785	1.885	2.08	2.062	2.038	2.126	2.076	0.355	0.358	0.362	0.346	0.34
115.733	0.445	0.449	0.459	0.463	0.463	1.754	1.809	1.813	1.811	1.749	1.81	1.798	1.746	1.831	1.741	1.74	1.786	1.812	1.751	1.695	2.094	2.04	2.043	2.046	1.999	0.351	0.356	0.353	0.348	0.335
116.233	0.423	0.447	0.461	0.462	0.464	1.755	1.846	1.811	1.807	1.746	1.868	1.838	1.879	1.793	1.745	1.737	1.807	1.853	1.748	1.691	2.028	2.042	2.041	2.046	2.004	0.347	0.36	0.353	0.348	0.356
116.733	0.424	0.449	0.457	0.465	0.462	1.744	1.928	1.895	1.841	1.739	1.907	1.849	1.981	1.867	1.741	1.829	1.799	1.907	1.86	1.685	2.034	2.04	2.052	2.074	2.002	0.352	0.355	0.357	0.346	0.346
117.233	0.426	0.446	0.457	0.464	0.463	1.761	1.865	1.834	1.81	1.8	2.108	1.773	1.974	1.746	1.875	1.719	1.785	1.751	1.801	1.694	2.029	2.044	2.006	2.091	1.976	0.354	0.363	0.354	0.348	0.346
117.733	0.424	0.462	0.459	0.465	0.461	1.797	1.804	1.802	1.834	1.736	1.77	1.802	1.743	1.943	1.765	1.721	1.777	1.749	1.77	1.694	2.029	2.045	2.038	2.042	2.081	0.355	0.356	0.37	0.344	0.332
118.233	0.424	0.449	0.459	0.473	0.481	1.748	1.902	1.802	1.752	1.743	1.868	1.808	1.735	1.739	1.75	1.716	1.802	1.745	1.739	1.683	2.032	2.044	2.047	2.044	1.968	0.355	0.353	0.352	0.348	0.335
118.75	0.43	0.449	0.459	0.463	0.463	1.85	1.905	1.904	1.801	1.738	1.806	1.769	1.736	1.769	1.775	1.7	1.782	1.777	1.743	1.711	2.004	2.041	1.974	2.04	1.961	0.354	0.356	0.355	0.334	0.332
119.25	0.424	0.45	0.459	0.465	0.462	1.846	1.87	1.831	1.808	1.691	1.876	1.845	1.711	1.864	1.723	1.689	1.743	1.84	1.779	1.681	2.122	2.04	1.971	2.004	2.032	0.352	0.365	0.359	0.345	0.358
119.75	0.432	0.449	0.458	0.463	0.463	1.75	1.806	1.757	1.742	1.693	1.773	1.901	1.771	1.741	1.741	1.717	1.803	1.746	1.711	1.69	2.032	2.034	2.029	2.038	2.003	0.358	0.355	0.355	0.346	0.353
120.25	0.426	0.452	0.475	0.461	0.46	1.742	1.746	1.811	1.742	1.714	1.775	1.761	1.688	1.742	1.716	1.686	1.756	1.773	1.737	1.683	2.041	2.029	1.974	1.999	1.969	0.353	0.361	0.359	0.348	0.353
120.75	0.423	0.449	0.449	0.463	0.474	1.789	1.742	1.84	1.831	1.863	2.083	1.876	1.905	1.737	1.774	1.719	1.811	1.717	1.716	1.681	2.027	2.007	1.977	2.05	1.975	0.345	0.359	0.354	0.341	0.347
121.25	0.423	0.448	0.459	0.467	0.463	1.742	1.808	1.885	1.742	1.714	1.995	1.765	1.776	1.897	1.684	1.806	1.747	1.745	1.688	1.685	1.993	1.969	1.984	2.004	1.984	0.354	0.357	0.35	0.346	0.347
121.75	0.429	0.447	0.458	0.462	0.461	1.711	1.75	1.79	1.74	1.722	1.981	1.804	1.732	1.742	1.801	1.712	1.755	1.72	1.689	1.682	1.962	1.985	2.102	2.051	1.934	0.355	0.361	0.358	0.337	0.336
122.25	0.414	0.449	0.458	0.463	0.46	1.81	1.759	1.752	1.74	1.693	1.77	1.74	1.7	1.713	1.681	1.814	1.905	1.723	1.729	1.692	1.978	1.965	1.971	1.986	1.936	0.355	0.36	0.357	0.345	0.34
122.75	0.415	0.439	0.459	0.461	0.465	1.688	1.746	1.749	1.742	1.855	1.768	1.734	1.686	1.694	1.681	1.681	1.752	1.689	1.683	1.68	1.989	2	1.967	2.029	1.929	0.351	0.356	0.355	0.354	0.338
123.267	0.425	0.447	0.457	0.463	0.462	1.754	1.774	1.883	1.746	1.694	1.883	1.772	1.708	1.731	1.766	1.824	1.749	1.685	1.688	1.638	1.968	1.977	1.945	1.98	1.95	0.354	0.359	0.359	0.344	0.355
123.767	0.425	0.447	0.459	0.464	0.463	1.681	1.744	1.75	1.74	1.744	1.801	1.737	1.838	1.726	1.737	1.71	1.751	1.69	1.781	1.69	1.959	2.085	1.971	1.997	1.941	0.355	0.359	0.359	0.345	0.353
124.267	0.425	0.446	0.456	0.461	0.461	1.839	1.775	1.759	1.741	1.69	1.754	1.841	1.701	1.824	1.683	1.758	1.793	1.687	1.682	1.66	1.966	1.956	1.97	2.077	1.944	0.357	0.358	0.365	0.343	0.354
124.767	0.434	0.447	0.457	0.464	0.464	1.685	1.789	1.756	1.738	1.688	1.926	1.78	1.681	1.799	1.674	1.687	1.839	1.688	1.691	1.631	1.97	2.013	1.971	1.975	1.941	0.355	0.357	0.355	0.344	0.348
125.267	0.426	0.451	0.456	0.462	0.466	1.72	1.74	1.901	1.735	1.686	1.923	1.975	1.707	1.789	1.679	1.719	1.93	1.84	1.688	1.685	1.958	1.976	1.94	1.97	1.934	0.354	0.363	0.357	0.344	0.355
125.767	0.424	0.459	0.458	0.461	0.462	1.68	1.771	1.729	1.694	1.689	1.725	1.706	1.672	1.721	1.66	1.684	1.739	1.694	1.797	1.637	1.975	1.988	1.965	1.981	1.931	0.354	0.358	0.359	0.347	0.351
126.267	0.424	0.446	0.463	0.462	0.461	1.704	1.836	1.833	1.739	1.664	1.817	1.814	1.699	1.742	1.769	1.746	1.744	1.8	1.705	1.657	1.958	1.975	2.038	1.971	1.925	0.355	0.362	0.358	0.344	0.353
126.767	0.426	0.449	0.456	0.463	0.463	1.668	1.872	1.733	1.851	1.668	1.983	1.792	1.966	1.687	1.659	1.797	1.768	1.69	1.684	1.687	1.961	1.967	1.936	1.972	1.929	0.355	0.358	0.359	0.341	0.343
127.267	0.424	0.447	0.459	0.501	0.463	1.713	1.828	1.726	1.691	1.653	1.739	1.867	1.733	1.705	1.675	1.679	1.774	1.691	1.706	1.628	1.964	1.965	1.932	1.972	1.931	0.355	0.354	0.358	0.342	0.334
127.767	0.422	0.439	0.458	0.461	0.461	1.669	1.799	1.774	1.691	1.651	1.758	1.768	1.67	1.683	1.633	1.661	1.738	1.687	1.686	1.627	1.971	1.957	1.907	1.964	1.902	0.356	0.354	0.359	0.347	0.343
128.267	0.425	0.45	0.458	0.463	0.462	1.765	1.734	1.723	1.778	1.657	1.727	1.795	1.736	1.712	1.635	1.711	1.74	1.683	1.679	1.625	2.064	1.925	1.904	1.981	1.913	0.352	0.356	0.359	0.345	0.356
128.767	0.425	0.448	0.459	0.465	0.462	1.683	1.741	1.842	1.687	1.687	1.746	1.944	1.735	1.685	1.662	1.657	1.741	1.691	1.682	1.776	1.898	1.931	1.912	1.912	1.976	0.353	0.357	0.36	0.343	0.336
129.267	0.426	0.448	0.457	0.461	0.462	1.636	1.774	1.759	1.775	1.685	1.807	1.933	1.629	1.862	1.656	1.78	1.778	1.684	1.715	1.631	1.932	1.958	1.903	1.993	2.011	0.354	0.357	0.354	0.343	0.354
129.767	0.425	0.447	0.457	0.471	0.461	1.629	1.772	1.691	1.708	1.807	1.717	1.795	1.762	1.704	1.653	1.683	1.697	1.694	1.683	1.633	1.97	1.923	1.896	1.933	1.923	0.354	0.355	0.358	0.344	0.353
130.267	0.421	0.44	0.467	0.462	0.464	1.633	1.711	1.685	1.69	1.624	1.687	1.81	1.631	1.665	1.679	1.711	1.772	1.734	1.684	1.624	1.904	1.913	2.068	1.905	1.873	0.354	0.36	0.357	0.345	0.339
130.767	0.425	0.45	0.456	0.472	0.474	1.656	1.776	1.803	1.731	1.625	1.745	1.769	1.649	1.66	1.817	1.824	1.854	1.678	1.675	1.65	1.901	1.925	1.905	1.937	2.008	0.353	0.357	0.365	0.345	0.347
131.267	0.425	0.448	0.458	0.462	0.465	1.702	1.685	1.685	1.739	1.656	1.961	1.699	1.752	1.733	1.702	1.707	1.831	1.78	1.677	1.602	1.907	1.92	1.97	1.911	1.926	0.356	0.361	0.351	0.348	0.354
131.767	0.424	0.449	0.458	0.466	0.461	1.701	1.682	1.752	1.683	1.622	1.757	1.751	1.773	1.651	1.779	1.654	1.69	1.686	1.675	1.664	2.052	1.939	1.9	1.901	1.899	0.356	0.354	0.353	0.347	0.351
132.267	0.424	0.446	0.458	0.463	0.46	1.646	1.684	1.659	1.669	1.576	1.704	1.87	1.643	1.702	1.642	1.66	1.724	1.665	1.677	1.62	1.897	1.894	1.874	1.883	1.896	0.356	0.366	0.358	0.346	0.348
132.767	0.423	0.464	0.458	0.482	0.464	1.752	1.777	1.71	1.791	1.66	2.004	1.69	1.644	1.68	1.711	1.653	1.838	1.683	1.665	1.723	1.889	1.89	1.931	1.903	1.862	0.353	0.367	0.35	0.347	0.347
133.267	0.421	0.447	0.46	0.462	0.462	1.631	1.808	1.715	1.669	1.618	1.658	1.677	1.623	1.657	1.662	1.63	1.697	1.679	1.677	1.603	1.901	1.897	1.905	1.903	1.87	0.355	0.357	0.358	0.344	0.354
133.767	0.423	0.447	0.458	0.462	0.463	1.663	1.681	1.757	1.693	1.739	1.687	1.804	1.662	1.632	1.616	1.637	1.722	1.651	1.72	1.604	1.908	1.888	1.873	1.914	1.864	0.352	0.355	0.363	0.346	0.355
134.267	0.446	0.448	0.462	0.461	0.462	1.67	1.778	1.665	1.637	1.623	1.741	1.719	1.643	1.631	1.602	1.689	1.704	1.632	1.709	1.597	1.902	1.897	1.87	1.929	1.861	0.342	0.356	0.359	0.342	0.34
134.767	0.424	0.45	0.459	0.461	0.462	1.634	1.742	1.687	1.764	1.597	1.724	1.702	1.671	1.628	1.578	1.771	1.717	1.686	1.63	1.602	1.891	1.889	1.868	1.944	1.862	0.354	0.356	0.354	0.353	0.355
135.267	0.427	0.446	0.456	0.462	0.461	1.745	1.716	1.666	1.816	1.602	1.716	1.834	1.648	1.819	1.625	1.826	1.696	1.805	1.667	1.655	1.89	1.889	1.871	1.874	1.862	0.355	0.356	0.356	0.344	0.357
135.767	0.426	0.448	0.458	0.462	0.465	1.579	1.676	1.656	1.681	1.593	2.016	1.695	1.641	1.655	1.823	1.636	1.773	1.632	1.631	1.707	1.939	1.863	1.933	1.876	1.86	0.355	0.356	0.357	0.344	0.341
136.267	0.424	0.446	0.457	0.461	0.464	1.746	1.73	1.712	1.689	1.571	1.685	1.801	1.738	1.651	1.606	1.727	1.731	1.694	1.681	1.572	1.936	1.888	1.839	1.869	2.008	0.353	0.362	0.358	0.346	0.349
136.767	0.426	0.448	0.458	0.463	0.484	1.571	1.706	1.675	1.68	1.598	1.817	1.733	1.64	1.627	1.573	1.659	1.688	1.665	1.638	1.602	1.844	1.906	1.829	1.849	1.843	0.354	0.358	0.354	0.343	0.354
137.267	0.423	0.483	0.457	0.463	0.461	1.606	1.716	1.689	1.649	1.663	1.696	1.68	1.671	1.631	1.577	1.651	1.809	1.772	1.677	1.575	1.843	1.835	1.844	1.85	1.865	0.354	0.356	0.353	0.347	0.349
137.8	0.425	0.448	0.459	0.464	0.462	1.682	1.707	1.684	1.679	1.566	1.803	1.733	1.666	1.793	1.604	1.625	1.853	1.658	1.634	1.659	1.846	1.837	1.806	1.824	1.876	0.356	0.363	0.376	0.346	0.354
138.317	0.426	0.449	0.458	0.5	0.461	1.656	1.804	1.68	1.689	1.587	1.657	1.675	1.652	1.631	1.607	1.839	1.723	1.817	1.672	1.591	1.981	1.832	1.842	1.847	1.935	0.353	0.36	0.36	0.345	0.339
138.817	0.423	0.449	0.457	0.463	0.463	1.602	1.656	1.659	1.642	1.621	1.657	1.78	1.623	1.737	1.574	1.723	1.871	1.774	1.635	1.589	1.837	1.859	1.843	1.834	1.892	0.357	0.367	0.361	0.347	0.355
139.317	0.426	0.455	0.459	0.462	0.461	1.603	1.716	1.689	1.74	1.568	1.69	1.775	1.597	1.778	1.572	1.629	1.779	1.626	1.672	1.647	1.834	1.836	1.849	1.837	1.808	0.354	0.351	0.376	0.343	0.341
139.817	0.423	0.454	0.459	0.462	0.458	1.584	1.764	1.717	1.628	1.57	1.663	1.733	1.599	1.633	1.601	1.621	1.662	1.634	1.702	1.571	1.835	1.905	1.844	1.845	1.804	0.35	0.357	0.369	0.345	0.346
140.317	0.426	0.447	0.455	0.462	0.463	1.764	1.758	1.689	1.692	1.586	1.742	1.733	1.722	1.822	1.711	1.709	1.72	1.66	1.661	1.564	1.836	1.909	1.811	1.809	1.808	0.351	0.365	0.357	0.344	0.355
140.867	0.425	0.447	0.469	0.459	0.462	1.71	1.677	1.789	1.639	1.595	1.692	1.677	1.63	1.62	1.556	1.747	1.718	1.624	1.659	1.614	1.826	1.933	1.851	1.807	1.778	0.353	0.359	0.38	0.342	0.353
141.383	0.422	0.442	0.456	0.464	0.463	1.623	1.673	1.657	1.628	1.593	1.65	1.673	1.592	1.614	1.679	1.678	1.724	1.835	1.627	1.563	1.835	1.82	1.776	1.844	1.783	0.355	0.368	0.358	0.347	0.345
141.883	0.425	0.447	0.456	0.461	0.463	1.571	1.677	1.627	1.656	1.594	1.77	1.748	1.565	1.754	1.604	1.786	1.674	1.626	1.624	1.628	1.841	1.819	1.807	1.778	1.83	0.352	0.351	0.36	0.346	0.355
142.4	0.424	0.446	0.461	0.462	0.463	1.575	1.652	1.793	1.703	1.693	1.663	1.84	1.619	1.775	1.723	1.74	1.785	1.624	1.629	1.768	1.954	1.797	1.918	1.794	1.787	0.353	0.355	0.374	0.335	0.356
142.9	0.433	0.441	0.456	0.496	0.462	1.567	1.658	1.634	1.726	1.566	1.755	1.652	1.654	1.622	1.551	1.719	1.868	1.654	1.628	1.653	1.775	1.823	1.767	1.779	1.773	0.341	0.358	0.377	0.347	0.353
143.417	0.412	0.448	0.461	0.462	0.458	1.571	1.682	1.599	1.621	1.544	1.798	1.599	1.623	1.575	1.548	1.619	1.663	1.626	1.632	1.601	1.791	1.794	1.774	1.784	1.74	0.354	0.358	0.354	0.345	0.34
143.933	0.424	0.446	0.46	0.462	0.465	1.6	1.847	1.764	1.634	1.626	1.773	1.656	1.566	1.673	1.578	1.772	1.681	1.683	1.622	1.659	1.888	1.804	1.782	1.78	1.74	0.353	0.357	0.364	0.343	0.344
144.45	0.424	0.451	0.457	0.465	0.461	1.625	1.793	1.597	1.604	1.546	1.727	1.625	1.625	1.596	1.552	1.732	1.711	1.623	1.625	1.594	1.775	1.808	1.743	1.771	1.738	0.343	0.356	0.354	0.354	0.356
144.95	0.422	0.447	0.458	0.464	0.463	1.747	1.656	1.617	1.605	1.522	1.708	1.759	1.608	1.683	1.755	1.687	1.842	1.623	1.632	1.571	1.769	1.757	1.765	1.773	1.829	0.351	0.357	0.363	0.342	0.365
145.45	0.422	0.447	0.458	0.464	0.462	1.693	1.794	1.654	1.69	1.545	1.87	1.936	1.621	1.676	1.554	1.728	1.658	1.685	1.601	1.589	1.876	1.764	1.781	1.775	1.753	0.353	0.359	0.362	0.344	0.369
145.95	0.428	0.447	0.457	0.461	0.463	1.543	1.628	1.583	1.627	1.541	1.603	1.697	1.589	1.594	1.519	1.621	1.712	1.619	1.605	1.566	1.769	1.775	1.781	1.785	1.743	0.355	0.358	0.356	0.346	0.354
146.467	0.423	0.448	0.456	0.464	0.463	1.518	1.657	1.649	1.602	1.542	1.785	1.589	1.571	1.553	1.521	1.571	1.648	1.655	1.601	1.7	1.894	1.735	1.736	1.742	1.724	0.353	0.361	0.377	0.353	0.356
146.983	0.424	0.448	0.458	0.461	0.462	1.522	1.829	1.747	1.723	1.547	1.97	1.639	1.548	1.601	1.575	1.62	1.711	1.741	1.648	1.673	1.839	1.742	1.742	1.731	1.736	0.356	0.358	0.372	0.342	0.356
147.483	0.423	0.447	0.456	0.465	0.463	1.693	1.758	1.779	1.63	1.568	1.928	1.874	1.791	1.86	1.737	1.809	1.756	1.741	1.672	1.601	1.767	1.758	1.739	1.739	1.725	0.352	0.36	0.357	0.344	0.353
147.983	0.424	0.448	0.459	0.463	0.462	1.618	1.677	1.793	1.708	1.594	2.013	1.818	1.791	1.954	1.68	1.802	1.802	1.639	1.753	1.602	1.746	1.733	1.778	1.724	1.725	0.363	0.358	0.356	0.346	0.338
148.483	0.425	0.447	0.458	0.463	0.462	1.667	1.861	1.681	1.654	1.749	1.738	1.819	1.747	1.961	1.702	1.816	1.765	1.653	1.654	1.754	1.749	1.735	1.789	1.718	1.723	0.355	0.368	0.356	0.335	0.338
148.983	0.426	0.449	0.458	0.464	0.464	1.657	1.726	1.706	1.679	1.672	2.009	1.959	1.78	1.933	1.757	1.679	1.831	1.62	1.696	1.609	1.752	1.75	1.716	1.828	1.706	0.351	0.357	0.36	0.346	0.344
149.483	0.423	0.472	0.46	0.461	0.462	1.616	1.755	1.651	1.582	1.57	1.599	1.662	1.564	1.64	1.518	1.652	1.662	1.646	1.616	1.607	1.713	1.773	1.685	1.719	1.693	0.354	0.355	0.361	0.331	0.355
149.983	0.425	0.445	0.449	0.462	0.462	1.727	1.812	1.594	1.604	1.571	1.729	1.798	1.768	1.961	1.572	1.828	1.756	1.651	1.6	1.563	1.706	1.718	1.749	1.711	1.717	0.353	0.357	0.378	0.343	0.338
150.483	0.431	0.446	0.458	0.46	0.463	1.575	1.639	1.739	1.781	1.614	1.949	1.903	1.834	1.779	1.624	1.678	1.721	1.65	1.658	1.729	1.712	1.765	1.7	1.688	1.678	0.355	0.356	0.373	0.34	0.338
150.983	0.424	0.447	0.457	0.463	0.458	1.543	1.671	1.616	1.566	1.593	1.596	1.635	1.618	1.711	1.545	1.652	1.728	1.614	1.592	1.579	1.71	1.717	1.684	1.688	1.682	0.354	0.36	0.36	0.343	0.355
151.483	0.426	0.448	0.458	0.462	0.463	1.726	1.673	1.705	1.579	1.556	1.9	1.927	1.714	1.942	1.56	1.804	1.85	1.712	1.649	1.652	1.709	1.711	1.7	1.687	1.681	0.353	0.354	0.354	0.345	0.355
151.983	0.424	0.447	0.461	0.466	0.47	1.587	1.645	1.655	1.568	1.541	1.952	1.695	1.628	1.737	1.597	1.597	1.627	1.678	1.583	1.55	1.702	1.735	1.679	1.681	1.678	0.356	0.361	0.375	0.349	0.351
152.483	0.425	0.446	0.458	0.46	0.462	1.589	1.768	1.709	1.566	1.499	1.628	1.727	1.633	1.664	1.57	1.627	1.68	1.684	1.625	1.645	1.72	1.671	1.712	1.663	1.708	0.365	0.355	0.361	0.346	0.354
152.983	0.423	0.448	0.456	0.461	0.461	1.693	1.774	1.742	1.77	1.54	1.669	1.95	1.774	1.828	1.547	1.822	1.696	1.706	1.657	1.598	1.71	1.772	1.731	1.667	1.74	0.364	0.366	0.355	0.355	0.351
153.483	0.414	0.448	0.458	0.462	0.462	1.636	1.797	1.658	1.733	1.595	1.625	1.802	1.532	1.604	1.499	1.704	1.86	1.651	1.598	1.63	1.685	1.671	1.66	1.805	1.619	0.363	0.368	0.359	0.349	0.34
153.983	0.417	0.448	0.457	0.474	0.462	1.547	1.735	1.72	1.801	1.532	1.824	1.89	1.597	1.83	1.737	1.849	1.649	1.707	1.698	1.631	1.762	1.69	1.744	1.66	1.708	0.355	0.353	0.365	0.345	0.356
154.483	0.424	0.445	0.456	0.499	0.462	1.673	1.67	1.657	1.653	1.489	1.581	1.714	1.581	1.715	1.539	1.692	1.861	1.743	1.572	1.596	1.687	1.666	1.74	1.63	1.722	0.355	0.368	0.367	0.343	0.337
154.983	0.424	0.447	0.457	0.46	0.464	1.629	1.822	1.6	1.651	1.495	1.711	1.652	1.713	1.783	1.528	1.703	1.679	1.596	1.571	1.54	1.651	1.651	1.657	1.625	1.624	0.36	0.363	0.373	0.34	0.358
155.483	0.426	0.446	0.457	0.459	0.463	1.69	1.667	1.631	1.635	1.534	2.001	1.768	1.862	1.954	1.71	1.784	1.759	1.631	1.591	1.541	1.653	1.838	1.66	1.608	1.655	0.341	0.346	0.362	0.351	0.344
155.983	0.424	0.446	0.461	0.462	0.46	1.542	1.602	1.583	1.622	1.594	1.724	1.602	1.618	1.742	1.489	1.595	1.624	1.614	1.599	1.659	1.65	1.649	1.642	1.626	1.711	0.341	0.378	0.376	0.351	0.353
156.483	0.424	0.458	0.457	0.459	0.462	1.542	1.646	1.597	1.542	1.541	1.962	1.827	1.577	1.694	1.57	1.649	1.626	1.597	1.572	1.514	1.642	1.768	1.647	1.605	1.617	0.354	0.355	0.364	0.342	0.345
156.983	0.426	0.447	0.47	0.461	0.463	1.559	1.73	1.755	1.616	1.617	1.749	1.942	1.625	1.821	1.534	1.767	1.843	1.651	1.644	1.762	1.65	1.644	1.611	1.603	1.621	0.355	0.351	0.372	0.345	0.357
157.483	0.426	0.447	0.459	0.462	0.463	1.657	1.757	1.561	1.628	1.627	1.694	1.832	1.718	1.861	1.696	1.796	1.792	1.638	1.592	1.511	1.642	1.648	1.657	1.608	1.601	0.354	0.364	0.355	0.342	0.351
157.983	0.424	0.449	0.46	0.459	0.462	1.6	1.674	1.714	1.619	1.565	1.647	1.611	1.632	1.668	1.499	1.656	1.716	1.655	1.594	1.649	1.651	1.628	1.658	1.69	1.594	0.36	0.372	0.354	0.352	0.358
158.483	0.424	0.447	0.457	0.461	0.461	1.58	1.686	1.753	1.624	1.517	1.664	1.639	1.523	1.636	1.54	1.68	1.75	1.619	1.572	1.592	1.685	1.621	1.756	1.614	1.617	0.352	0.367	0.358	0.332	0.337
158.983	0.423	0.446	0.455	0.467	0.46	1.652	1.691	1.645	1.665	1.606	1.947	1.869	1.548	1.846	1.57	1.594	1.651	1.681	1.598	1.676	1.64	1.616	1.646	1.599	1.571	0.362	0.359	0.372	0.338	0.343
159.483	0.425	0.449	0.455	0.461	0.462	1.513	1.69	1.676	1.689	1.574	1.663	1.787	1.511	1.629	1.513	1.647	1.745	1.644	1.625	1.587	1.743	1.622	1.776	1.601	1.616	0.35	0.344	0.353	0.332	0.364

## Sheet: Source  data Figure 2E
Formation of alanine and glutamic acid formation from HMDA and Ahx, respectively, by purified transaminase candidates in the presence of HMDA and pyruvate
	HMDA-TA activity (alanine formation)			Ahx-TA activity (glutamate formation)
SpuC-I	17.1632	18.5524	15.343	0	0	0
SpuC-II	22.009	21.6399	20.8599	0.507283	0	0
PP_0596	-0.148616	-0.146453	-0.0931082	0	0	0
PP_2800	-0.11906	-0.107526	-0.207728	7.32422	6.41532	8.09191

## Sheet: Source data Figure 2F
Effect of oplBA (PP_3514-5) deletion on growth with ε-caprolactam compared to the parent strain
Time (h)	P. putida NYL (#1570)			P. putida NYL ΔoplBA (#1974)
0	0.308	0.301	0.288	0.228	0.218	0.214
0.5	0.304	0.301	0.312	0.24	0.239	0.241
1	0.308	0.306	0.314	0.236	0.238	0.221
1.5	0.301	0.301	0.287	0.213	0.218	0.207
2	0.301	0.297	0.284	0.209	0.215	0.21
2.5	0.293	0.294	0.307	0.205	0.213	0.212
3	0.293	0.297	0.283	0.202	0.215	0.207
3.5	0.295	0.292	0.285	0.2	0.211	0.208
4	0.295	0.295	0.287	0.198	0.214	0.209
4.5	0.294	0.296	0.299	0.201	0.209	0.207
5	0.301	0.295	0.312	0.201	0.213	0.209
5.5	0.297	0.299	0.31	0.202	0.213	0.196
6	0.32	0.305	0.313	0.202	0.213	0.21
6.5	0.331	0.304	0.315	0.206	0.213	0.209
7	0.335	0.331	0.318	0.206	0.214	0.21
7.5	0.359	0.333	0.335	0.203	0.215	0.21
8	0.361	0.336	0.344	0.204	0.215	0.209
8.5	0.362	0.337	0.343	0.204	0.214	0.209
9	0.346	0.334	0.343	0.202	0.214	0.195
9.5	0.362	0.349	0.345	0.206	0.216	0.209
10	0.362	0.359	0.37	0.209	0.212	0.209
10.5	0.362	0.361	0.353	0.212	0.214	0.208
11	0.363	0.361	0.372	0.212	0.214	0.211
11.5	0.366	0.363	0.375	0.21	0.215	0.21
12	0.368	0.366	0.38	0.214	0.214	0.208
12.5	0.382	0.376	0.381	0.215	0.215	0.208
13	0.391	0.369	0.385	0.212	0.214	0.208
13.5	0.394	0.394	0.412	0.214	0.216	0.209
14	0.428	0.421	0.413	0.21	0.215	0.211
14.5	0.429	0.426	0.421	0.213	0.217	0.211
15	0.434	0.43	0.446	0.212	0.217	0.211
15.5	0.439	0.435	0.45	0.213	0.218	0.209
16	0.45	0.465	0.456	0.214	0.218	0.21
16.5	0.481	0.478	0.467	0.215	0.215	0.21
17	0.49	0.488	0.487	0.214	0.218	0.212
17.5	0.492	0.49	0.515	0.213	0.217	0.209
18	0.513	0.491	0.515	0.215	0.219	0.209
18.5	0.524	0.512	0.523	0.215	0.218	0.212
19	0.527	0.525	0.536	0.215	0.22	0.213
19.5	0.56	0.56	0.573	0.217	0.22	0.212
20	0.565	0.565	0.586	0.229	0.22	0.211
20.5	0.583	0.576	0.591	0.229	0.218	0.212
21	0.604	0.601	0.609	0.229	0.22	0.21
21.5	0.629	0.629	0.612	0.216	0.219	0.213
22	0.643	0.642	0.666	0.217	0.22	0.212
22.5	0.666	0.664	0.672	0.23	0.218	0.213
23	0.704	0.701	0.709	0.215	0.221	0.216
23.5	0.724	0.72	0.748	0.23	0.223	0.213
24	0.739	0.739	0.754	0.23	0.22	0.212
24.5	0.79	0.784	0.79	0.228	0.222	0.215
25.0167	0.807	0.804	0.835	0.229	0.22	0.214
25.5	0.837	0.832	0.843	0.228	0.222	0.214
26	0.893	0.894	0.92	0.223	0.228	0.214
26.5	0.906	0.905	0.939	0.229	0.222	0.215
27	0.982	0.98	1.015	0.23	0.222	0.216
27.5	1.047	1.042	1.063	0.229	0.221	0.215
28	1.114	1.112	1.153	0.229	0.23	0.214
28.5	1.197	1.189	1.258	0.215	0.221	0.215
29	1.318	1.317	1.384	0.231	0.231	0.218
29.5	1.444	1.455	1.453	0.23	0.222	0.215
30	1.53	1.533	1.579	0.214	0.236	0.217
30.5	1.614	1.637	1.705	0.23	0.222	0.22
31	1.773	1.781	1.841	0.23	0.222	0.216
31.5	1.927	1.932	1.947	0.23	0.222	0.219
32.0167	1.987	1.961	2.023	0.229	0.231	0.216
32.5167	1.948	1.956	2.017	0.216	0.219	0.215
33	2.11	2.063	2.087	0.235	0.22	0.217
33.5167	2.104	2.111	2.086	0.23	0.221	0.216
34	2.087	2.112	2.047	0.23	0.231	0.219
34.5	2.031	2.032	2.024	0.23	0.22	0.218
35	1.959	2.026	2.021	0.23	0.222	0.217
35.5167	1.948	1.949	2.012	0.23	0.232	0.219
36	1.953	1.94	1.945	0.229	0.232	0.218
36.5167	1.943	1.942	1.93	0.237	0.236	0.216
37	1.837	1.857	1.852	0.215	0.23	0.215
37.5167	1.932	1.931	1.88	0.228	0.23	0.214
38.0167	1.924	1.859	1.859	0.229	0.238	0.216
38.5167	1.787	1.818	1.838	0.213	0.221	0.215
39.0167	1.783	1.784	1.836	0.214	0.22	0.219
39.5167	1.763	1.78	1.796	0.217	0.222	0.216
40.0167	1.805	1.84	1.843	0.229	0.237	0.216
40.5167	1.78	1.786	1.844	0.229	0.237	0.215
41.0167	1.763	1.768	1.763	0.214	0.229	0.213
41.5167	1.769	1.775	1.834	0.229	0.239	0.221
42.0167	1.76	1.775	1.77	0.229	0.237	0.215
42.5167	1.747	1.688	1.709	0.212	0.222	0.215
43.0167	1.76	1.775	1.762	0.216	0.222	0.22
43.5167	1.677	1.693	1.695	0.211	0.221	0.215
44.0167	1.763	1.758	1.728	0.229	0.228	0.214
44.5167	1.674	1.671	1.692	0.214	0.221	0.218
45.0167	1.754	1.748	1.737	0.217	0.23	0.216
45.5167	1.752	1.694	1.732	0.229	0.23	0.216
46.0167	1.75	1.749	1.708	0.215	0.221	0.221
46.5167	1.683	1.694	1.699	0.228	0.228	0.219
47.0167	1.69	1.678	1.694	0.23	0.231	0.216
47.5167	1.673	1.679	1.692	0.228	0.236	0.214
48.0167	1.668	1.677	1.691	0.228	0.238	0.219
48.5167	1.671	1.671	1.682	0.23	0.231	0.219
49.0167	1.674	1.675	1.685	0.23	0.23	0.218
49.5167	1.671	1.637	1.677	0.23	0.232	0.219
50.0167	1.674	1.619	1.677	0.215	0.238	0.216
50.5167	1.665	1.636	1.679	0.215	0.236	0.216
51.0167	1.613	1.636	1.674	0.217	0.223	0.218
51.5167	1.617	1.617	1.672	0.216	0.237	0.218
52.0167	1.616	1.612	1.676	0.216	0.231	0.215
52.5167	1.612	1.617	1.678	0.229	0.223	0.215
53.0167	1.612	1.609	1.673	0.216	0.221	0.216
53.5167	1.611	1.608	1.614	0.216	0.219	0.216
54.0167	1.617	1.608	1.604	0.217	0.218	0.218
54.5167	1.599	1.6	1.551	0.212	0.216	0.215
55.0167	1.601	1.605	1.602	0.229	0.216	0.22
55.5167	1.605	1.599	1.595	0.216	0.217	0.215
56.0167	1.561	1.555	1.542	0.212	0.214	0.217
56.5167	1.56	1.539	1.55	0.215	0.216	0.214
57.0167	1.601	1.604	1.595	0.214	0.22	0.217
57.5167	1.601	1.594	1.581	0.229	0.219	0.216
58.0167	1.605	1.6	1.597	0.228	0.22	0.219
58.5167	1.602	1.596	1.547	0.214	0.221	0.215
59.0167	1.597	1.595	1.579	0.216	0.222	0.216
59.5167	1.597	1.595	1.577	0.216	0.237	0.218
60.0167	1.594	1.561	1.55	0.216	0.231	0.217
60.5167	1.598	1.559	1.578	0.231	0.231	0.217
61.0167	1.593	1.592	1.543	0.215	0.229	0.214
61.5167	1.592	1.56	1.546	0.216	0.221	0.217
62.0167	1.6	1.541	1.542	0.229	0.23	0.216
62.5167	1.594	1.56	1.548	0.216	0.222	0.217
63.0167	1.594	1.556	1.54	0.229	0.221	0.217
63.5167	1.594	1.539	1.536	0.228	0.22	0.217
64.0167	1.529	1.507	1.524	0.21	0.219	0.215
64.5167	1.574	1.54	1.535	0.214	0.22	0.216
65.0167	1.538	1.539	1.534	0.227	0.221	0.216
65.5167	1.538	1.538	1.53	0.217	0.22	0.218
66.0167	1.481	1.479	1.518	0.213	0.219	0.216
66.5167	1.535	1.533	1.532	0.217	0.221	0.216
