# Supplementary material for: Upcycling of polyamides through chemical hydrolysis and engineered Pseudomonas putida
Source: Nat Microbiol. 2025 Feb 10;10(3):667–80. doi: 10.1038/s41564-025-01929-5 (PMC11879879; doi:10.1038/s41564-025-01929-5)
Supplement: Supplementary file 12 — Numerical values of OD equivalents determined by growth monitoring using Growth Profiler (Enzyscreen) for Fig. 3a–c. Numerical values of concentrations of ε-caprolactam, and Ahx equivalents (Ahxeq) of Ahx and its linear oligomers as determined by HPLC-FLD/DAD for Fig. 3f,g. [file 41564_2025_1929_MOESM12_ESM.xlsx]

## Sheet: Source data Figure 3 A-C
Metabolism of linear Ahx-oligomers by engineered P. putida strains. Strains were grown in MSM with 15 mM Ahx2 , Ahx3, or a soluble PA6 fraction containing ε-caprolactam
(A) Ahx2																	(B) Ahx3																	(C) soluble PA6 fraction
time [h]	P. putida Nyl			P. putida Nyl-P14f-nylB			ALE mutant Ahx2-322			P. putida Nylon-B			P. putida NYLON-B ∆PP_0411-4					P. putida Nyl			P. putida Nyl-P14f-nylB			ALE mutant Ahx2-322			P. putida Nylon-B			P. putida NYLON-B ∆PP_0411-4				Time (h)	P. putida Nyl			P. putida Nyl-P14f-nylB			ALE mutant Ahx2-322			P. putida Nylon-B			P. putida NYLON-B ∆PP_0411-4
0	0.29	0.292	0.303	0.219	0.219	0.205	0.209	0.231	0.252	0.138	0.17	0.174	0.208	0.243	0.241		0	0.307	0.304	0.303	0.214	0.22	0.244	0.255	0.253	0.225	0.188	0.188	0.188	0.209	0.188	0.188		0	0.283	0.283	0.271	0.206	0.204	0.223	0.162	0.182	0.195	0.23	0.272	0.254	0.154	0.166	0.184
0.5	0.294	0.288	0.296	0.221	0.22	0.215	0.254	0.269	0.273	0.16	0.179	0.181	0.251	0.278	0.264		0.5	0.307	0.307	0.306	0.215	0.224	0.249	0.263	0.259	0.27	0.214	0.192	0.181	0.225	0.225	0.197		0.5	0.285	0.286	0.295	0.206	0.207	0.222	0.164	0.183	0.198	0.238	0.284	0.255	0.154	0.164	0.184
1	0.295	0.294	0.306	0.221	0.222	0.22	0.254	0.27	0.274	0.188	0.201	0.209	0.251	0.281	0.286		1	0.307	0.304	0.303	0.217	0.248	0.251	0.271	0.259	0.275	0.212	0.216	0.187	0.225	0.196	0.193		1	0.292	0.292	0.297	0.207	0.206	0.222	0.155	0.189	0.198	0.236	0.26	0.245	0.154	0.165	0.184
1.5	0.296	0.301	0.306	0.221	0.222	0.215	0.256	0.27	0.286	0.18	0.204	0.209	0.251	0.284	0.287		1.5	0.304	0.304	0.301	0.217	0.222	0.248	0.263	0.257	0.272	0.221	0.218	0.188	0.223	0.197	0.194		1.5	0.294	0.306	0.304	0.206	0.204	0.223	0.155	0.186	0.196	0.215	0.26	0.244	0.157	0.167	0.194
2	0.297	0.291	0.307	0.222	0.221	0.22	0.257	0.271	0.291	0.182	0.199	0.208	0.261	0.292	0.289		2	0.307	0.305	0.307	0.216	0.245	0.247	0.259	0.257	0.272	0.222	0.218	0.19	0.227	0.202	0.197		2	0.306	0.305	0.308	0.206	0.204	0.224	0.154	0.181	0.185	0.21	0.258	0.242	0.182	0.184	0.197
2.5	0.299	0.293	0.307	0.221	0.221	0.208	0.255	0.271	0.287	0.184	0.209	0.21	0.261	0.299	0.298		2.5	0.306	0.304	0.305	0.215	0.223	0.247	0.258	0.258	0.27	0.225	0.22	0.189	0.225	0.194	0.197		2.5	0.294	0.305	0.305	0.205	0.205	0.22	0.144	0.181	0.183	0.206	0.25	0.24	0.179	0.173	0.206
3	0.306	0.304	0.305	0.219	0.22	0.206	0.264	0.272	0.29	0.193	0.233	0.226	0.264	0.298	0.297		3	0.306	0.305	0.307	0.221	0.219	0.248	0.259	0.258	0.271	0.223	0.22	0.192	0.23	0.225	0.204		3	0.293	0.302	0.299	0.206	0.205	0.211	0.166	0.184	0.186	0.207	0.251	0.239	0.182	0.196	0.21
3.5	0.305	0.304	0.307	0.22	0.219	0.206	0.265	0.274	0.295	0.198	0.231	0.236	0.272	0.302	0.299		3.5	0.307	0.307	0.307	0.22	0.25	0.255	0.265	0.259	0.275	0.226	0.219	0.19	0.225	0.222	0.193		3.5	0.292	0.292	0.295	0.205	0.204	0.219	0.164	0.18	0.177	0.2	0.246	0.237	0.182	0.193	0.21
4	0.297	0.292	0.306	0.233	0.243	0.214	0.27	0.287	0.293	0.194	0.229	0.232	0.277	0.31	0.292		4	0.327	0.308	0.32	0.245	0.253	0.256	0.267	0.263	0.277	0.227	0.226	0.218	0.225	0.222	0.192		4	0.291	0.304	0.294	0.205	0.203	0.22	0.159	0.174	0.171	0.201	0.247	0.237	0.181	0.197	0.211
4.5	0.305	0.307	0.307	0.236	0.25	0.243	0.27	0.287	0.295	0.188	0.229	0.234	0.296	0.311	0.314		4.5	0.329	0.308	0.32	0.242	0.258	0.26	0.271	0.271	0.277	0.223	0.225	0.197	0.222	0.202	0.2		4.5	0.291	0.294	0.274	0.204	0.202	0.205	0.151	0.177	0.184	0.198	0.247	0.235	0.185	0.197	0.208
5	0.307	0.308	0.326	0.237	0.248	0.243	0.271	0.29	0.304	0.187	0.231	0.232	0.295	0.316	0.312		5	0.327	0.312	0.323	0.244	0.256	0.258	0.272	0.271	0.277	0.224	0.223	0.221	0.226	0.222	0.193		5	0.284	0.282	0.274	0.204	0.189	0.201	0.138	0.169	0.177	0.206	0.246	0.24	0.186	0.196	0.21
5.5	0.327	0.328	0.328	0.241	0.25	0.243	0.29	0.303	0.307	0.203	0.232	0.235	0.301	0.316	0.317		5.5	0.327	0.328	0.323	0.246	0.251	0.271	0.272	0.271	0.288	0.228	0.225	0.2	0.227	0.223	0.201		5.5	0.287	0.29	0.273	0.204	0.202	0.21	0.139	0.169	0.173	0.202	0.247	0.239	0.185	0.196	0.21
6	0.327	0.307	0.327	0.239	0.248	0.246	0.304	0.306	0.331	0.212	0.247	0.252	0.316	0.317	0.316		6	0.328	0.324	0.325	0.246	0.25	0.27	0.274	0.273	0.288	0.23	0.224	0.226	0.228	0.22	0.224		6	0.289	0.284	0.272	0.204	0.202	0.207	0.137	0.173	0.173	0.21	0.248	0.239	0.186	0.194	0.209
6.5	0.327	0.312	0.328	0.242	0.253	0.246	0.321	0.329	0.353	0.243	0.263	0.268	0.314	0.333	0.333		6.5	0.331	0.328	0.328	0.246	0.247	0.256	0.275	0.271	0.294	0.229	0.228	0.226	0.228	0.225	0.221		6.5	0.286	0.289	0.272	0.205	0.203	0.221	0.143	0.173	0.177	0.212	0.248	0.238	0.186	0.199	0.21
7	0.332	0.312	0.328	0.241	0.254	0.245	0.345	0.331	0.365	0.257	0.261	0.286	0.317	0.343	0.333		7	0.328	0.326	0.329	0.25	0.247	0.254	0.299	0.273	0.294	0.228	0.225	0.227	0.232	0.226	0.221		7	0.286	0.286	0.272	0.207	0.204	0.22	0.143	0.173	0.177	0.205	0.247	0.239	0.184	0.198	0.213
7.5	0.328	0.328	0.328	0.24	0.254	0.244	0.362	0.363	0.386	0.263	0.276	0.285	0.319	0.353	0.332		7.5	0.33	0.327	0.328	0.25	0.252	0.27	0.303	0.297	0.296	0.228	0.232	0.225	0.23	0.221	0.221		7.5	0.285	0.283	0.272	0.207	0.204	0.222	0.162	0.176	0.176	0.208	0.246	0.237	0.185	0.197	0.211
8	0.328	0.312	0.327	0.239	0.256	0.244	0.364	0.381	0.395	0.266	0.289	0.29	0.327	0.359	0.357		8	0.329	0.328	0.328	0.251	0.256	0.269	0.301	0.297	0.294	0.256	0.244	0.222	0.236	0.224	0.222		8	0.287	0.283	0.272	0.209	0.206	0.224	0.163	0.179	0.19	0.208	0.25	0.24	0.188	0.196	0.21
8.5	0.329	0.326	0.328	0.239	0.256	0.247	0.369	0.39	0.41	0.273	0.293	0.299	0.338	0.353	0.354		8.5	0.328	0.327	0.337	0.246	0.25	0.268	0.306	0.3	0.298	0.254	0.251	0.225	0.235	0.23	0.224		8.5	0.286	0.286	0.27	0.208	0.219	0.226	0.162	0.181	0.203	0.208	0.253	0.242	0.19	0.2	0.215
9	0.329	0.327	0.329	0.241	0.254	0.244	0.391	0.415	0.416	0.304	0.295	0.303	0.339	0.369	0.365		9	0.351	0.33	0.327	0.246	0.254	0.269	0.324	0.319	0.315	0.239	0.225	0.22	0.235	0.225	0.223		9	0.29	0.285	0.273	0.219	0.219	0.244	0.162	0.192	0.194	0.211	0.256	0.24	0.196	0.198	0.214
9.5	0.33	0.308	0.327	0.241	0.253	0.246	0.393	0.422	0.42	0.303	0.309	0.315	0.34	0.364	0.366		9.5	0.327	0.327	0.326	0.249	0.256	0.267	0.344	0.324	0.319	0.268	0.253	0.229	0.245	0.227	0.224		9.5	0.278	0.282	0.27	0.219	0.218	0.238	0.163	0.181	0.202	0.218	0.252	0.245	0.188	0.198	0.216
10	0.326	0.328	0.33	0.24	0.259	0.246	0.42	0.426	0.443	0.326	0.35	0.355	0.359	0.374	0.366		10	0.332	0.331	0.328	0.253	0.259	0.269	0.359	0.337	0.329	0.255	0.254	0.233	0.261	0.231	0.229		10	0.29	0.291	0.274	0.22	0.22	0.245	0.182	0.209	0.209	0.235	0.267	0.245	0.191	0.195	0.215
10.5	0.329	0.33	0.328	0.242	0.259	0.249	0.424	0.431	0.447	0.35	0.359	0.369	0.36	0.38	0.377		10.5	0.334	0.33	0.328	0.249	0.267	0.282	0.362	0.345	0.332	0.281	0.268	0.232	0.26	0.234	0.229		10.5	0.303	0.303	0.296	0.223	0.219	0.246	0.18	0.208	0.207	0.237	0.279	0.254	0.201	0.201	0.215
11	0.332	0.325	0.329	0.243	0.27	0.248	0.427	0.455	0.472	0.367	0.366	0.37	0.367	0.4	0.382		11	0.351	0.33	0.329	0.255	0.268	0.28	0.362	0.346	0.331	0.281	0.274	0.245	0.26	0.235	0.228		11	0.306	0.303	0.304	0.243	0.22	0.246	0.183	0.197	0.219	0.266	0.282	0.256	0.198	0.202	0.216
11.5	0.331	0.326	0.327	0.245	0.271	0.25	0.444	0.457	0.479	0.39	0.397	0.388	0.38	0.404	0.402		11.5	0.332	0.33	0.334	0.256	0.256	0.279	0.361	0.345	0.345	0.281	0.283	0.255	0.261	0.246	0.236		11.5	0.307	0.304	0.317	0.245	0.22	0.246	0.165	0.21	0.205	0.256	0.281	0.256	0.21	0.202	0.215
12	0.328	0.312	0.33	0.243	0.269	0.252	0.433	0.446	0.478	0.416	0.417	0.421	0.381	0.422	0.416		12	0.331	0.326	0.337	0.252	0.259	0.279	0.36	0.345	0.342	0.283	0.282	0.255	0.283	0.26	0.239		12	0.306	0.307	0.321	0.249	0.221	0.246	0.166	0.211	0.205	0.263	0.283	0.253	0.21	0.2	0.216
12.5	0.332	0.328	0.328	0.254	0.275	0.254	0.447	0.455	0.481	0.429	0.434	0.436	0.396	0.421	0.42		12.5	0.333	0.328	0.336	0.255	0.268	0.28	0.364	0.359	0.355	0.286	0.282	0.259	0.283	0.26	0.255		12.5	0.307	0.306	0.308	0.245	0.221	0.245	0.164	0.209	0.201	0.263	0.285	0.256	0.211	0.2	0.215
13	0.326	0.312	0.327	0.254	0.283	0.254	0.463	0.472	0.487	0.454	0.452	0.458	0.416	0.433	0.435		13	0.332	0.329	0.328	0.255	0.267	0.282	0.364	0.361	0.354	0.286	0.285	0.268	0.293	0.263	0.262		13	0.305	0.307	0.317	0.251	0.22	0.245	0.186	0.211	0.207	0.262	0.286	0.255	0.198	0.2	0.217
13.5	0.328	0.327	0.327	0.255	0.285	0.255	0.465	0.484	0.495	0.481	0.497	0.49	0.418	0.449	0.435		13.5	0.333	0.331	0.328	0.258	0.278	0.28	0.365	0.363	0.37	0.298	0.288	0.283	0.291	0.284	0.261		13.5	0.307	0.307	0.308	0.257	0.222	0.246	0.184	0.211	0.204	0.264	0.281	0.257	0.208	0.206	0.218
14	0.33	0.329	0.33	0.268	0.286	0.257	0.488	0.489	0.516	0.508	0.517	0.517	0.427	0.472	0.448		14	0.332	0.329	0.328	0.266	0.269	0.281	0.366	0.365	0.375	0.309	0.294	0.284	0.294	0.287	0.262		14	0.308	0.307	0.321	0.257	0.221	0.259	0.182	0.209	0.206	0.263	0.28	0.256	0.208	0.203	0.217
14.5	0.327	0.312	0.329	0.269	0.294	0.26	0.494	0.49	0.519	0.543	0.546	0.539	0.442	0.48	0.455		14.5	0.335	0.328	0.327	0.272	0.277	0.281	0.367	0.366	0.379	0.312	0.31	0.286	0.299	0.291	0.29		14.5	0.308	0.307	0.323	0.256	0.222	0.259	0.165	0.204	0.207	0.266	0.294	0.256	0.207	0.202	0.214
15	0.329	0.328	0.33	0.267	0.294	0.272	0.498	0.511	0.548	0.566	0.578	0.57	0.466	0.485	0.486		15	0.332	0.329	0.326	0.272	0.276	0.281	0.366	0.369	0.379	0.336	0.319	0.286	0.3	0.29	0.289		15	0.324	0.312	0.32	0.27	0.242	0.261	0.18	0.209	0.208	0.265	0.3	0.256	0.211	0.2	0.217
15.5	0.33	0.312	0.33	0.27	0.295	0.267	0.521	0.517	0.557	0.607	0.618	0.588	0.468	0.493	0.488		15.5	0.332	0.329	0.328	0.259	0.279	0.281	0.379	0.37	0.383	0.341	0.337	0.306	0.311	0.294	0.291		15.5	0.324	0.326	0.321	0.271	0.242	0.259	0.165	0.203	0.209	0.264	0.306	0.257	0.223	0.2	0.22
16	0.326	0.324	0.327	0.268	0.309	0.272	0.512	0.519	0.555	0.648	0.652	0.63	0.485	0.506	0.499		16	0.332	0.33	0.337	0.261	0.28	0.295	0.367	0.366	0.377	0.341	0.339	0.314	0.306	0.298	0.293		16	0.322	0.308	0.32	0.269	0.243	0.261	0.164	0.208	0.205	0.267	0.285	0.256	0.223	0.217	0.229
16.5	0.322	0.308	0.328	0.269	0.295	0.28	0.538	0.556	0.573	0.694	0.694	0.685	0.494	0.513	0.506		16.5	0.33	0.328	0.326	0.258	0.277	0.28	0.371	0.379	0.379	0.346	0.341	0.318	0.317	0.3	0.294		16.5	0.324	0.324	0.327	0.268	0.244	0.261	0.182	0.202	0.204	0.264	0.282	0.256	0.223	0.209	0.229
17	0.328	0.312	0.329	0.276	0.31	0.295	0.552	0.561	0.606	0.755	0.74	0.734	0.505	0.532	0.516		17	0.333	0.33	0.336	0.28	0.28	0.293	0.37	0.371	0.386	0.356	0.346	0.342	0.329	0.323	0.293		17	0.329	0.323	0.32	0.272	0.244	0.262	0.183	0.189	0.203	0.262	0.281	0.266	0.226	0.209	0.234
17.5	0.329	0.327	0.329	0.296	0.31	0.284	0.567	0.579	0.612	0.805	0.804	0.797	0.532	0.541	0.564		17.5	0.329	0.331	0.337	0.279	0.28	0.294	0.379	0.393	0.387	0.36	0.362	0.331	0.33	0.327	0.298		17.5	0.327	0.324	0.325	0.271	0.244	0.262	0.19	0.186	0.202	0.245	0.285	0.257	0.23	0.218	0.235
18	0.329	0.328	0.324	0.299	0.313	0.294	0.575	0.61	0.63	0.873	0.867	0.857	0.549	0.559	0.561		18	0.329	0.331	0.337	0.28	0.283	0.294	0.392	0.393	0.386	0.378	0.38	0.348	0.347	0.33	0.302		18	0.327	0.323	0.322	0.27	0.248	0.265	0.165	0.194	0.203	0.263	0.282	0.257	0.231	0.219	0.238
18.5	0.328	0.327	0.33	0.299	0.311	0.285	0.602	0.626	0.643	0.941	0.919	0.909	0.572	0.569	0.576		18.5	0.331	0.33	0.337	0.279	0.285	0.295	0.391	0.398	0.391	0.396	0.396	0.355	0.357	0.347	0.306		18.5	0.33	0.325	0.325	0.272	0.251	0.264	0.161	0.187	0.202	0.262	0.285	0.268	0.231	0.235	0.236
19	0.329	0.326	0.326	0.3	0.314	0.295	0.64	0.689	0.686	1.047	0.997	0.988	0.582	0.585	0.592		19	0.33	0.33	0.328	0.28	0.283	0.295	0.396	0.396	0.405	0.409	0.407	0.355	0.359	0.357	0.317		19	0.349	0.325	0.327	0.274	0.253	0.263	0.165	0.186	0.206	0.266	0.283	0.255	0.231	0.235	0.237
19.5	0.331	0.328	0.33	0.295	0.317	0.31	0.67	0.697	0.707	1.136	1.097	1.085	0.603	0.615	0.601		19.5	0.332	0.33	0.337	0.28	0.293	0.308	0.397	0.423	0.415	0.413	0.411	0.362	0.36	0.356	0.328		19.5	0.351	0.329	0.334	0.271	0.249	0.264	0.162	0.185	0.203	0.262	0.281	0.257	0.23	0.233	0.238
20	0.331	0.326	0.33	0.302	0.316	0.309	0.706	0.728	0.731	1.248	1.198	1.168	0.624	0.629	0.64		20	0.334	0.332	0.337	0.279	0.293	0.307	0.398	0.423	0.415	0.429	0.428	0.384	0.358	0.36	0.33		20	0.354	0.328	0.344	0.274	0.252	0.266	0.166	0.186	0.206	0.262	0.282	0.268	0.235	0.235	0.244
20.5	0.33	0.329	0.329	0.306	0.319	0.309	0.719	0.783	0.798	1.363	1.298	1.287	0.648	0.638	0.643		20.5	0.329	0.33	0.328	0.284	0.294	0.305	0.42	0.429	0.437	0.46	0.472	0.401	0.371	0.367	0.332		20.5	0.355	0.326	0.344	0.274	0.254	0.263	0.164	0.184	0.208	0.266	0.282	0.272	0.233	0.236	0.246
21	0.329	0.322	0.328	0.304	0.32	0.311	0.779	0.817	0.843	1.5	1.437	1.415	0.662	0.653	0.666		21	0.332	0.33	0.337	0.28	0.308	0.308	0.426	0.435	0.448	0.471	0.473	0.409	0.373	0.374	0.334		21	0.358	0.329	0.345	0.275	0.251	0.267	0.162	0.185	0.205	0.267	0.274	0.257	0.235	0.252	0.245
21.5	0.33	0.326	0.33	0.306	0.327	0.311	0.813	0.881	0.889	1.679	1.606	1.56	0.694	0.689	0.699		21.5	0.329	0.332	0.337	0.282	0.309	0.308	0.435	0.44	0.452	0.487	0.513	0.417	0.375	0.405	0.357		21.5	0.363	0.332	0.342	0.276	0.257	0.268	0.184	0.185	0.207	0.262	0.279	0.257	0.246	0.258	0.267
22	0.33	0.325	0.33	0.314	0.328	0.312	0.898	0.921	0.962	1.833	1.731	1.712	0.728	0.718	0.718		22	0.332	0.327	0.328	0.284	0.307	0.309	0.442	0.464	0.459	0.532	0.543	0.464	0.41	0.417	0.361		22	0.366	0.332	0.344	0.281	0.259	0.268	0.162	0.188	0.206	0.261	0.288	0.258	0.235	0.256	0.266
22.5	0.329	0.325	0.334	0.311	0.33	0.315	0.909	0.982	1.044	2.007	1.889	1.816	0.754	0.731	0.739		22.5	0.33	0.33	0.337	0.284	0.307	0.309	0.464	0.486	0.468	0.559	0.58	0.479	0.42	0.43	0.366		22.5	0.378	0.348	0.345	0.294	0.269	0.279	0.164	0.183	0.207	0.263	0.283	0.272	0.245	0.257	0.269
23	0.33	0.326	0.328	0.314	0.341	0.313	1.018	1.068	1.086	2.207	2.008	1.971	0.784	0.755	0.755		23	0.327	0.329	0.329	0.283	0.306	0.309	0.473	0.49	0.488	0.608	0.611	0.515	0.434	0.454	0.391		23	0.378	0.356	0.359	0.295	0.27	0.279	0.165	0.185	0.208	0.265	0.282	0.256	0.25	0.259	0.268
23.5	0.328	0.327	0.329	0.313	0.344	0.315	1.075	1.152	1.176	2.378	2.12	2.078	0.813	0.798	0.806		23.5	0.331	0.329	0.327	0.283	0.307	0.309	0.489	0.496	0.518	0.631	0.686	0.552	0.475	0.485	0.395		23.5	0.38	0.358	0.361	0.297	0.275	0.28	0.164	0.186	0.207	0.266	0.282	0.256	0.25	0.259	0.272
24	0.33	0.312	0.328	0.328	0.345	0.317	1.189	1.259	1.288	2.497	2.263	2.198	0.861	0.83	0.826		24	0.331	0.329	0.325	0.286	0.307	0.309	0.495	0.526	0.522	0.689	0.711	0.593	0.488	0.502	0.421		24	0.388	0.361	0.362	0.309	0.294	0.294	0.165	0.186	0.206	0.268	0.284	0.27	0.263	0.258	0.269
24.5	0.328	0.312	0.328	0.335	0.344	0.317	1.275	1.322	1.387	2.576	2.335	2.299	0.902	0.87	0.846		24.5	0.328	0.326	0.326	0.296	0.309	0.31	0.525	0.552	0.574	0.759	0.78	0.632	0.502	0.539	0.431		24.5	0.393	0.377	0.365	0.311	0.293	0.302	0.167	0.187	0.206	0.267	0.28	0.257	0.281	0.259	0.275
25	0.332	0.326	0.327	0.339	0.352	0.32	1.372	1.447	1.544	2.718	2.478	2.368	0.921	0.884	0.903		25	0.332	0.33	0.328	0.295	0.308	0.31	0.557	0.579	0.589	0.82	0.847	0.686	0.543	0.553	0.463		25	0.394	0.378	0.37	0.314	0.295	0.302	0.164	0.183	0.209	0.266	0.281	0.256	0.282	0.263	0.272
25.5	0.33	0.326	0.33	0.337	0.352	0.322	1.473	1.572	1.699	2.753	2.512	2.395	0.979	0.92	0.921		25.5	0.334	0.331	0.329	0.309	0.31	0.31	0.583	0.629	0.613	0.882	0.937	0.732	0.558	0.582	0.492		25.5	0.395	0.38	0.376	0.319	0.295	0.322	0.163	0.185	0.207	0.263	0.285	0.257	0.28	0.263	0.279
26	0.33	0.328	0.328	0.344	0.374	0.329	1.616	1.713	1.837	2.782	2.6	2.516	1.008	0.985	0.945		26	0.331	0.329	0.326	0.308	0.31	0.311	0.625	0.643	0.662	0.945	0.975	0.798	0.583	0.631	0.502		26	0.414	0.38	0.378	0.329	0.31	0.324	0.161	0.185	0.205	0.264	0.282	0.27	0.282	0.266	0.29
26.5	0.329	0.328	0.33	0.344	0.372	0.329	1.777	1.869	2.018	2.834	2.669	2.573	1.067	1.003	0.997		26.5	0.332	0.326	0.337	0.295	0.309	0.313	0.66	0.698	0.692	1.033	1.108	0.884	0.637	0.695	0.554		26.5	0.415	0.381	0.378	0.341	0.314	0.332	0.164	0.186	0.207	0.263	0.296	0.27	0.281	0.274	0.281
27	0.328	0.328	0.33	0.343	0.372	0.34	1.949	2.037	2.085	2.839	2.739	2.614	1.098	1.021	1.022		27	0.334	0.329	0.328	0.295	0.31	0.312	0.717	0.725	0.747	1.146	1.187	0.969	0.681	0.717	0.569		27	0.422	0.394	0.381	0.355	0.32	0.352	0.18	0.18	0.209	0.262	0.285	0.271	0.293	0.279	0.302
27.5	0.328	0.326	0.331	0.344	0.376	0.343	2.076	2.088	2.247	2.825	2.801	2.634	1.129	1.065	1.05		27.5	0.335	0.329	0.328	0.296	0.31	0.314	0.753	0.796	0.791	1.26	1.302	1.059	0.731	0.782	0.607		27.5	0.422	0.395	0.392	0.353	0.328	0.352	0.165	0.186	0.208	0.268	0.282	0.257	0.295	0.289	0.308
28	0.329	0.325	0.326	0.368	0.377	0.342	2.168	2.243	2.4	2.848	2.837	2.765	1.2	1.111	1.113		28	0.33	0.329	0.329	0.308	0.313	0.314	0.802	0.828	0.841	1.366	1.424	1.149	0.784	0.829	0.646		28	0.428	0.394	0.396	0.405	0.351	0.389	0.161	0.186	0.204	0.261	0.283	0.277	0.29	0.308	0.305
28.5	0.33	0.328	0.333	0.367	0.38	0.344	2.327	2.377	2.424	2.769	2.81	2.627	1.215	1.111	1.116		28.5	0.334	0.329	0.327	0.311	0.31	0.314	0.876	0.9	0.927	1.469	1.534	1.211	0.816	0.881	0.671		28.5	0.428	0.395	0.4	0.412	0.369	0.394	0.161	0.182	0.204	0.264	0.27	0.258	0.294	0.312	0.319
29	0.331	0.329	0.329	0.371	0.386	0.351	2.421	2.453	2.433	2.862	2.921	2.82	1.311	1.209	1.198		29	0.33	0.331	0.328	0.309	0.31	0.316	0.932	0.989	0.987	1.653	1.724	1.39	0.875	0.973	0.723		29	0.454	0.423	0.424	0.44	0.384	0.404	0.164	0.186	0.205	0.266	0.278	0.272	0.298	0.307	0.332
29.5	0.333	0.326	0.33	0.367	0.385	0.353	2.516	2.46	2.48	2.848	2.901	2.828	1.337	1.231	1.219		29.5	0.329	0.33	0.337	0.307	0.314	0.314	0.998	1.044	1.06	1.819	1.927	1.524	0.959	1.062	0.786		29.5	0.46	0.43	0.427	0.445	0.403	0.43	0.178	0.184	0.206	0.264	0.28	0.276	0.308	0.317	0.333
30	0.33	0.326	0.33	0.369	0.387	0.374	2.551	2.537	2.526	2.839	2.909	2.829	1.411	1.302	1.283		30	0.332	0.328	0.33	0.311	0.312	0.316	1.088	1.155	1.143	2.001	2.176	1.684	1.04	1.161	0.828		30	0.463	0.444	0.441	0.462	0.415	0.47	0.163	0.184	0.206	0.265	0.283	0.269	0.311	0.321	0.335
30.5	0.332	0.326	0.332	0.369	0.39	0.373	2.549	2.515	2.497	2.841	2.905	2.823	1.441	1.335	1.324		30.5	0.331	0.328	0.328	0.311	0.311	0.317	1.181	1.207	1.252	2.24	2.391	1.864	1.15	1.262	0.895		30.5	0.473	0.449	0.456	0.486	0.442	0.472	0.163	0.186	0.21	0.266	0.282	0.276	0.328	0.321	0.337
31	0.331	0.328	0.325	0.37	0.392	0.373	2.564	2.51	2.485	2.849	2.919	2.831	1.489	1.378	1.356		31	0.332	0.327	0.326	0.31	0.314	0.316	1.253	1.325	1.374	2.536	2.639	2.038	1.255	1.37	0.99		31	0.497	0.46	0.458	0.516	0.454	0.51	0.164	0.185	0.208	0.265	0.282	0.276	0.345	0.322	0.336
31.5	0.326	0.328	0.33	0.373	0.404	0.374	2.552	2.464	2.438	2.841	2.904	2.809	1.576	1.434	1.421		31.5	0.333	0.327	0.337	0.31	0.314	0.319	1.424	1.464	1.517	2.705	2.882	2.23	1.332	1.458	1.071		31.5	0.501	0.472	0.481	0.526	0.485	0.542	0.179	0.182	0.206	0.264	0.283	0.278	0.347	0.334	0.339
32	0.325	0.326	0.327	0.376	0.406	0.375	2.521	2.462	2.423	2.845	2.911	2.881	1.589	1.461	1.46		32	0.334	0.329	0.337	0.309	0.314	0.317	1.525	1.602	1.663	3.105	3.424	2.448	1.466	1.595	1.151		32	0.507	0.502	0.505	0.553	0.523	0.549	0.165	0.184	0.206	0.267	0.28	0.278	0.349	0.337	0.352
32.5	0.33	0.326	0.33	0.375	0.405	0.373	2.532	2.449	2.405	2.84	2.909	2.834	1.669	1.518	1.492		32.5	0.333	0.33	0.337	0.311	0.315	0.319	1.719	1.762	1.831	3.429	3.549	2.877	1.602	1.759	1.239		32.5	0.529	0.507	0.512	0.589	0.561	0.603	0.165	0.185	0.208	0.262	0.278	0.271	0.347	0.343	0.36
33	0.327	0.327	0.329	0.375	0.412	0.378	2.512	2.413	2.402	2.846	2.91	2.852	1.72	1.549	1.521		33	0.334	0.329	0.337	0.313	0.316	0.32	1.842	1.953	1.998	3.64	3.817	2.95	1.706	1.868	1.326		33	0.537	0.515	0.514	0.63	0.597	0.618	0.18	0.196	0.218	0.263	0.281	0.258	0.356	0.371	0.361
33.5	0.331	0.326	0.332	0.381	0.414	0.379	2.382	2.426	2.395	2.664	2.841	2.78	1.723	1.601	1.549		33.5	0.331	0.33	0.337	0.313	0.316	0.328	2.068	2.132	2.208	4.135	4.259	3.433	1.888	2.048	1.452		33.5	0.53	0.527	0.521	0.665	0.605	0.657	0.165	0.185	0.207	0.263	0.281	0.268	0.365	0.374	0.382
34	0.331	0.312	0.33	0.381	0.414	0.38	2.334	2.291	2.293	2.787	2.903	2.829	1.791	1.665	1.651		34	0.334	0.329	0.329	0.315	0.317	0.328	2.189	2.377	2.435	4.397	4.527	3.812	2.052	2.25	1.54		34	0.566	0.554	0.554	0.711	0.669	0.7	0.164	0.203	0.219	0.262	0.281	0.278	0.365	0.376	0.393
34.5	0.331	0.328	0.332	0.391	0.414	0.385	2.325	2.281	2.292	2.757	2.853	2.797	1.875	1.679	1.684		34.5	0.331	0.331	0.337	0.313	0.316	0.329	2.463	2.598	2.659	4.478	4.546	3.969	2.197	2.334	1.639		34.5	0.572	0.574	0.585	0.753	0.7	0.788	0.163	0.185	0.218	0.263	0.28	0.278	0.39	0.382	0.39
35	0.33	0.325	0.332	0.394	0.415	0.383	2.317	2.229	2.258	2.756	2.896	2.794	1.937	1.764	1.779		35	0.332	0.329	0.327	0.313	0.317	0.328	2.701	2.915	2.925	4.541	4.559	4.093	2.338	2.496	1.766		35	0.58	0.58	0.591	0.83	0.757	0.819	0.164	0.186	0.21	0.262	0.281	0.28	0.401	0.383	0.397
35.5	0.332	0.327	0.329	0.405	0.421	0.385	2.312	2.239	2.247	2.69	2.898	2.777	2.004	1.813	1.794		35.5	0.331	0.332	0.337	0.315	0.327	0.341	3.046	3.183	3.195	4.556	4.568	4.2	2.489	2.628	1.809		35.5	0.603	0.604	0.605	0.844	0.809	0.882	0.179	0.187	0.219	0.264	0.278	0.272	0.4	0.397	0.403
36	0.33	0.308	0.325	0.381	0.415	0.38	2.309	2.238	2.245	2.669	2.858	2.805	2.046	1.836	1.827		36	0.332	0.325	0.328	0.312	0.318	0.317	3.188	3.47	3.509	4.454	4.478	4.113	2.527	2.666	1.903		36	0.63	0.617	0.632	0.932	0.854	0.971	0.16	0.187	0.208	0.252	0.28	0.273	0.405	0.402	0.415
36.5	0.331	0.326	0.329	0.396	0.421	0.388	2.308	2.238	2.252	2.654	2.842	2.775	2.081	1.927	1.925		36.5	0.33	0.327	0.329	0.317	0.317	0.328	3.454	3.693	3.695	4.544	4.58	4.229	2.766	2.858	2.076		36.5	0.643	0.651	0.664	1.015	0.941	1.035	0.164	0.188	0.209	0.258	0.281	0.271	0.424	0.416	0.432
37	0.331	0.328	0.333	0.402	0.444	0.391	2.266	2.208	2.22	2.608	2.801	2.634	2.072	1.929	1.883		37	0.33	0.328	0.328	0.313	0.328	0.338	3.759	3.974	3.919	4.543	4.638	4.246	2.914	3.028	2.162		37	0.647	0.655	0.675	1.038	0.995	1.089	0.162	0.186	0.206	0.264	0.285	0.279	0.426	0.437	0.462
37.5	0.332	0.328	0.331	0.406	0.444	0.405	2.173	2.193	2.22	2.62	2.847	2.728	2.199	1.969	1.975		37.5	0.332	0.328	0.328	0.316	0.337	0.34	3.946	3.979	4.057	4.541	4.551	4.253	3.032	3.219	2.3		37.5	0.681	0.697	0.709	1.147	1.098	1.217	0.165	0.189	0.218	0.268	0.281	0.276	0.445	0.443	0.462
38	0.33	0.325	0.332	0.404	0.447	0.41	2.109	2.043	2.059	2.629	2.808	2.639	2.251	2.091	2.021		38	0.332	0.328	0.329	0.317	0.339	0.34	3.828	3.959	3.916	4.496	4.558	4.208	3.204	3.261	2.377		38	0.73	0.741	0.761	1.267	1.163	1.333	0.179	0.194	0.219	0.261	0.282	0.276	0.466	0.454	0.467
38.5	0.332	0.327	0.327	0.407	0.446	0.412	2.175	2.109	2.2	2.601	2.813	2.627	2.301	2.128	2.122		38.5	0.333	0.329	0.328	0.316	0.337	0.34	4.075	4.154	4.252	4.531	4.548	4.25	3.31	3.56	2.52		38.5	0.74	0.754	0.762	1.399	1.275	1.4	0.179	0.206	0.228	0.265	0.281	0.278	0.483	0.467	0.481
39	0.331	0.327	0.331	0.409	0.448	0.411	2.107	2.047	2.056	2.597	2.81	2.643	2.406	2.167	2.154		39	0.329	0.33	0.329	0.317	0.34	0.34	3.994	3.987	4.031	4.486	4.476	4.199	3.542	3.606	2.607		39	0.786	0.791	0.802	1.519	1.412	1.543	0.18	0.209	0.227	0.263	0.282	0.28	0.492	0.485	0.498
39.5	0.331	0.326	0.332	0.436	0.449	0.413	2.111	2.088	2.113	2.601	2.807	2.632	2.468	2.186	2.16		39.5	0.33	0.331	0.327	0.318	0.338	0.342	4.143	4.153	4.251	4.475	4.467	4.166	3.619	3.79	2.77		39.5	0.803	0.835	0.856	1.609	1.54	1.675	0.164	0.203	0.23	0.264	0.282	0.279	0.495	0.503	0.514
40	0.331	0.328	0.331	0.436	0.451	0.412	2.109	2.086	2.055	2.594	2.803	2.611	2.468	2.279	2.21		40	0.329	0.328	0.329	0.319	0.342	0.34	4.071	3.992	4.137	4.365	4.35	4.195	3.786	3.883	2.849		40	0.846	0.881	0.876	1.75	1.689	1.89	0.182	0.195	0.22	0.265	0.281	0.277	0.515	0.515	0.533
40.5	0.33	0.326	0.329	0.422	0.452	0.413	2.113	2.036	2.089	2.546	2.669	2.585	2.474	2.311	2.261		40.5	0.33	0.33	0.33	0.315	0.339	0.341	3.999	3.993	4.133	4.256	4.461	4.224	3.925	4.024	3.018		40.5	0.889	0.93	0.93	1.881	1.842	1.984	0.165	0.204	0.219	0.266	0.281	0.279	0.527	0.526	0.543
41	0.328	0.321	0.331	0.435	0.451	0.413	2.111	2.042	2.051	2.536	2.797	2.587	2.536	2.327	2.365		41	0.33	0.328	0.328	0.317	0.341	0.341	3.966	3.98	4.002	4.26	4.233	4.175	4.031	4.152	3.091		41	0.928	0.954	0.96	2.038	1.954	2.065	0.164	0.204	0.227	0.262	0.279	0.278	0.55	0.55	0.572
41.5	0.332	0.328	0.331	0.434	0.456	0.412	2.106	2.034	2.049	2.545	2.736	2.596	2.547	2.344	2.372		41.5	0.329	0.327	0.337	0.319	0.339	0.343	3.958	3.958	3.92	4.252	4.274	4.163	4.179	4.256	3.306		41.5	0.947	1.04	1.003	2.13	2.051	2.195	0.18	0.204	0.23	0.263	0.278	0.28	0.567	0.569	0.589
42	0.327	0.327	0.328	0.438	0.458	0.416	2.024	2.016	2.008	2.527	2.662	2.572	2.67	2.404	2.416		42	0.333	0.328	0.328	0.318	0.339	0.341	3.683	3.708	3.693	4.213	4.233	4.128	4.255	4.321	3.378		42	1.035	1.058	1.058	2.243	2.24	2.405	0.18	0.202	0.231	0.265	0.279	0.28	0.58	0.591	0.602
42.5	0.33	0.327	0.331	0.436	0.453	0.415	2.065	2.038	2.035	2.462	2.664	2.576	2.693	2.467	2.48		42.5	0.33	0.329	0.329	0.32	0.339	0.341	3.92	3.824	3.866	4.225	4.207	4	4.302	4.403	3.446		42.5	1.063	1.154	1.127	2.458	2.381	2.603	0.164	0.208	0.228	0.265	0.28	0.28	0.605	0.594	0.613
43	0.327	0.325	0.329	0.433	0.458	0.42	2.074	2.042	2.045	2.458	2.634	2.525	2.684	2.514	2.505		43	0.332	0.328	0.33	0.32	0.338	0.342	3.819	3.824	3.864	4.164	4.15	3.975	4.362	4.421	3.619		43	1.152	1.184	1.189	2.66	2.601	2.831	0.179	0.209	0.232	0.265	0.277	0.277	0.639	0.625	0.635
43.5	0.328	0.327	0.331	0.435	0.458	0.421	2.071	2.017	2.044	2.454	2.641	2.527	2.726	2.527	2.592		43.5	0.333	0.328	0.337	0.32	0.341	0.344	3.695	3.703	3.699	4.169	4.15	4.088	4.42	4.647	3.687		43.5	1.162	1.275	1.26	2.828	2.739	2.721	0.181	0.208	0.23	0.264	0.279	0.278	0.669	0.646	0.66
44	0.329	0.308	0.33	0.436	0.453	0.416	2.073	2.022	2.039	2.457	2.663	2.541	2.765	2.569	2.604		44	0.332	0.327	0.327	0.318	0.34	0.339	3.772	3.7	3.694	4.125	4.151	3.926	4.571	4.633	3.803		44	1.262	1.348	1.324	2.77	2.78	2.726	0.191	0.209	0.23	0.264	0.268	0.277	0.689	0.687	0.684
44.5	0.328	0.325	0.329	0.436	0.459	0.441	2.014	2.018	2.045	2.403	2.561	2.402	2.68	2.529	2.543		44.5	0.331	0.329	0.327	0.329	0.342	0.345	3.691	3.684	3.642	4.126	4.125	3.947	4.652	4.648	3.948		44.5	1.269	1.359	1.37	2.697	2.746	2.69	0.182	0.189	0.229	0.261	0.281	0.277	0.716	0.694	0.71
45	0.328	0.327	0.332	0.439	0.462	0.444	2.018	2.012	2.041	2.452	2.594	2.534	2.78	2.624	2.662		45	0.331	0.329	0.329	0.328	0.343	0.363	3.661	3.668	3.644	4.074	4.088	3.879	4.657	4.661	3.995		45	1.405	1.491	1.49	2.94	2.823	2.87	0.192	0.209	0.229	0.265	0.278	0.278	0.782	0.769	0.768
45.5	0.329	0.327	0.331	0.435	0.473	0.445	1.974	2.011	2.039	2.381	2.549	2.359	2.69	2.555	2.597		45.5	0.329	0.329	0.329	0.343	0.342	0.351	3.657	3.612	3.642	4.08	4.059	3.837	4.646	4.674	4.077		45.5	1.432	1.573	1.559	2.918	2.817	2.866	0.165	0.203	0.23	0.267	0.283	0.279	0.781	0.771	0.775
46	0.328	0.312	0.326	0.437	0.462	0.445	1.988	2.012	2.039	2.428	2.6	2.519	2.778	2.711	2.702		46	0.33	0.327	0.324	0.327	0.343	0.339	3.656	3.651	3.569	4.062	4.076	3.803	4.656	4.653	4.108		46	1.571	1.745	1.738	3.035	3.007	3.038	0.191	0.209	0.232	0.264	0.279	0.278	0.852	0.824	0.843
46.5	0.331	0.327	0.331	0.438	0.483	0.447	1.973	1.969	1.963	2.372	2.545	2.394	2.741	2.604	2.647		46.5	0.332	0.329	0.337	0.341	0.343	0.372	3.645	3.635	3.58	4.087	4.117	3.82	4.636	4.694	4.301		46.5	1.643	1.794	1.814	2.973	2.992	3.02	0.185	0.21	0.23	0.264	0.281	0.28	0.881	0.857	0.876
47	0.329	0.328	0.332	0.441	0.487	0.444	1.927	1.889	1.952	2.437	2.586	2.486	2.843	2.774	2.78		47	0.333	0.328	0.329	0.343	0.341	0.37	3.35	3.345	3.383	4.021	4.086	3.808	4.65	4.664	4.306		47	1.825	1.954	2.001	3.234	3.136	3.191	0.196	0.211	0.233	0.265	0.281	0.299	0.935	0.906	0.927
47.5	0.326	0.328	0.333	0.441	0.482	0.447	1.971	1.966	2.01	2.417	2.564	2.467	2.845	2.789	2.797		47.5	0.333	0.329	0.337	0.34	0.342	0.37	3.626	3.486	3.537	4.016	4.027	3.806	4.647	4.694	4.392		47.5	1.936	2.034	2.031	3.23	3.14	3.189	0.193	0.211	0.232	0.263	0.283	0.301	0.967	0.94	0.97
48	0.328	0.327	0.33	0.44	0.486	0.447	1.944	1.927	1.952	2.435	2.563	2.517	2.847	2.777	2.792		48	0.333	0.326	0.328	0.339	0.344	0.37	3.483	3.478	3.529	3.892	4.082	3.759	4.637	4.674	4.378		48	2.018	2.21	2.192	3.329	3.287	3.316	0.195	0.211	0.235	0.265	0.28	0.3	1.021	0.991	1.014
48.5	0.33	0.327	0.328	0.445	0.482	0.449	1.938	1.929	1.954	2.445	2.561	2.458	2.861	2.808	2.847		48.5	0.328	0.331	0.329	0.344	0.362	0.372	3.472	3.391	3.519	3.873	3.888	3.777	4.639	4.65	4.394		48.5	2.121	2.34	2.396	3.405	3.316	3.462	0.194	0.21	0.233	0.27	0.28	0.299	1.072	1.038	1.074
49	0.328	0.325	0.331	0.441	0.485	0.448	1.951	1.924	1.957	2.425	2.549	2.459	2.841	2.792	2.859		49	0.331	0.329	0.329	0.342	0.35	0.37	3.456	3.395	3.507	3.875	3.875	3.684	4.561	4.656	4.405		49	2.313	2.544	2.544	3.332	3.327	3.326	0.197	0.208	0.235	0.265	0.281	0.281	1.125	1.107	1.126
49.5	0.326	0.325	0.328	0.445	0.486	0.448	1.942	1.902	1.952	2.398	2.573	2.391	2.858	2.859	2.891		49.5	0.33	0.329	0.337	0.342	0.364	0.374	3.452	3.433	3.517	3.812	3.869	3.748	4.558	4.644	4.393		49.5	2.438	2.695	2.703	3.409	3.34	3.322	0.193	0.209	0.236	0.267	0.281	0.282	1.191	1.173	1.211
	P. putida Nyl			P. putida Nyl-P14f-nylB			ALE mutant Ahx2-322			P. putida Nylon-B			P. putida NYLON-B ∆PP_0411-4					P. putida Nyl			P. putida Nyl-P14f-nylB			ALE mutant Ahx2-322			P. putida Nylon-B			P. putida NYLON-B ∆PP_0411-4					P. putida Nyl			P. putida Nyl-P14f-nylB			ALE mutant Ahx2-322			P. putida Nylon-B			P. putida NYLON-B ∆PP_0411-4
growth rate	0.000528613	0.00434873	0.00105085	0.0247792	0.0177043	0.0133623	0.138439	0.130438	0.139585	0.139805	0.137543	0.132641	0.0760193	0.0649817	0.0677262			0.000260739	-0.000263905	-0.00236096	0.00719886	0.00431852	0.00720647	0.156848	0.159858	0.157431	0.174827	0.177283	0.168152	0.145055	0.141518	0.129897			0.112093	0.118219		0.125522	0.133588	0.133997	0.0174161	0.00269047	0.00830668	0.000416928	0	0.00118837	0.0905942	0.0891132	0.0891214
	Mean	0.00197606		Mean	0.0186153		Mean	0.136154		Mean	0.136663		Mean	0.0695757				Mean	-0.00078804		Mean	0.00624128		Mean	0.158045		Mean	0.173421		Mean	0.138823				Mean	0.115156		Mean	0.131035		Mean	0.00947108		Mean	0.000535098		Mean	0.0896096
	SD	0.00169122		SD	0.00470525		SD	0.00406894		SD	0.00298999		SD	0.00469201				SD	0.00113265		SD	0.0013596		SD	0.00130325		SD	0.00385783		SD	0.00647479				SD	0.00306293		SD	0.0039022		SD	0.00606782		SD	0.000492291		SD	0.000696246

## Sheet: Source data 3 F-G
(F) HPLC analysis of culture supernatants of P. putida NYLON-B cultivated with the soluble PA6 fraction as sole carbon and nitrogen source. The concentrations of ε-caprolactam and Ahx equivalents (Ahxeq) of Ahx and its linear oligomers are shown for indicated cultivation time
	Ahx1			Ahx2			Ahx3			Ahx4			Ahx5			Ahx6			Ahx7			ε-caprolactam
0 h	17.813	19.9582	15.1696	198.517	180.509	191.131	279.203	270.776	295.071	233.156	200.895	245.966	93.51	99.9377	77.6229	60.0839	75.5247	61.5941	26.4297	23.6428	31.7013	42.9462	42.0052	42.1499
24 h	24.4494	23.1128	26.0819	530.137	519.814	547.052	229.784	230.977	224.697	119.964	121.824	117.306	51.3883	52.184	50.9748	23.6491	23.6147	23.2288	11.9431	12.5406	12.2861	39.0852	39.1054	39.7299
48 h	714.819	1387.84	1894.19	150.032	135.581	310.221	0	0	0	0	0	0	0	0	0	0	0	0	0	0	0	1.09828	0.951328	3.63359
72 h	0	0	0	0	0	0	0	0	0	0	0	0	0	0	0	0	0	0	0	0	0	0.159902	0.180992	0.200847
(G) HPLC analysis of culture supernatants of P. putida NYLON-B ∆PP_0411-4 cultivated with the soluble PA6 fraction as sole carbon and nitrogen source. The concentrations of ε-caprolactam and Ahx equivalents (Ahxeq) of Ahx and its linear oligomers are shown for indicated cultivation time
	Ahx1			Ahx2			Ahx3			Ahx4			Ahx5			Ahx6			Ahx7			ε-caprolactam
0 h	24.9882	25.5875	27.0145	191.404	185.14	194.731	270.646	265.262	276.887	222.431	217.035	220.059	86.2291	92.3729	82.2889	54.2463	59.6464	48.5152	19.8656	24.3329	20.9119	42.9462	42.0052	42.1499
24 h	30.1482	30.9071	167.893	675.677	642.236	745.093	245.484	250.362	203.455	0	169.036	114.058	0	77.7682	57.1245	0	43.7545	38.3365	0	28.8332	19.1963	39.0852	39.1054	39.7299
48 h	77.6134	104.106	235.404	0	0	0	0	0	0	0	0	0	0	0	0	0	0	0	0	0	0	1.09828	0.951328	3.63359
72 h	0	0	0	0	0	0	0	0	0	0	0	0	0	0	0	0	0	0	0	0	0	0.159902	0.180992	0.200847
