# Supplementary material for: Upcycling of polyamides through chemical hydrolysis and engineered Pseudomonas putida
Source: Nat Microbiol. 2025 Feb 10;10(3):667–80. doi: 10.1038/s41564-025-01929-5 (PMC11879879; doi:10.1038/s41564-025-01929-5)
Supplement: Supplementary file 13 — Numerical values of OD equivalents determined by growth monitoring using Growth Profiler (Enzyscreen) for Fig. 4a. Numerical values of concentrations of ε-caprolactam, and Ahx equivalents (Ahxeq) of Ahx and its linear oligomers as determined by HPLC-FLD/DAD for Fig. 4b. [file 41564_2025_1929_MOESM13_ESM.xlsx]

## Sheet: Source data Figure 4A
(A) Engineered strains of P. putida expressing either nylA, nylB, nylC, or nylABC were cultivated with cyclic Ahx2-6 as sole carbon and nitrogen source
	P. putida Nylon-B			P. putida Nylon A			P. putida NylonC			P. putida NylonABC
0	0.238	0.263	0.272	0.183	0.21	0.209	0.159	0.208	0.213	0.159	0.208	0.207
0.483333	0.246	0.294	0.301	0.188	0.213	0.213	0.162	0.213	0.213	0.162	0.213	0.213
0.983333	0.273	0.301	0.299	0.188	0.22	0.245	0.181	0.22	0.235	0.162	0.214	0.231
1.48333	0.287	0.305	0.317	0.219	0.244	0.246	0.197	0.243	0.241	0.205	0.24	0.236
1.98333	0.291	0.329	0.333	0.221	0.248	0.251	0.199	0.248	0.242	0.21	0.249	0.238
2.48333	0.318	0.351	0.357	0.228	0.254	0.255	0.203	0.254	0.263	0.229	0.255	0.245
2.98333	0.334	0.365	0.371	0.225	0.252	0.252	0.219	0.26	0.265	0.238	0.278	0.263
3.48333	0.349	0.371	0.379	0.251	0.278	0.282	0.257	0.3	0.298	0.258	0.283	0.291
3.98333	0.352	0.366	0.372	0.256	0.292	0.296	0.259	0.307	0.301	0.266	0.311	0.301
4.48333	0.339	0.367	0.368	0.278	0.293	0.296	0.258	0.308	0.303	0.268	0.31	0.299
4.98333	0.346	0.368	0.371	0.281	0.306	0.299	0.257	0.295	0.298	0.28	0.311	0.299
5.48333	0.334	0.369	0.371	0.28	0.307	0.297	0.257	0.283	0.296	0.277	0.31	0.299
5.98333	0.333	0.371	0.371	0.281	0.307	0.306	0.258	0.283	0.296	0.278	0.31	0.302
6.48333	0.331	0.367	0.368	0.283	0.304	0.309	0.256	0.283	0.293	0.279	0.315	0.311
6.98333	0.333	0.366	0.368	0.286	0.305	0.309	0.256	0.28	0.293	0.292	0.315	0.312
7.48333	0.33	0.362	0.368	0.283	0.307	0.309	0.256	0.284	0.295	0.291	0.327	0.32
7.98333	0.329	0.363	0.37	0.286	0.307	0.31	0.257	0.285	0.294	0.307	0.338	0.335
8.48333	0.331	0.367	0.371	0.288	0.308	0.311	0.255	0.283	0.295	0.322	0.341	0.336
8.98333	0.33	0.363	0.368	0.287	0.307	0.31	0.257	0.282	0.296	0.322	0.344	0.355
9.48333	0.329	0.36	0.367	0.288	0.308	0.309	0.257	0.284	0.292	0.329	0.36	0.364
9.98333	0.33	0.365	0.368	0.288	0.31	0.312	0.257	0.281	0.295	0.339	0.37	0.368
10.4833	0.33	0.364	0.37	0.289	0.311	0.312	0.257	0.284	0.295	0.347	0.378	0.371
10.9833	0.321	0.362	0.363	0.289	0.308	0.312	0.255	0.284	0.293	0.362	0.384	0.375
11.4833	0.329	0.364	0.369	0.288	0.312	0.311	0.256	0.282	0.293	0.375	0.393	0.404
11.9833	0.316	0.332	0.364	0.287	0.308	0.31	0.256	0.281	0.277	0.383	0.396	0.405
12.4833	0.33	0.363	0.366	0.29	0.311	0.312	0.256	0.281	0.294	0.388	0.43	0.424
12.9833	0.32	0.363	0.362	0.289	0.309	0.313	0.257	0.284	0.29	0.4	0.435	0.435
13.4833	0.318	0.362	0.366	0.292	0.312	0.311	0.257	0.28	0.291	0.417	0.447	0.438
13.9833	0.317	0.349	0.353	0.289	0.31	0.311	0.254	0.279	0.276	0.406	0.45	0.436
14.4833	0.32	0.364	0.362	0.292	0.314	0.313	0.257	0.282	0.292	0.447	0.456	0.455
14.9833	0.318	0.361	0.365	0.299	0.312	0.313	0.257	0.282	0.289	0.452	0.472	0.471
15.4833	0.329	0.361	0.366	0.298	0.314	0.314	0.257	0.281	0.289	0.459	0.488	0.49
15.9833	0.316	0.365	0.367	0.293	0.311	0.315	0.256	0.281	0.291	0.467	0.513	0.503
16.4833	0.32	0.351	0.368	0.3	0.313	0.313	0.259	0.281	0.292	0.489	0.515	0.505
16.9833	0.322	0.364	0.37	0.301	0.312	0.314	0.259	0.282	0.29	0.505	0.521	0.513
17.4833	0.328	0.362	0.364	0.301	0.312	0.313	0.257	0.282	0.293	0.513	0.525	0.528
18	0.319	0.36	0.37	0.3	0.312	0.315	0.257	0.281	0.277	0.516	0.551	0.546
18.5	0.32	0.364	0.356	0.309	0.313	0.316	0.259	0.28	0.277	0.518	0.554	0.56
19	0.319	0.349	0.364	0.308	0.312	0.313	0.257	0.283	0.278	0.549	0.584	0.571
19.5	0.317	0.362	0.367	0.309	0.314	0.315	0.26	0.282	0.291	0.537	0.585	0.572
20	0.32	0.363	0.366	0.307	0.316	0.314	0.26	0.281	0.292	0.57	0.588	0.575
20.5	0.319	0.365	0.366	0.309	0.313	0.315	0.26	0.28	0.294	0.585	0.594	0.576
21.0167	0.33	0.362	0.367	0.308	0.316	0.316	0.261	0.282	0.291	0.587	0.631	0.593
21.5333	0.319	0.363	0.368	0.31	0.316	0.327	0.262	0.281	0.296	0.595	0.63	0.606
22.0333	0.319	0.361	0.369	0.31	0.315	0.327	0.262	0.282	0.293	0.607	0.655	0.634
22.5333	0.318	0.362	0.365	0.311	0.314	0.318	0.261	0.281	0.295	0.607	0.669	0.637
23.0333	0.322	0.365	0.364	0.31	0.316	0.326	0.26	0.284	0.296	0.631	0.665	0.648
23.5333	0.32	0.363	0.353	0.31	0.314	0.316	0.259	0.282	0.291	0.645	0.666	0.643
24.0333	0.329	0.367	0.366	0.311	0.318	0.329	0.262	0.283	0.293	0.654	0.686	0.652
24.5333	0.321	0.363	0.367	0.312	0.317	0.317	0.262	0.282	0.295	0.657	0.693	0.667
25.0333	0.317	0.363	0.367	0.313	0.317	0.318	0.264	0.284	0.295	0.661	0.697	0.674
25.5333	0.33	0.364	0.369	0.311	0.315	0.328	0.263	0.284	0.297	0.679	0.715	0.69
26.0333	0.319	0.363	0.37	0.312	0.318	0.329	0.263	0.282	0.296	0.679	0.737	0.69
26.5333	0.329	0.364	0.364	0.311	0.327	0.324	0.261	0.285	0.294	0.695	0.747	0.716
27.0333	0.321	0.363	0.367	0.311	0.318	0.328	0.264	0.283	0.294	0.72	0.747	0.726
27.5333	0.321	0.362	0.37	0.311	0.317	0.33	0.262	0.283	0.297	0.698	0.753	0.737
28.0333	0.32	0.364	0.371	0.311	0.319	0.33	0.263	0.281	0.295	0.718	0.753	0.736
28.5333	0.329	0.366	0.371	0.313	0.325	0.331	0.264	0.282	0.297	0.734	0.753	0.741
29.0333	0.323	0.363	0.369	0.311	0.317	0.329	0.265	0.285	0.294	0.74	0.756	0.757
29.5333	0.318	0.365	0.371	0.311	0.319	0.332	0.265	0.284	0.294	0.74	0.779	0.754
30.0333	0.33	0.363	0.369	0.31	0.328	0.329	0.264	0.285	0.293	0.753	0.816	0.759
30.5333	0.33	0.365	0.372	0.313	0.328	0.332	0.263	0.284	0.296	0.759	0.792	0.775
31.0333	0.328	0.364	0.366	0.312	0.327	0.327	0.265	0.285	0.296	0.762	0.815	0.802
31.5333	0.328	0.364	0.371	0.311	0.329	0.332	0.264	0.296	0.296	0.767	0.83	0.801
32.0333	0.318	0.362	0.374	0.329	0.336	0.331	0.264	0.286	0.297	0.769	0.828	0.816
32.5333	0.315	0.363	0.37	0.312	0.329	0.329	0.263	0.295	0.291	0.783	0.831	0.815
33.0333	0.318	0.367	0.368	0.313	0.317	0.327	0.265	0.297	0.292	0.802	0.833	0.814
33.5333	0.328	0.365	0.368	0.313	0.326	0.332	0.266	0.284	0.293	0.801	0.833	0.818
34.0333	0.33	0.366	0.367	0.327	0.329	0.329	0.267	0.296	0.295	0.813	0.838	0.817
34.5333	0.319	0.366	0.364	0.314	0.329	0.328	0.264	0.296	0.296	0.814	0.841	0.818
35.0333	0.327	0.359	0.366	0.314	0.319	0.33	0.265	0.295	0.294	0.814	0.855	0.823
35.5333	0.319	0.362	0.368	0.328	0.34	0.327	0.267	0.307	0.295	0.813	0.857	0.842
36.0333	0.328	0.364	0.367	0.328	0.328	0.33	0.264	0.299	0.296	0.817	0.864	0.837
36.5333	0.32	0.363	0.369	0.311	0.317	0.328	0.264	0.284	0.293	0.815	0.84	0.816
37.0333	0.329	0.366	0.371	0.331	0.327	0.33	0.268	0.307	0.295	0.818	0.866	0.858
37.5333	0.321	0.365	0.372	0.328	0.32	0.341	0.266	0.306	0.296	0.816	0.881	0.859
38.0333	0.322	0.364	0.369	0.329	0.327	0.331	0.267	0.295	0.297	0.831	0.882	0.842
38.5333	0.32	0.365	0.367	0.335	0.33	0.331	0.264	0.305	0.295	0.837	0.921	0.858
39.0333	0.331	0.365	0.364	0.327	0.327	0.342	0.265	0.306	0.297	0.834	0.913	0.859
39.5333	0.329	0.365	0.37	0.33	0.338	0.33	0.267	0.306	0.297	0.836	0.912	0.887
40.0333	0.33	0.365	0.371	0.336	0.329	0.332	0.266	0.307	0.298	0.839	0.917	0.861
40.5333	0.328	0.366	0.371	0.329	0.336	0.328	0.267	0.305	0.297	0.841	0.928	0.887
41.0333	0.329	0.365	0.368	0.335	0.329	0.329	0.267	0.305	0.295	0.842	0.914	0.892
41.5333	0.33	0.366	0.367	0.335	0.32	0.342	0.267	0.305	0.295	0.844	0.922	0.892
42.0333	0.329	0.362	0.369	0.335	0.336	0.33	0.267	0.306	0.295	0.845	0.916	0.898
42.5333	0.33	0.366	0.368	0.33	0.337	0.342	0.268	0.297	0.297	0.855	0.924	0.891
43.0333	0.33	0.365	0.37	0.329	0.338	0.34	0.267	0.307	0.296	0.845	0.926	0.895
43.5333	0.321	0.363	0.368	0.312	0.327	0.33	0.263	0.284	0.294	0.821	0.916	0.857
44.0333	0.331	0.361	0.372	0.335	0.339	0.331	0.265	0.307	0.298	0.84	0.927	0.897
44.5333	0.33	0.364	0.366	0.338	0.338	0.331	0.266	0.306	0.294	0.856	0.925	0.901
45.0333	0.33	0.366	0.372	0.328	0.339	0.331	0.266	0.307	0.295	0.881	0.931	0.902
45.5333	0.331	0.366	0.369	0.329	0.338	0.343	0.264	0.306	0.299	0.842	0.928	0.899
46.05	0.33	0.362	0.366	0.339	0.34	0.341	0.279	0.307	0.298	0.882	0.929	0.901
46.55	0.333	0.364	0.364	0.339	0.341	0.33	0.27	0.305	0.294	0.888	0.928	0.903
47.05	0.331	0.362	0.367	0.337	0.341	0.342	0.268	0.307	0.298	0.882	0.931	0.901
47.55	0.33	0.363	0.367	0.336	0.337	0.342	0.267	0.305	0.299	0.886	0.922	0.899
48.05	0.332	0.365	0.368	0.336	0.337	0.342	0.276	0.294	0.296	0.88	0.931	0.904
48.55	0.332	0.365	0.365	0.34	0.34	0.34	0.27	0.306	0.296	0.883	0.927	0.9
49.05	0.332	0.364	0.368	0.336	0.339	0.345	0.278	0.298	0.296	0.89	0.931	0.898
49.55	0.33	0.361	0.368	0.333	0.338	0.34	0.268	0.288	0.295	0.868	0.917	0.891
50.05	0.335	0.362	0.368	0.339	0.342	0.341	0.287	0.309	0.3	0.887	0.927	0.91
50.55	0.335	0.363	0.364	0.336	0.338	0.34	0.286	0.306	0.298	0.889	0.925	0.903
51.05	0.332	0.365	0.367	0.337	0.33	0.34	0.284	0.296	0.298	0.884	0.931	0.904
51.55	0.332	0.366	0.367	0.337	0.338	0.341	0.278	0.294	0.299	0.886	0.929	0.906
52.05	0.332	0.364	0.367	0.335	0.339	0.345	0.276	0.305	0.294	0.886	0.931	0.908
52.55	0.333	0.365	0.368	0.337	0.34	0.34	0.277	0.306	0.297	0.884	0.927	0.902
53.05	0.331	0.366	0.366	0.337	0.339	0.34	0.288	0.304	0.295	0.88	0.932	0.909
53.55	0.333	0.364	0.363	0.337	0.338	0.341	0.277	0.295	0.299	0.886	0.929	0.905
54.05	0.333	0.362	0.367	0.337	0.339	0.34	0.279	0.305	0.294	0.883	0.932	0.91
54.55	0.333	0.365	0.364	0.335	0.341	0.339	0.285	0.295	0.293	0.883	0.928	0.899
55.05	0.332	0.363	0.368	0.336	0.338	0.344	0.288	0.296	0.298	0.883	0.927	0.901
55.55	0.332	0.369	0.363	0.341	0.339	0.342	0.287	0.304	0.296	0.882	0.927	0.905
56.05	0.333	0.364	0.364	0.339	0.34	0.342	0.286	0.285	0.295	0.889	0.927	0.902
56.55	0.332	0.365	0.366	0.338	0.338	0.341	0.28	0.305	0.294	0.885	0.937	0.903
57.05	0.334	0.366	0.367	0.339	0.339	0.344	0.275	0.304	0.294	0.882	0.93	0.903
57.55	0.333	0.367	0.368	0.338	0.339	0.343	0.278	0.295	0.292	0.887	0.929	0.9
58.05	0.332	0.36	0.365	0.338	0.338	0.343	0.278	0.297	0.295	0.88	0.93	0.903
58.55	0.331	0.366	0.367	0.33	0.327	0.341	0.289	0.284	0.295	0.883	0.928	0.906
59.05	0.335	0.364	0.366	0.338	0.329	0.344	0.287	0.304	0.294	0.884	0.93	0.903
59.55	0.331	0.364	0.367	0.34	0.338	0.341	0.279	0.304	0.293	0.883	0.921	0.902
60.05	0.332	0.362	0.366	0.336	0.315	0.33	0.267	0.283	0.292	0.86	0.916	0.889
60.55	0.332	0.367	0.365	0.338	0.338	0.342	0.289	0.287	0.294	0.882	0.931	0.905
61.05	0.334	0.36	0.364	0.339	0.328	0.341	0.291	0.296	0.295	0.878	0.924	0.903
61.55	0.334	0.363	0.374	0.34	0.338	0.332	0.279	0.297	0.294	0.864	0.928	0.893
62.05	0.331	0.362	0.363	0.335	0.315	0.328	0.277	0.28	0.292	0.842	0.914	0.893
62.55	0.334	0.362	0.365	0.338	0.337	0.34	0.291	0.306	0.294	0.888	0.918	0.899
63.05	0.333	0.369	0.37	0.337	0.319	0.342	0.288	0.299	0.295	0.88	0.929	0.892
63.55	0.332	0.363	0.364	0.337	0.328	0.34	0.292	0.299	0.296	0.885	0.925	0.907
64.05	0.333	0.366	0.368	0.336	0.329	0.342	0.292	0.305	0.293	0.849	0.925	0.892
64.55	0.333	0.363	0.368	0.328	0.337	0.34	0.279	0.295	0.292	0.878	0.928	0.89
65.05	0.332	0.362	0.364	0.337	0.318	0.339	0.29	0.298	0.293	0.886	0.927	0.9
65.55	0.333	0.364	0.366	0.335	0.327	0.341	0.292	0.297	0.294	0.868	0.918	0.904
66.05	0.334	0.361	0.369	0.335	0.324	0.34	0.29	0.286	0.294	0.877	0.927	0.89
66.55	0.333	0.364	0.364	0.336	0.327	0.338	0.294	0.296	0.29	0.866	0.912	0.889
67.05	0.333	0.367	0.367	0.337	0.325	0.339	0.296	0.285	0.293	0.878	0.928	0.896
67.55	0.334	0.365	0.365	0.338	0.336	0.339	0.292	0.303	0.289	0.84	0.915	0.886
68.05	0.332	0.361	0.366	0.337	0.327	0.341	0.29	0.286	0.292	0.885	0.927	0.902
68.55	0.33	0.363	0.364	0.335	0.315	0.338	0.278	0.28	0.291	0.833	0.885	0.858
69.05	0.33	0.363	0.364	0.335	0.327	0.33	0.293	0.294	0.294	0.842	0.914	0.885
69.55	0.329	0.363	0.368	0.335	0.319	0.329	0.293	0.284	0.293	0.86	0.916	0.893
70.05	0.333	0.362	0.367	0.337	0.325	0.327	0.291	0.296	0.291	0.858	0.926	0.894
70.55	0.334	0.363	0.363	0.336	0.318	0.34	0.29	0.282	0.292	0.835	0.922	0.884
71.05	0.331	0.363	0.366	0.338	0.318	0.331	0.293	0.281	0.292	0.861	0.918	0.894
71.55	0.333	0.359	0.368	0.337	0.335	0.341	0.282	0.286	0.291	0.836	0.913	0.888
72.05	0.333	0.361	0.365	0.335	0.324	0.33	0.289	0.295	0.29	0.839	0.914	0.883
72.55	0.332	0.361	0.364	0.335	0.318	0.328	0.292	0.285	0.292	0.839	0.913	0.882
73.05	0.332	0.362	0.365	0.339	0.325	0.33	0.293	0.285	0.29	0.836	0.921	0.887
73.55	0.333	0.363	0.365	0.339	0.325	0.341	0.293	0.295	0.29	0.839	0.915	0.887
74.05	0.335	0.364	0.364	0.339	0.327	0.329	0.287	0.293	0.291	0.838	0.913	0.889
74.55	0.333	0.364	0.369	0.338	0.319	0.332	0.289	0.286	0.29	0.838	0.914	0.886
75.05	0.34	0.363	0.368	0.338	0.326	0.338	0.292	0.296	0.291	0.862	0.914	0.888
75.55	0.331	0.362	0.366	0.334	0.328	0.33	0.28	0.298	0.291	0.833	0.914	0.885
76.05	0.329	0.352	0.364	0.319	0.324	0.326	0.28	0.284	0.267	0.825	0.883	0.858
76.55	0.335	0.363	0.368	0.334	0.329	0.329	0.294	0.309	0.29	0.832	0.909	0.884
77.05	0.333	0.365	0.366	0.336	0.329	0.331	0.289	0.298	0.293	0.833	0.915	0.865
77.55	0.341	0.363	0.368	0.335	0.324	0.327	0.292	0.292	0.291	0.831	0.912	0.884
78.05	0.335	0.361	0.367	0.339	0.362	0.341	0.301	0.298	0.294	0.833	0.914	0.883
78.55	0.332	0.361	0.365	0.335	0.326	0.33	0.306	0.311	0.29	0.835	0.913	0.887
79.05	0.336	0.363	0.37	0.342	0.354	0.33	0.308	0.302	0.291	0.83	0.912	0.883
79.55	0.333	0.361	0.365	0.339	0.359	0.33	0.293	0.301	0.291	0.829	0.886	0.884
80.05	0.333	0.364	0.364	0.344	0.342	0.328	0.309	0.297	0.294	0.833	0.918	0.892
80.55	0.331	0.364	0.365	0.336	0.347	0.338	0.313	0.299	0.291	0.828	0.912	0.884
81.05	0.335	0.363	0.363	0.345	0.346	0.331	0.295	0.299	0.288	0.832	0.913	0.86
81.55	0.333	0.363	0.369	0.337	0.343	0.331	0.307	0.3	0.294	0.838	0.882	0.857
82.05	0.334	0.365	0.373	0.345	0.347	0.332	0.291	0.298	0.29	0.832	0.882	0.89
82.55	0.335	0.36	0.366	0.342	0.345	0.33	0.292	0.299	0.296	0.828	0.884	0.885
83.05	0.332	0.365	0.366	0.342	0.348	0.329	0.297	0.299	0.295	0.832	0.883	0.857
83.55	0.334	0.362	0.366	0.353	0.349	0.349	0.313	0.302	0.293	0.833	0.912	0.887
84.05	0.331	0.363	0.364	0.343	0.353	0.332	0.292	0.299	0.297	0.83	0.883	0.857
84.55	0.332	0.355	0.362	0.345	0.349	0.349	0.304	0.3	0.299	0.83	0.887	0.858
85.05	0.332	0.363	0.363	0.343	0.35	0.329	0.292	0.297	0.298	0.823	0.884	0.861
85.55	0.332	0.362	0.362	0.346	0.347	0.36	0.289	0.302	0.302	0.831	0.895	0.862
86.05	0.333	0.365	0.368	0.358	0.348	0.353	0.281	0.298	0.295	0.831	0.882	0.863
86.55	0.333	0.362	0.366	0.344	0.347	0.349	0.284	0.299	0.297	0.83	0.868	0.842
87.05	0.332	0.364	0.366	0.344	0.36	0.348	0.296	0.297	0.301	0.829	0.867	0.842
87.55	0.33	0.364	0.364	0.353	0.347	0.34	0.305	0.296	0.296	0.82	0.863	0.858
88.05	0.334	0.363	0.379	0.345	0.35	0.357	0.307	0.301	0.3	0.825	0.863	0.853
88.5833	0.333	0.36	0.374	0.345	0.347	0.351	0.294	0.299	0.298	0.813	0.866	0.845
89.1	0.332	0.35	0.363	0.341	0.346	0.345	0.278	0.297	0.295	0.834	0.883	0.862
89.6167	0.343	0.352	0.369	0.352	0.347	0.361	0.293	0.299	0.294	0.835	0.912	0.89
	P. putida Nylon-B			P. putida Nylon A			P. putida NylonC			P. putida NylonABC
growth rate	-0.00125916	-0.000141106	0	0.0042865	0.00163959	0.00319797	0.000985597	-0.000360219	0.000519303	0.0420139	0.0409729	0.0403303
	Mean	-0.000466756		Mean	0.00304136		Mean	0.00038156		Mean	0.0411057
	SD	0.000563269		SD	0.00108626		SD	0.000557993		SD	0.000693706

## Sheet: Source data Figure 4B-C
(B) Substrate consumption by P. putida NYLON-ABC (Peak area of cyclic Ahx-oligomers )
	cyclic-2			cyclic-3			cyclic-4			cyclic-5			cyclic-6
0 h	4894.17	4891.85	4872.77	1895.68	1904.25	1900.85	2111.18	2117.44	2112.09	1071.13	1072.68	1069.41	72.524	73.149	72.94
36 h	5080.98	5053.31	5071.49	2026.14	2016.31	2042.91	2746.75	2719.34	2763.14	1289.78	1267.16	1289.59	77.841	78.234	77.543
72 h	4485.32	4510.53	4575.66	2099.7	2111.02	2129.24	2879.82	2909.71	2910.9	1388.65	1401.83	1406.21	81.709	82.728	82.523
Crude extract assays of different nylonase-expressing strains were performed with cyclic Ahx2-6 to investigate nylonase activity.
(C) Peak area of cyclic Ahx-oligomers after 8h
	cyclic-2		cyclic-3		cyclic-4		cyclic-5		cyclic6
no	4248.37	4258.09	1219.08	1226.22	4391.96	4003.66	1965.92	1816.01	75.365	84.2547
nylA	210.401	207.257	1296.81	1284.56	4110.15	4117.58	2038.26	1954.25	68.254	87.3259
nylB	4277.95	4323.97	1221.08	1237.63	4082.4	4129.22	1855.57	1872.53	79.3254	85.3255
nylC	4218.17	4264.76	1205.86	1219.57	4006.55	4105.08	1814.07	1854.96	75.0325	84.3547
nylABC	0	0	1218.35	1204.68	4099.77	4043.97	1850.53	1828.89	76.3254	87.1499
(D) Concentration of linear Ahx-oligomers after 8h
	Ahx1		Ahx2		Ahx3		Ahx4		Ahx5		Ahx6
no	0	0	0	0	0	0	0	0	0	0	0	0
nylA	0	0	2.18788	2.13594	0	0	0	0	0	0	0	0
nylB	0	0	0	0	0	0	0	0	0	0	0	0
nylC	0	0	0	0	0	0	0	0	0	0	0	0
nylABC	6.61507	6.24655	0	0	0	0	0	0	0	0	0	0
