# Supplementary material for: Upcycling of polyamides through chemical hydrolysis and engineered Pseudomonas putida
Source: Nat Microbiol. 2025 Feb 10;10(3):667–80. doi: 10.1038/s41564-025-01929-5 (PMC11879879; doi:10.1038/s41564-025-01929-5)
Supplement: Supplementary file 14 — Numerical values of concentrations of and Ahx equivalents (Ahxeq) of Ahx and its linear oligomers as determined by HPLC-FLD/DAD for Fig. 5b–e. Numerical values of OD600 for Fig. 5f and numerical values of CDW and PHB-monomer for Fig. 5g. [file 41564_2025_1929_MOESM14_ESM.xlsx]

## Sheet: Source Data Fig 5B-G
(B) Release of soluble Ahx and Ahx2-7 oligomers upon acidic hydrolysis of P6 after the indicated hydrolysis time and composition in final MSM medium
	mM concentrations
	Polymer	time (h)	Ahx1	Ahx2	Ahx3	Ahx4	Ahx5	Ahx6	Ahx7	Ahx8		total mM
		0	0.286212	0.160553	0.0970401	0.0594137	0.0251299	0	0	0		0.628349
		2	0.320919	0.25063	0.223684	0.198745	0.15807	0.0810225	0.0329311	0.0119772		1.27798
		4	1.0496	0.861609	0.763374	0.649493	0.465644	0.150572	0.0464894	0.0151944		4.00198
		8	2.74925	2.14733	1.77022	1.4058	0.903695	0.332757	0.109535	0.0370367		9.45562
		24	17.0371	9.06687	4.99789	2.69716	1.17313	0.302529	0.0884073	0.0250985		35.3882
% monomers	Polymer	time (h)	Ahx1	Ahx2	Ahx3	Ahx4	Ahx5	Ahx6	Ahx7	Ahx8
		0	45.5498	25.5516	15.4437	9.45553	3.99936	0	0	0
		2	25.1115	19.6114	17.5029	15.5515	12.3688	6.3399	2.57682	0.937199
		4	26.2271	21.5296	19.0749	16.2293	11.6353	3.76243	1.16166	0.379673
		8	29.0752	22.7096	18.7213	14.8674	9.55722	3.51915	1.15842	0.39169
		24	48.1434	25.6212	14.1231	7.62164	3.31505	0.854889	0.249822	0.0709234
Various oligomers (C), dimers (D), and Aminohexanoate monomer (E) that are channelized into engineered P. putida KT2440 NYLON-PHB heterologously expressing phaCAB and funneled into its central metabolism resulting
(C) Oligomer concentrations															(D)Dimer concentration							(E) Ahx monomer concentration					(F) OD600
Cultivation time [h]	Ahx3		Ahx4		Ahx5		Ahx6		Ahx7						Cultivation time [h]	Ahx2						Cultivation time [h]	Ahx				Cultivation time [h]	P. putida NYLON PHB growth
0		2466.48		1027.04		451.377		166.577		46.8134					0		5864.15					0		14237.5			0	0.2	0.2
6	2414.32	2617.24	983.474	1066.77	448.79	472.316	165.744	171.006	45.5665	47.282					6	5842.86	6348.01					6	11372.6	13107			6	0.75	0.75
10	2457.52	2286.11	904.757	935.924	446.601	469.747	154.565	168.873	20.4473	28.6285					10	6327.45	5710.08					10	9013.58	9460.14			10	1.23	1
24	1360.69	1916.93	595.09	777.347	338.07	432.278	123.329	152.694	21.5482	26.206					24	3281.01	4875.23					24	208.93	212.527			24	3.5	3.63
29	1234.5	1504.77	433.005	563.735	272.28	346.013	95.6448	125.008	13.2329	21.1128					29	3149.04	3762.32					29	376.724	364.066			29	4.25	4.3
34	797.682	970.209	245.795	319.476	166.32	212.214	52.9256	71.3893	4.95551	6.41832					34	2171.98	2578.79					34	290.674	306.901			34	4.75	5
38	405.086	823.627	109.939	237.692	76.83	172.219	16.4373	53.6398	0	0					38	1296.98	2416.61					38	260.986	438.503			38	5.5	5.5
48	33.408	42.5091	2.59912	9.95539	7.93439	10.6309	0.86669	2.02948	0	0					48	247.209	257.361					48	598.975	579.396			48	5.75	5.75
53	8.44679	11.5123	0	0	1.62522	2.37157	0	0	0	0					53	76.7504	87.8312					53	260.384	304.612			53	5.75	6
58	0	0.585479	0	0	0	0	0	0	0	0					58	11.6219	17.4876					58	258.472	254.726			58	5.3	5.3
72	0	0	0	0	0	0	0	0	0	0					72	0	0					72	243.753	264.486			72	5.4	4.9
HPLC chromatogram showing the release of soluble Ahx and Ahx2-7 upon acidic hydrolysis after the indicated hydrolysis time and composition in final MSM medium
(G) Yields of PHB from pure Ahx and PA6 hydrolysate by P. putida NYLON-PHB.
	CDW	g C4 monomer	g PHB gCDW-1	% PHB	Mean
Ahx1	1.53	0.00114378	0.0788817	7.88817	7.72285
		0.00141326	0.0755753	7.55753
PA6-hydrolysate	1.71	0.000952668	0.0666201	6.66201	6.93826
		0.00119039	0.0721451	7.21451
