# Supplementary material for: Upcycling of polyamides through chemical hydrolysis and engineered Pseudomonas putida
Source: Nat Microbiol. 2025 Feb 10;10(3):667–80. doi: 10.1038/s41564-025-01929-5 (PMC11879879; doi:10.1038/s41564-025-01929-5)
Supplement: Supplementary file 15 — Numerical values of concentrations of violacein for Fig. 6a, and uncropped pictures of TLC plates after development and staining as shown in Fig. 6a,b. [file 41564_2025_1929_MOESM15_ESM.xlsx]

## Sheet: Source Data Fig 6
A) Violacein concnetration
Absorptionen Vio (575nm)	+ empty vector			+ pVLTvioABCDE
	0.03	0.03	0.04	2.62	2.95	2.9
Concentration violacein (µM)	+ empty vector			+ pVLTvioABCDE
	1.1811	1.1811	1.5748	103.15	116.142	114.173		c = A / e
								ε575 [M−1 cm−1] = 25400
	+ empty vector			+ pVLTvioABCDE
Violacein concentration	0.41	0.41	0.54	35.42	39.88	39.2		MW:	343.342
