# Supplementary material for: Upcycling of polyamides through chemical hydrolysis and engineered Pseudomonas putida
Source: Nat Microbiol. 2025 Feb 10;10(3):667–80. doi: 10.1038/s41564-025-01929-5 (PMC11879879; doi:10.1038/s41564-025-01929-5)
Supplement: Supplementary file 16 — Numerical values of OD equivalents determined by growth monitoring using Growth Profiler (Enzyscreen) for Extended Data Fig. 2a–c. [file 41564_2025_1929_MOESM16_ESM.xlsx]

## Sheet: Source data extended Data Fig2
																											183.4(=Ahx-194)
Time (h)	PP_2884Δ3 HMD	PP_2884Δ3 HMD	PP_2884Δ3 HMD	PP_2884Δ3 HMD	177.1 HMD	177.2 HMD	177.3 HMD	177.4 HMD	177.5 HMD	178.1 HMD	178.2 HMD	178.3 HMD	178.4 HMD	178.5 HMD	179.1 HMD	179.2 HMD	179.3 HMD	179.4 HMD	179.5 HMD	180.1 HMD	180.2 HMD	180.3 HMD	180.4 HMD	180.5 HMD	181.1 HMD	181.2 HMD	181.3 HMD	181.4 HMD	181.5 HMD	182.1 HMD	182.2 HMD	182.3 HMD	182.4 HMD	182.5 HMD	183.1 HMD	183.2 HMD	183.3 HMD	183.4(=Ahx-194)	183.5 HMD	184.1 HMD	184.2 HMD	184.3 HMD	184.4 HMD	184.5 HMD					Time (h)
0	0.223	0.203	0.21	0.183	0.151	0.195	0.236	0.206	0.307	0.185	0.183	0.208	0.206	0.206	0.184	0.191	0.204	0.187	0.189	0.179	0.173	0.171	0.19	0.188	0.177	0.197	0.168	0.194	0.27	0.181	0.206	0.219	0.23	0.209	0.175	0.217	0.233	0.218	0.238	0.226	0.239	0.241	0.27	0.276					0
0.483333	0.251	0.222	0.226	0.223	0.176	0.209	0.243	0.217	0.307	0.197	0.19	0.213	0.2	0.206	0.189	0.189	0.214	0.19	0.186	0.176	0.184	0.194	0.188	0.184	0.188	0.191	0.183	0.191	0.287	0.209	0.207	0.216	0.229	0.209	0.207	0.222	0.224	0.227	0.238	0.259	0.265	0.274	0.277	0.277					0.483333
0.983333	0.263	0.206	0.249	0.211	0.175	0.212	0.24	0.226	0.307	0.197	0.189	0.219	0.2	0.205	0.187	0.192	0.217	0.189	0.185	0.179	0.185	0.199	0.185	0.186	0.18	0.192	0.182	0.194	0.277	0.214	0.198	0.228	0.231	0.208	0.201	0.219	0.224	0.217	0.239	0.258	0.262	0.276	0.279	0.282					0.983333
1.48333	0.25	0.205	0.213	0.21	0.185	0.2	0.239	0.229	0.293	0.195	0.18	0.232	0.223	0.215	0.188	0.191	0.213	0.196	0.188	0.178	0.182	0.192	0.185	0.189	0.185	0.193	0.161	0.195	0.276	0.183	0.203	0.23	0.238	0.211	0.218	0.212	0.224	0.217	0.241	0.253	0.261	0.263	0.267	0.277					1.48333
1.98333	0.237	0.203	0.232	0.212	0.177	0.223	0.238	0.227	0.304	0.203	0.185	0.242	0.218	0.215	0.198	0.186	0.222	0.194	0.186	0.18	0.185	0.195	0.184	0.185	0.182	0.195	0.173	0.196	0.274	0.185	0.204	0.232	0.238	0.209	0.2	0.215	0.253	0.215	0.246	0.243	0.264	0.259	0.271	0.275					1.98333
2.48333	0.222	0.206	0.209	0.171	0.168	0.196	0.235	0.223	0.296	0.197	0.186	0.214	0.202	0.2	0.173	0.19	0.214	0.19	0.184	0.164	0.183	0.191	0.18	0.184	0.159	0.189	0.168	0.19	0.275	0.198	0.196	0.205	0.216	0.212	0.169	0.206	0.213	0.22	0.211	0.236	0.23	0.255	0.261	0.263					2.48333
2.98333	0.226	0.23	0.222	0.194	0.165	0.198	0.224	0.212	0.293	0.197	0.19	0.243	0.197	0.203	0.184	0.185	0.209	0.189	0.184	0.162	0.178	0.189	0.181	0.184	0.159	0.189	0.18	0.191	0.286	0.186	0.197	0.215	0.23	0.198	0.171	0.194	0.202	0.219	0.212	0.236	0.241	0.255	0.269	0.273					2.98333
3.48333	0.223	0.22	0.224	0.197	0.166	0.206	0.24	0.211	0.302	0.199	0.183	0.226	0.194	0.202	0.174	0.186	0.207	0.188	0.183	0.16	0.178	0.187	0.182	0.183	0.159	0.192	0.168	0.194	0.285	0.184	0.197	0.229	0.236	0.201	0.166	0.195	0.212	0.216	0.23	0.242	0.236	0.258	0.263	0.266					3.48333
3.98333	0.223	0.226	0.207	0.195	0.162	0.194	0.234	0.199	0.291	0.199	0.174	0.212	0.194	0.198	0.163	0.188	0.205	0.185	0.183	0.161	0.179	0.192	0.183	0.183	0.157	0.188	0.157	0.191	0.278	0.173	0.178	0.225	0.236	0.207	0.165	0.19	0.205	0.215	0.228	0.239	0.218	0.257	0.261	0.261					3.98333
4.48333	0.228	0.225	0.224	0.195	0.17	0.208	0.238	0.222	0.294	0.198	0.175	0.225	0.198	0.203	0.171	0.186	0.2	0.19	0.183	0.162	0.18	0.19	0.183	0.184	0.157	0.191	0.173	0.193	0.286	0.187	0.197	0.228	0.235	0.208	0.166	0.193	0.21	0.214	0.222	0.245	0.229	0.261	0.26	0.276					4.48333
4.98333	0.246	0.231	0.226	0.199	0.181	0.22	0.241	0.223	0.304	0.207	0.187	0.239	0.2	0.202	0.172	0.198	0.213	0.194	0.187	0.174	0.184	0.193	0.183	0.184	0.158	0.215	0.174	0.215	0.288	0.21	0.2	0.234	0.246	0.21	0.167	0.192	0.209	0.215	0.224	0.255	0.239	0.271	0.261	0.275					4.98333
5.48333	0.246	0.233	0.228	0.211	0.178	0.225	0.24	0.227	0.3	0.209	0.196	0.242	0.221	0.23	0.184	0.2	0.231	0.198	0.188	0.185	0.189	0.209	0.187	0.186	0.159	0.219	0.168	0.227	0.313	0.213	0.199	0.259	0.261	0.213	0.167	0.195	0.214	0.214	0.236	0.255	0.239	0.274	0.259	0.276					5.48333
5.98333	0.253	0.232	0.248	0.222	0.203	0.227	0.241	0.235	0.329	0.217	0.22	0.248	0.234	0.233	0.197	0.226	0.243	0.228	0.198	0.186	0.191	0.21	0.191	0.19	0.158	0.246	0.172	0.25	0.319	0.213	0.204	0.262	0.266	0.234	0.165	0.199	0.214	0.216	0.235	0.258	0.241	0.273	0.244	0.275					5.98333
6.48333	0.253	0.235	0.231	0.226	0.192	0.228	0.24	0.234	0.339	0.217	0.224	0.258	0.239	0.244	0.205	0.213	0.245	0.229	0.198	0.197	0.192	0.214	0.197	0.19	0.16	0.254	0.16	0.285	0.323	0.22	0.207	0.285	0.294	0.236	0.166	0.201	0.223	0.217	0.238	0.259	0.243	0.277	0.261	0.278					6.48333
6.98333	0.252	0.232	0.245	0.223	0.207	0.247	0.252	0.238	0.342	0.224	0.23	0.269	0.239	0.25	0.206	0.241	0.258	0.242	0.235	0.198	0.211	0.245	0.238	0.211	0.161	0.288	0.159	0.307	0.323	0.232	0.206	0.313	0.325	0.235	0.17	0.201	0.236	0.217	0.237	0.265	0.239	0.282	0.265	0.278					6.98333
7.48333	0.255	0.238	0.248	0.23	0.206	0.246	0.251	0.252	0.348	0.258	0.236	0.286	0.261	0.259	0.211	0.244	0.259	0.245	0.239	0.208	0.234	0.26	0.245	0.231	0.161	0.311	0.158	0.308	0.326	0.236	0.212	0.32	0.334	0.236	0.171	0.204	0.235	0.219	0.238	0.268	0.258	0.29	0.268	0.277					7.48333
7.98333	0.268	0.243	0.251	0.227	0.219	0.248	0.253	0.27	0.358	0.266	0.237	0.288	0.264	0.263	0.207	0.244	0.262	0.247	0.251	0.224	0.238	0.26	0.246	0.241	0.16	0.314	0.157	0.311	0.329	0.255	0.216	0.33	0.359	0.238	0.17	0.201	0.237	0.218	0.239	0.27	0.252	0.294	0.268	0.279					7.98333
8.48333	0.265	0.236	0.25	0.229	0.249	0.269	0.254	0.284	0.361	0.272	0.239	0.303	0.283	0.265	0.208	0.254	0.263	0.247	0.255	0.234	0.238	0.26	0.255	0.243	0.159	0.341	0.161	0.341	0.341	0.264	0.221	0.355	0.379	0.238	0.172	0.202	0.238	0.217	0.243	0.272	0.268	0.309	0.27	0.279					8.48333
8.98333	0.264	0.237	0.257	0.228	0.271	0.282	0.26	0.286	0.368	0.308	0.246	0.306	0.297	0.265	0.208	0.262	0.276	0.262	0.267	0.253	0.252	0.272	0.273	0.255	0.161	0.373	0.159	0.373	0.355	0.269	0.234	0.382	0.387	0.239	0.169	0.203	0.235	0.215	0.246	0.274	0.268	0.294	0.271	0.285					8.98333
9.48333	0.262	0.246	0.257	0.228	0.274	0.287	0.251	0.306	0.37	0.321	0.247	0.326	0.3	0.294	0.211	0.293	0.301	0.292	0.287	0.267	0.278	0.301	0.297	0.277	0.16	0.392	0.16	0.381	0.373	0.268	0.223	0.399	0.416	0.24	0.172	0.198	0.238	0.217	0.238	0.283	0.271	0.294	0.266	0.283					9.48333
9.98333	0.264	0.242	0.256	0.229	0.289	0.311	0.259	0.313	0.391	0.355	0.276	0.35	0.318	0.298	0.211	0.309	0.31	0.308	0.311	0.286	0.308	0.308	0.31	0.309	0.16	0.427	0.159	0.413	0.384	0.281	0.235	0.43	0.453	0.239	0.172	0.201	0.237	0.218	0.245	0.299	0.27	0.309	0.273	0.286					9.98333
10.4833	0.285	0.242	0.259	0.23	0.307	0.347	0.26	0.33	0.404	0.393	0.288	0.372	0.343	0.308	0.21	0.335	0.331	0.322	0.326	0.334	0.324	0.337	0.327	0.319	0.162	0.441	0.158	0.436	0.385	0.28	0.237	0.452	0.458	0.238	0.172	0.204	0.238	0.218	0.255	0.286	0.269	0.31	0.261	0.286					10.4833
10.9833	0.264	0.236	0.256	0.23	0.33	0.361	0.254	0.357	0.41	0.414	0.292	0.394	0.367	0.32	0.208	0.358	0.361	0.355	0.359	0.359	0.357	0.373	0.36	0.357	0.16	0.491	0.159	0.459	0.389	0.282	0.233	0.5	0.506	0.238	0.171	0.199	0.238	0.215	0.244	0.284	0.267	0.323	0.261	0.285					10.9833
11.4833	0.285	0.241	0.26	0.24	0.367	0.403	0.261	0.371	0.419	0.466	0.307	0.431	0.381	0.351	0.21	0.377	0.385	0.382	0.385	0.392	0.387	0.391	0.386	0.37	0.159	0.51	0.153	0.494	0.4	0.282	0.236	0.519	0.517	0.238	0.181	0.198	0.238	0.215	0.245	0.299	0.271	0.312	0.27	0.288					11.4833
11.9833	0.264	0.246	0.271	0.23	0.397	0.422	0.256	0.395	0.43	0.489	0.346	0.46	0.424	0.363	0.209	0.422	0.426	0.423	0.427	0.424	0.434	0.426	0.429	0.418	0.158	0.561	0.153	0.506	0.41	0.284	0.237	0.532	0.553	0.244	0.171	0.199	0.239	0.217	0.239	0.285	0.268	0.323	0.262	0.295					11.9833
12.4833	0.284	0.261	0.261	0.231	0.43	0.474	0.261	0.415	0.434	0.543	0.37	0.501	0.448	0.384	0.211	0.461	0.449	0.446	0.447	0.451	0.461	0.453	0.447	0.435	0.157	0.573	0.16	0.56	0.434	0.293	0.238	0.581	0.588	0.238	0.176	0.198	0.237	0.215	0.237	0.285	0.269	0.326	0.271	0.284					12.4833
12.9833	0.287	0.238	0.255	0.232	0.449	0.503	0.254	0.44	0.452	0.581	0.408	0.525	0.492	0.42	0.209	0.49	0.5	0.479	0.471	0.496	0.49	0.493	0.489	0.465	0.157	0.632	0.157	0.572	0.446	0.292	0.238	0.609	0.628	0.24	0.171	0.203	0.238	0.221	0.236	0.285	0.27	0.324	0.264	0.294					12.9833
13.4833	0.279	0.246	0.269	0.233	0.472	0.536	0.252	0.474	0.458	0.629	0.437	0.57	0.53	0.448	0.211	0.545	0.526	0.504	0.513	0.542	0.542	0.52	0.517	0.49	0.157	0.664	0.152	0.609	0.447	0.296	0.236	0.657	0.66	0.244	0.168	0.196	0.239	0.213	0.239	0.286	0.267	0.325	0.26	0.294					13.4833
13.9833	0.282	0.257	0.26	0.231	0.512	0.599	0.251	0.489	0.473	0.665	0.49	0.614	0.58	0.497	0.211	0.574	0.571	0.546	0.557	0.599	0.577	0.569	0.558	0.543	0.158	0.715	0.137	0.644	0.469	0.322	0.24	0.715	0.717	0.243	0.171	0.195	0.237	0.216	0.243	0.301	0.264	0.324	0.268	0.312					13.9833
14.4833	0.271	0.26	0.26	0.231	0.559	0.626	0.249	0.505	0.474	0.736	0.531	0.663	0.603	0.519	0.21	0.629	0.624	0.574	0.585	0.639	0.628	0.609	0.584	0.574	0.156	0.736	0.133	0.689	0.503	0.322	0.24	0.734	0.736	0.243	0.173	0.195	0.236	0.216	0.238	0.288	0.267	0.333	0.246	0.309					14.4833
14.9833	0.283	0.248	0.269	0.244	0.59	0.687	0.253	0.544	0.495	0.794	0.565	0.707	0.646	0.574	0.211	0.684	0.66	0.627	0.642	0.702	0.687	0.66	0.653	0.621	0.154	0.798	0.135	0.721	0.515	0.325	0.238	0.796	0.801	0.243	0.169	0.197	0.236	0.215	0.239	0.308	0.267	0.346	0.261	0.313					14.9833
15.4833	0.269	0.262	0.264	0.23	0.632	0.753	0.251	0.558	0.499	0.837	0.618	0.756	0.7	0.614	0.209	0.72	0.709	0.69	0.681	0.749	0.747	0.708	0.683	0.686	0.155	0.864	0.136	0.781	0.528	0.334	0.24	0.83	0.817	0.239	0.173	0.195	0.237	0.215	0.24	0.305	0.267	0.336	0.244	0.314					15.4833
15.9833	0.266	0.246	0.26	0.229	0.673	0.816	0.248	0.6	0.514	0.9	0.677	0.789	0.752	0.645	0.209	0.79	0.764	0.721	0.735	0.816	0.793	0.764	0.758	0.725	0.144	0.901	0.135	0.814	0.565	0.334	0.254	0.892	0.902	0.243	0.171	0.199	0.238	0.214	0.241	0.306	0.269	0.335	0.246	0.33					15.9833
16.4833	0.284	0.263	0.271	0.232	0.709	0.865	0.25	0.616	0.521	0.973	0.703	0.873	0.799	0.704	0.209	0.848	0.814	0.773	0.806	0.892	0.875	0.832	0.806	0.774	0.144	0.97	0.133	0.885	0.578	0.34	0.238	0.968	0.935	0.243	0.169	0.195	0.237	0.214	0.24	0.312	0.27	0.337	0.257	0.332					16.4833
16.9833	0.267	0.253	0.268	0.232	0.773	0.949	0.254	0.661	0.534	1.063	0.776	0.933	0.869	0.77	0.214	0.935	0.882	0.849	0.883	0.984	0.942	0.902	0.871	0.846	0.153	1.071	0.132	0.952	0.6	0.348	0.246	1.006	1.014	0.244	0.171	0.197	0.239	0.215	0.237	0.312	0.272	0.354	0.262	0.336					16.9833
17.4833	0.266	0.24	0.267	0.243	0.808	1.019	0.252	0.686	0.547	1.117	0.828	0.971	0.919	0.782	0.21	0.974	0.935	0.879	0.929	1.063	1.005	0.961	0.928	0.889	0.147	1.09	0.13	0.969	0.623	0.369	0.246	1.073	1.048	0.244	0.166	0.199	0.237	0.213	0.237	0.311	0.271	0.354	0.244	0.339					17.4833
17.9833	0.283	0.263	0.267	0.247	0.866	1.113	0.253	0.737	0.558	1.214	0.901	1.091	1.013	0.871	0.215	1.058	1.032	0.968	1.034	1.167	1.129	1.059	1.007	0.973	0.154	1.194	0.131	1.069	0.663	0.381	0.267	1.178	1.181	0.243	0.168	0.199	0.239	0.216	0.239	0.331	0.271	0.385	0.268	0.347					17.9833
18.4833	0.263	0.239	0.269	0.232	0.917	1.176	0.253	0.765	0.558	1.275	0.924	1.132	1.053	0.892	0.211	1.124	1.07	1.032	1.076	1.224	1.198	1.135	1.041	1.04	0.145	1.262	0.13	1.092	0.678	0.382	0.264	1.217	1.202	0.238	0.167	0.196	0.236	0.214	0.238	0.318	0.27	0.37	0.245	0.344					18.4833
18.9833	0.285	0.261	0.269	0.244	1.006	1.321	0.254	0.838	0.589	1.412	1.02	1.243	1.168	1.014	0.215	1.252	1.199	1.139	1.18	1.382	1.317	1.269	1.14	1.158	0.151	1.406	0.135	1.203	0.718	0.402	0.27	1.346	1.314	0.254	0.165	0.204	0.238	0.216	0.239	0.33	0.276	0.399	0.245	0.352					18.9833
19.4833	0.282	0.263	0.267	0.249	1.088	1.421	0.259	0.865	0.606	1.493	1.093	1.363	1.261	1.076	0.215	1.353	1.29	1.229	1.302	1.506	1.438	1.383	1.258	1.233	0.153	1.508	0.131	1.299	0.745	0.41	0.27	1.435	1.438	0.254	0.168	0.204	0.239	0.215	0.238	0.351	0.282	0.4	0.261	0.363					19.4833
19.9833	0.29	0.261	0.269	0.251	1.172	1.573	0.26	0.926	0.645	1.642	1.187	1.451	1.383	1.154	0.214	1.481	1.38	1.319	1.417	1.68	1.577	1.485	1.362	1.37	0.153	1.597	0.132	1.4	0.799	0.444	0.277	1.533	1.569	0.246	0.165	0.203	0.245	0.216	0.254	0.364	0.284	0.4	0.267	0.371					19.9833
20.4833	0.279	0.26	0.269	0.247	1.236	1.675	0.253	0.969	0.636	1.773	1.242	1.568	1.48	1.24	0.215	1.646	1.514	1.434	1.53	1.83	1.777	1.644	1.458	1.472	0.151	1.748	0.136	1.518	0.85	0.451	0.277	1.681	1.635	0.254	0.167	0.2	0.238	0.216	0.241	0.368	0.292	0.416	0.269	0.396					20.4833
20.9833	0.284	0.258	0.269	0.245	1.335	1.729	0.263	1.032	0.656	1.846	1.352	1.768	1.623	1.295	0.216	1.745	1.648	1.57	1.689	1.919	1.863	1.805	1.592	1.629	0.148	1.843	0.133	1.62	0.887	0.462	0.281	1.827	1.77	0.256	0.167	0.202	0.238	0.214	0.239	0.381	0.291	0.438	0.271	0.409					20.9833
21.4833	0.285	0.262	0.27	0.233	1.368	1.734	0.255	1.054	0.675	1.821	1.405	1.768	1.676	1.385	0.212	1.746	1.713	1.634	1.793	1.912	1.799	1.806	1.679	1.675	0.135	1.938	0.127	1.646	0.907	0.466	0.281	1.856	1.861	0.254	0.163	0.202	0.239	0.213	0.237	0.38	0.295	0.424	0.262	0.398					21.4833
22.1	0.284	0.264	0.265	0.253	1.582	1.865	0.267	1.225	0.697	1.94	1.571	1.872	1.773	1.54	0.214	1.875	1.84	1.777	1.93	2.019	1.929	1.937	1.803	1.782	0.147	2.129	0.133	1.848	1.006	0.493	0.306	2.037	2.053	0.253	0.166	0.205	0.246	0.219	0.24	0.388	0.308	0.472	0.273	0.413					22.1
22.6	0.28	0.261	0.271	0.25	1.676	1.875	0.263	1.249	0.705	1.951	1.662	1.936	1.842	1.679	0.215	1.874	1.864	1.805	1.969	2.04	2.019	1.973	1.895	1.837	0.149	2.193	0.134	1.966	1.07	0.513	0.314	2.187	2.264	0.257	0.169	0.209	0.255	0.217	0.24	0.393	0.32	0.477	0.272	0.416					22.6
23.1	0.287	0.262	0.265	0.252	1.831	1.901	0.264	1.35	0.734	1.993	1.692	1.976	1.903	1.685	0.216	1.9	1.939	1.896	1.971	2.073	1.963	1.996	1.943	1.905	0.145	2.196	0.134	2.124	1.103	0.516	0.321	2.212	2.263	0.256	0.165	0.205	0.257	0.214	0.254	0.4	0.325	0.512	0.271	0.428					23.1
23.6	0.286	0.277	0.273	0.251	1.929	1.93	0.263	1.461	0.766	2.006	1.712	2.005	1.937	1.774	0.222	1.945	1.97	1.925	1.98	2.097	2.025	2.033	1.972	1.945	0.136	2.259	0.134	2.188	1.187	0.558	0.323	2.226	2.268	0.259	0.17	0.21	0.256	0.216	0.24	0.429	0.331	0.528	0.271	0.457					23.6
24.1	0.285	0.26	0.272	0.254	1.963	1.977	0.267	1.507	0.785	2.06	1.741	2.046	1.94	1.816	0.218	1.996	2.003	1.975	2.036	2.154	2.071	2.043	1.978	1.953	0.144	2.197	0.132	2.198	1.289	0.568	0.334	2.218	2.257	0.257	0.165	0.21	0.257	0.219	0.245	0.439	0.334	0.543	0.272	0.461					24.1
24.6	0.286	0.265	0.273	0.25	1.986	1.924	0.263	1.589	0.825	2.073	1.81	2.049	1.975	1.819	0.223	2.008	2.043	1.967	2.033	2.14	2.064	2.099	2.005	1.94	0.152	2.177	0.13	2.198	1.317	0.595	0.336	2.196	2.269	0.259	0.166	0.211	0.258	0.219	0.243	0.447	0.334	0.547	0.274	0.471					24.6
25.1	0.284	0.26	0.267	0.246	1.929	1.902	0.257	1.638	0.831	2.006	1.755	1.99	1.936	1.781	0.212	1.937	1.979	1.928	1.971	2.022	1.964	2.038	1.973	1.936	0.146	2.079	0.13	2.128	1.393	0.597	0.337	2.068	2.121	0.253	0.168	0.206	0.246	0.214	0.244	0.447	0.33	0.56	0.277	0.475					25.1
25.6	0.288	0.277	0.274	0.254	1.993	2.001	0.266	1.752	0.866	2.113	1.85	2.065	1.997	1.947	0.217	2.016	2.053	2.03	2.03	2.138	2.033	2.145	2.069	1.975	0.135	2.117	0.129	2.153	1.52	0.655	0.341	2.179	2.226	0.255	0.169	0.21	0.257	0.217	0.243	0.495	0.349	0.599	0.276	0.511					25.6
26.1	0.286	0.261	0.273	0.251	2.046	1.982	0.264	1.784	0.902	2.079	1.892	2.155	2.035	1.938	0.215	2.047	2.049	2.027	2.04	2.147	2.074	2.134	2.111	1.975	0.134	2.109	0.129	2.121	1.581	0.666	0.353	2.152	2.215	0.256	0.166	0.229	0.254	0.219	0.245	0.496	0.347	0.614	0.275	0.537					26.1
26.6	0.287	0.278	0.273	0.263	2.037	2.017	0.266	1.841	0.922	2.07	1.908	2.153	2.077	1.961	0.214	2.049	2.111	2.067	2.106	2.147	2.067	2.146	2.105	1.969	0.135	2.083	0.134	2.112	1.689	0.704	0.361	2.081	2.128	0.257	0.171	0.212	0.256	0.22	0.255	0.516	0.363	0.655	0.277	0.556					26.6
27.1	0.291	0.286	0.275	0.254	2.042	1.966	0.266	1.884	0.938	2.102	1.976	2.15	2.083	1.985	0.214	2.048	2.1	2.08	2.036	2.146	2.081	2.15	2.115	1.989	0.133	2.079	0.132	2.127	1.834	0.737	0.384	2.067	2.159	0.258	0.166	0.213	0.258	0.219	0.255	0.554	0.369	0.687	0.276	0.562					27.1
27.6	0.287	0.28	0.291	0.254	2.055	2.006	0.267	1.896	0.998	2.091	1.957	2.112	2.082	2.002	0.215	2.058	2.135	2.072	2.037	2.128	2.068	2.142	2.099	1.986	0.134	2.009	0.13	2.117	1.915	0.784	0.391	2.071	2.117	0.259	0.162	0.212	0.255	0.218	0.244	0.567	0.384	0.713	0.284	0.605					27.6
28.1	0.291	0.289	0.292	0.262	2.084	1.985	0.264	1.911	1.019	2.067	2.005	2.061	1.993	1.993	0.222	2.039	2.146	2.073	2.011	2.094	2.061	2.146	2.113	1.952	0.153	2.003	0.131	2.079	1.982	0.817	0.394	2.048	2.072	0.258	0.168	0.211	0.257	0.23	0.239	0.596	0.397	0.755	0.279	0.634					28.1
28.6	0.288	0.286	0.289	0.262	2.074	1.931	0.263	1.944	1.097	2.061	2.003	2.056	1.992	2.003	0.218	2.041	2.105	2.067	2.036	2.091	2.033	2.136	2.113	1.947	0.134	1.997	0.132	2.001	2.006	0.851	0.404	2.044	2.073	0.259	0.166	0.21	0.256	0.219	0.256	0.633	0.409	0.78	0.279	0.637					28.6
29.1	0.29	0.267	0.272	0.254	1.985	1.897	0.264	1.887	1.101	1.985	1.905	2.009	1.937	1.955	0.225	1.933	2.032	1.972	1.969	2.07	1.958	1.995	1.979	1.926	0.133	1.945	0.13	1.942	1.919	0.889	0.4	2.002	2.041	0.257	0.165	0.208	0.241	0.219	0.244	0.64	0.411	0.799	0.28	0.676					29.1
29.6	0.289	0.29	0.289	0.26	2.077	1.914	0.263	1.938	1.135	1.997	2.01	2.064	1.982	1.995	0.223	2.001	2.055	2.073	1.969	2.083	2.024	2.042	2.013	1.931	0.133	1.965	0.133	2.005	1.977	0.942	0.432	2	2.075	0.257	0.166	0.215	0.258	0.229	0.254	0.673	0.452	0.871	0.281	0.707					29.6
30.1	0.289	0.287	0.292	0.275	2.055	1.93	0.26	1.95	1.2	1.998	1.972	2.037	1.987	2.002	0.252	2	2.041	2.075	1.97	2.071	2.015	2.095	2.012	1.936	0.153	1.961	0.135	1.999	1.975	1.012	0.459	2.011	2.057	0.26	0.164	0.219	0.258	0.221	0.256	0.72	0.463	0.93	0.292	0.75					30.1
30.6	0.293	0.292	0.292	0.274	2.05	1.917	0.263	1.967	1.247	2.011	1.974	2.007	1.957	1.987	0.234	2.008	2.04	1.98	1.975	2.021	1.966	2.03	1.995	1.92	0.135	1.944	0.136	1.95	1.983	1.04	0.465	2.006	2.03	0.262	0.168	0.214	0.255	0.22	0.256	0.75	0.468	0.968	0.287	0.773					30.6
31.1	0.29	0.291	0.292	0.263	2.048	1.903	0.265	2.062	1.316	1.998	1.974	2.018	1.949	1.991	0.236	1.936	2.014	1.977	1.973	2.019	2.018	2.049	2.005	1.939	0.138	1.948	0.136	1.965	1.915	1.116	0.47	1.962	2.049	0.26	0.171	0.213	0.257	0.234	0.256	0.812	0.495	1.024	0.29	0.844					31.1
31.6	0.291	0.292	0.303	0.261	2.004	1.898	0.261	1.973	1.353	1.942	1.961	2.006	1.943	1.997	0.236	1.936	2.042	1.965	1.969	2.018	1.955	2.037	1.974	1.909	0.146	1.914	0.134	1.942	1.889	1.167	0.494	1.947	2.035	0.26	0.167	0.21	0.257	0.235	0.257	0.834	0.532	1.063	0.31	0.865					31.6
32.1	0.289	0.29	0.277	0.262	1.942	1.861	0.263	1.905	1.363	1.909	1.869	1.974	1.905	1.932	0.235	1.884	1.972	1.937	1.847	1.967	1.899	1.972	1.94	1.811	0.134	1.835	0.137	1.846	1.836	1.225	0.512	1.856	1.907	0.258	0.169	0.208	0.245	0.22	0.244	0.875	0.529	1.115	0.298	0.888					32.1
32.6	0.294	0.291	0.304	0.272	1.994	1.904	0.265	2.028	1.501	1.948	1.904	1.993	1.919	1.957	0.253	1.935	1.994	1.951	1.961	2.03	1.965	1.994	1.979	1.909	0.142	1.899	0.139	1.945	1.84	1.332	0.533	1.908	1.966	0.263	0.168	0.214	0.257	0.236	0.258	0.921	0.593	1.197	0.312	0.961					32.6
33.1	0.302	0.294	0.294	0.271	1.99	1.873	0.268	1.967	1.57	1.936	1.905	1.988	1.935	1.978	0.236	1.94	1.989	1.977	1.969	2.005	1.955	1.994	1.968	1.902	0.141	1.898	0.14	1.906	1.842	1.428	0.551	1.902	1.942	0.261	0.171	0.235	0.255	0.235	0.256	0.992	0.615	1.292	0.314	1.029					33.1
33.6	0.292	0.273	0.302	0.271	1.992	1.871	0.278	1.94	1.593	1.941	1.896	1.978	1.917	1.955	0.237	1.899	1.992	1.929	1.935	1.966	1.965	1.992	1.976	1.839	0.142	1.837	0.14	1.862	1.842	1.484	0.588	1.888	1.938	0.26	0.172	0.234	0.257	0.234	0.258	1.069	0.626	1.38	0.33	1.074					33.6
34.1	0.293	0.291	0.308	0.274	1.978	1.867	0.265	1.963	1.625	1.943	1.899	1.973	1.898	1.946	0.236	1.878	2.003	1.936	1.937	1.997	1.932	1.988	1.968	1.9	0.148	1.843	0.152	1.905	1.838	1.589	0.6	1.883	1.938	0.262	0.174	0.234	0.26	0.237	0.258	1.103	0.675	1.482	0.332	1.157					34.1
34.6	0.305	0.294	0.307	0.272	1.994	1.87	0.28	2.015	1.689	1.907	1.877	1.968	1.911	1.95	0.253	1.901	1.986	1.918	1.939	1.961	1.89	1.992	1.944	1.904	0.152	1.841	0.152	1.844	1.832	1.686	0.652	1.861	1.925	0.261	0.169	0.229	0.26	0.235	0.258	1.173	0.698	1.535	0.337	1.202					34.6
35.1	0.307	0.291	0.31	0.276	1.959	1.875	0.279	1.968	1.703	1.933	1.89	1.967	1.898	1.938	0.239	1.879	1.989	1.931	1.886	2.003	1.923	1.974	1.941	1.838	0.156	1.847	0.153	1.834	1.817	1.79	0.67	1.88	1.907	0.265	0.171	0.234	0.259	0.236	0.256	1.257	0.751	1.652	0.34	1.257					35.1
35.6	0.308	0.287	0.305	0.262	1.958	1.789	0.266	1.931	1.723	1.903	1.868	1.887	1.849	1.945	0.237	1.881	1.973	1.928	1.883	1.965	1.904	1.963	1.939	1.807	0.155	1.832	0.152	1.837	1.817	1.885	0.689	1.871	1.907	0.26	0.174	0.234	0.258	0.236	0.257	1.323	0.774	1.732	0.34	1.364					35.6
36.1	0.307	0.294	0.306	0.273	1.965	1.865	0.301	1.917	1.751	1.91	1.856	1.879	1.844	1.915	0.255	1.876	1.969	1.929	1.887	1.955	1.897	1.981	1.936	1.812	0.153	1.833	0.152	1.835	1.813	1.922	0.748	1.852	1.9	0.26	0.174	0.235	0.259	0.235	0.259	1.408	0.835	1.857	0.35	1.449					36.1
36.6	0.312	0.293	0.308	0.275	1.921	1.864	0.27	1.933	1.758	1.899	1.842	1.885	1.816	1.911	0.256	1.875	1.971	1.904	1.846	1.945	1.895	1.962	1.888	1.804	0.153	1.783	0.153	1.807	1.775	1.925	0.766	1.855	1.895	0.261	0.175	0.235	0.259	0.235	0.259	1.507	0.867	1.967	0.364	1.528					36.6
37.1	0.308	0.294	0.31	0.276	1.959	1.826	0.271	1.938	1.848	1.905	1.851	1.883	1.817	1.909	0.258	1.881	1.969	1.899	1.88	1.96	1.904	1.97	1.933	1.809	0.153	1.807	0.158	1.842	1.808	1.982	0.814	1.846	1.87	0.264	0.173	0.236	0.259	0.237	0.26	1.582	0.916	1.975	0.384	1.653					37.1
37.6	0.308	0.296	0.306	0.275	1.935	1.829	0.286	1.908	1.851	1.853	1.839	1.874	1.785	1.922	0.257	1.87	1.958	1.9	1.832	1.951	1.898	1.959	1.851	1.814	0.153	1.778	0.161	1.807	1.77	1.889	0.854	1.826	1.872	0.26	0.174	0.235	0.26	0.236	0.26	1.703	0.96	1.97	0.371	1.704					37.6
38.1	0.306	0.295	0.307	0.275	1.927	1.835	0.279	1.909	1.854	1.86	1.855	1.88	1.804	1.922	0.263	1.867	1.959	1.9	1.853	1.96	1.905	1.959	1.848	1.789	0.154	1.782	0.16	1.805	1.766	1.885	0.916	1.836	1.894	0.264	0.171	0.237	0.263	0.236	0.258	1.826	1.029	1.976	0.394	1.819					38.1
38.6	0.304	0.295	0.311	0.279	1.937	1.786	0.27	1.912	1.875	1.897	1.815	1.865	1.815	1.857	0.263	1.878	1.898	1.902	1.838	1.916	1.909	1.933	1.848	1.807	0.154	1.781	0.159	1.808	1.737	1.892	0.946	1.831	1.877	0.265	0.175	0.236	0.263	0.239	0.258	1.906	1.117	1.97	0.403	1.99					38.6
39.1	0.308	0.292	0.306	0.279	1.919	1.79	0.282	1.903	1.895	1.844	1.809	1.867	1.827	1.826	0.256	1.868	1.931	1.892	1.839	1.929	1.902	1.903	1.856	1.78	0.154	1.786	0.159	1.786	1.728	1.869	1.005	1.827	1.879	0.265	0.175	0.236	0.264	0.237	0.258	1.987	1.145	1.97	0.408	1.995					39.1
39.6	0.306	0.292	0.308	0.279	1.932	1.774	0.27	1.9	1.882	1.857	1.815	1.845	1.806	1.827	0.261	1.874	1.872	1.899	1.833	1.931	1.864	1.874	1.853	1.775	0.154	1.776	0.16	1.776	1.721	1.872	1.043	1.838	1.867	0.267	0.177	0.237	0.262	0.237	0.258	2.005	1.231	1.959	0.419	2.003					39.6
40.1	0.309	0.301	0.307	0.283	1.892	1.761	0.279	1.903	1.892	1.853	1.839	1.844	1.807	1.82	0.255	1.848	1.869	1.868	1.805	1.907	1.857	1.903	1.851	1.775	0.155	1.773	0.16	1.782	1.693	1.83	1.116	1.751	1.793	0.264	0.181	0.237	0.265	0.237	0.258	1.989	1.267	1.943	0.438	1.997					40.1
40.6	0.31	0.295	0.312	0.28	1.88	1.767	0.282	1.887	1.888	1.851	1.808	1.837	1.784	1.814	0.254	1.845	1.877	1.838	1.806	1.913	1.872	1.866	1.835	1.778	0.156	1.748	0.158	1.783	1.699	1.837	1.203	1.745	1.826	0.263	0.184	0.236	0.264	0.24	0.259	1.988	1.367	1.908	0.454	1.997					40.6
41.1	0.307	0.299	0.309	0.279	1.841	1.767	0.268	1.879	1.899	1.857	1.741	1.836	1.771	1.783	0.253	1.805	1.867	1.831	1.801	1.914	1.853	1.866	1.807	1.773	0.154	1.75	0.162	1.757	1.695	1.84	1.245	1.75	1.777	0.262	0.187	0.237	0.261	0.24	0.258	1.996	1.453	1.868	0.462	1.987					41.1
41.6	0.323	0.298	0.311	0.28	1.887	1.764	0.284	1.888	1.919	1.857	1.75	1.836	1.776	1.816	0.264	1.837	1.875	1.811	1.831	1.911	1.863	1.867	1.844	1.778	0.156	1.749	0.162	1.774	1.695	1.798	1.318	1.747	1.772	0.264	0.187	0.247	0.262	0.237	0.262	1.99	1.58	1.862	0.465	1.984					41.6
42.1	0.306	0.299	0.309	0.279	1.836	1.773	0.281	1.883	1.882	1.856	1.745	1.836	1.774	1.783	0.257	1.803	1.865	1.814	1.817	1.916	1.869	1.867	1.817	1.775	0.155	1.686	0.162	1.776	1.689	1.791	1.364	1.746	1.788	0.266	0.179	0.237	0.265	0.239	0.26	1.949	1.659	1.854	0.481	1.987					42.1
42.6	0.31	0.295	0.309	0.277	1.796	1.715	0.267	1.782	1.854	1.804	1.703	1.812	1.717	1.761	0.236	1.777	1.84	1.769	1.776	1.811	1.775	1.836	1.773	1.717	0.156	1.646	0.16	1.679	1.611	1.745	1.44	1.685	1.743	0.262	0.175	0.234	0.262	0.237	0.258	1.86	1.683	1.817	0.495	1.831					42.6
43.1	0.318	0.298	0.32	0.283	1.835	1.756	0.279	1.878	1.892	1.848	1.744	1.814	1.77	1.779	0.262	1.845	1.87	1.875	1.805	1.906	1.855	1.861	1.807	1.768	0.157	1.684	0.161	1.778	1.685	1.784	1.573	1.72	1.78	0.268	0.177	0.239	0.265	0.241	0.26	1.896	1.829	1.844	0.53	1.898					43.1
43.6	0.319	0.298	0.32	0.283	1.879	1.761	0.285	1.845	1.878	1.854	1.749	1.834	1.771	1.775	0.257	1.802	1.867	1.804	1.793	1.908	1.852	1.863	1.805	1.778	0.155	1.681	0.161	1.775	1.688	1.783	1.641	1.719	1.776	0.267	0.189	0.239	0.266	0.235	0.262	1.886	1.962	1.81	0.539	1.903					43.6
44.1	0.316	0.303	0.319	0.284	1.829	1.763	0.284	1.881	1.887	1.827	1.739	1.83	1.772	1.778	0.261	1.797	1.838	1.798	1.793	1.916	1.856	1.866	1.804	1.771	0.154	1.69	0.169	1.694	1.68	1.746	1.74	1.711	1.743	0.264	0.186	0.254	0.267	0.238	0.26	1.865	1.978	1.819	0.574	1.902					44.1
44.6	0.308	0.298	0.322	0.28	1.792	1.721	0.267	1.751	1.848	1.804	1.696	1.761	1.688	1.754	0.257	1.744	1.803	1.777	1.777	1.813	1.795	1.83	1.785	1.715	0.153	1.651	0.162	1.682	1.611	1.702	1.827	1.689	1.733	0.266	0.188	0.239	0.263	0.237	0.259	1.83	1.969	1.766	0.596	1.813					44.6
45.1	0.326	0.319	0.319	0.297	1.818	1.732	0.298	1.841	1.89	1.831	1.739	1.835	1.77	1.778	0.257	1.795	1.845	1.802	1.804	1.85	1.799	1.861	1.801	1.772	0.159	1.687	0.169	1.687	1.658	1.735	1.907	1.712	1.755	0.265	0.187	0.25	0.265	0.239	0.259	1.85	1.972	1.803	0.612	1.824					45.1
45.6	0.328	0.304	0.33	0.296	1.823	1.746	0.286	1.798	1.882	1.818	1.743	1.83	1.761	1.78	0.258	1.8	1.858	1.8	1.803	1.908	1.857	1.858	1.802	1.777	0.157	1.677	0.169	1.682	1.659	1.732	1.941	1.709	1.748	0.267	0.186	0.247	0.267	0.238	0.26	1.851	1.961	1.804	0.654	1.832					45.6
46.1	0.325	0.32	0.331	0.297	1.825	1.732	0.285	1.834	1.872	1.815	1.743	1.82	1.77	1.771	0.257	1.798	1.838	1.804	1.794	1.905	1.854	1.853	1.793	1.774	0.156	1.682	0.18	1.686	1.663	1.705	1.949	1.711	1.727	0.269	0.191	0.254	0.266	0.245	0.263	1.85	1.974	1.799	0.688	1.83					46.1
46.6	0.321	0.304	0.32	0.296	1.809	1.738	0.287	1.795	1.878	1.828	1.734	1.819	1.758	1.776	0.253	1.799	1.842	1.775	1.801	1.849	1.799	1.853	1.791	1.765	0.157	1.681	0.18	1.688	1.668	1.727	1.939	1.711	1.738	0.267	0.192	0.245	0.267	0.239	0.264	1.828	1.965	1.789	0.697	1.818					46.6
47.1	0.33	0.329	0.331	0.299	1.835	1.742	0.299	1.833	1.885	1.811	1.742	1.825	1.768	1.779	0.263	1.789	1.858	1.801	1.799	1.908	1.852	1.858	1.806	1.774	0.159	1.676	0.18	1.69	1.657	1.693	1.938	1.717	1.726	0.27	0.206	0.255	0.269	0.239	0.26	1.832	1.966	1.789	0.726	1.818					47.1
47.6	0.327	0.321	0.329	0.296	1.83	1.735	0.3	1.803	1.865	1.815	1.716	1.813	1.755	1.773	0.255	1.798	1.833	1.777	1.789	1.853	1.798	1.845	1.777	1.761	0.16	1.686	0.182	1.683	1.636	1.695	1.94	1.708	1.745	0.269	0.203	0.253	0.268	0.238	0.266	1.82	1.932	1.799	0.769	1.809					47.6
48.1	0.326	0.321	0.328	0.295	1.762	1.705	0.282	1.755	1.767	1.762	1.665	1.731	1.685	1.714	0.255	1.737	1.804	1.755	1.716	1.805	1.757	1.808	1.762	1.678	0.158	1.608	0.18	1.628	1.548	1.619	1.869	1.607	1.717	0.266	0.191	0.244	0.264	0.238	0.263	1.71	1.84	1.703	0.807	1.733					48.1
48.6	0.328	0.319	0.329	0.295	1.791	1.722	0.287	1.775	1.853	1.812	1.705	1.815	1.75	1.771	0.264	1.779	1.812	1.782	1.791	1.856	1.786	1.836	1.773	1.754	0.16	1.651	0.183	1.681	1.614	1.646	1.903	1.687	1.72	0.269	0.199	0.244	0.268	0.239	0.265	1.749	1.909	1.73	0.848	1.805					48.6
49.1	0.33	0.328	0.33	0.306	1.783	1.71	0.285	1.797	1.85	1.81	1.712	1.806	1.752	1.775	0.267	1.795	1.819	1.777	1.781	1.83	1.798	1.834	1.784	1.755	0.158	1.647	0.181	1.647	1.582	1.644	1.879	1.683	1.722	0.269	0.204	0.256	0.279	0.255	0.26	1.737	1.841	1.716	0.884	1.75					49.1
49.6	0.327	0.323	0.332	0.296	1.784	1.724	0.3	1.782	1.793	1.81	1.711	1.807	1.748	1.758	0.262	1.791	1.833	1.783	1.786	1.851	1.798	1.831	1.786	1.754	0.161	1.646	0.181	1.644	1.586	1.643	1.877	1.687	1.717	0.279	0.203	0.245	0.271	0.238	0.263	1.738	1.848	1.721	0.928	1.807					49.6
50.1	0.329	0.326	0.332	0.305	1.785	1.729	0.301	1.785	1.845	1.804	1.689	1.812	1.746	1.774	0.264	1.798	1.804	1.781	1.794	1.844	1.792	1.831	1.786	1.753	0.161	1.628	0.181	1.655	1.586	1.637	1.878	1.682	1.726	0.279	0.203	0.254	0.278	0.239	0.263	1.734	1.844	1.722	0.966	1.726					50.1
50.6	0.318	0.319	0.328	0.294	1.734	1.623	0.298	1.744	1.731	1.71	1.659	1.709	1.68	1.69	0.264	1.739	1.76	1.75	1.696	1.779	1.749	1.801	1.691	1.652	0.16	1.599	0.183	1.63	1.54	1.59	1.753	1.604	1.628	0.268	0.194	0.239	0.266	0.238	0.261	1.7	1.788	1.654	0.992	1.662					50.6
51.1	0.344	0.328	0.333	0.303	1.791	1.735	0.301	1.779	1.845	1.8	1.691	1.81	1.743	1.753	0.255	1.765	1.813	1.774	1.777	1.831	1.791	1.832	1.801	1.751	0.167	1.634	0.186	1.649	1.584	1.641	1.822	1.645	1.72	0.289	0.205	0.256	0.278	0.24	0.266	1.731	1.849	1.706	1.081	1.73					51.1
51.6	0.324	0.324	0.332	0.304	1.818	1.738	0.304	1.764	1.759	1.768	1.69	1.803	1.743	1.753	0.263	1.794	1.81	1.777	1.775	1.852	1.798	1.831	1.772	1.757	0.17	1.636	0.183	1.65	1.574	1.633	1.789	1.675	1.704	0.271	0.205	0.255	0.271	0.261	0.264	1.734	1.822	1.695	1.143	1.725					51.6
52.1	0.332	0.326	0.335	0.307	1.817	1.724	0.302	1.779	1.79	1.802	1.698	1.808	1.749	1.756	0.264	1.792	1.811	1.774	1.772	1.832	1.798	1.833	1.795	1.753	0.165	1.634	0.185	1.655	1.578	1.634	1.828	1.682	1.715	0.271	0.217	0.256	0.28	0.246	0.267	1.716	1.832	1.691	1.229	1.73					52.1
52.6	0.327	0.321	0.333	0.299	1.768	1.704	0.302	1.765	1.767	1.774	1.696	1.808	1.685	1.759	0.262	1.773	1.813	1.771	1.775	1.826	1.756	1.828	1.772	1.757	0.164	1.629	0.188	1.633	1.55	1.582	1.784	1.6	1.713	0.29	0.203	0.254	0.278	0.255	0.265	1.706	1.79	1.659	1.247	1.728					52.6
53.1	0.341	0.328	0.334	0.304	1.804	1.718	0.303	1.774	1.765	1.812	1.69	1.771	1.743	1.756	0.266	1.775	1.814	1.773	1.775	1.828	1.788	1.835	1.787	1.758	0.17	1.636	0.186	1.636	1.545	1.596	1.777	1.647	1.72	0.277	0.22	0.246	0.28	0.245	0.266	1.703	1.804	1.69	1.364	1.673					53.1
53.6	0.344	0.329	0.336	0.304	1.771	1.716	0.303	1.755	1.761	1.766	1.691	1.807	1.695	1.758	0.265	1.765	1.811	1.77	1.77	1.83	1.794	1.823	1.772	1.757	0.171	1.631	0.189	1.624	1.541	1.594	1.778	1.602	1.704	0.281	0.219	0.257	0.269	0.254	0.263	1.704	1.78	1.666	1.405	1.67					53.6
54.1	0.328	0.327	0.337	0.314	1.765	1.717	0.3	1.747	1.754	1.765	1.685	1.77	1.73	1.754	0.263	1.77	1.832	1.776	1.771	1.829	1.784	1.806	1.766	1.712	0.171	1.597	0.188	1.633	1.541	1.594	1.748	1.608	1.713	0.271	0.22	0.256	0.29	0.254	0.262	1.701	1.802	1.649	1.507	1.665					54.1
54.6	0.333	0.329	0.336	0.312	1.776	1.715	0.3	1.761	1.733	1.768	1.663	1.725	1.683	1.751	0.266	1.739	1.809	1.773	1.774	1.809	1.753	1.799	1.715	1.712	0.167	1.605	0.188	1.623	1.54	1.593	1.714	1.597	1.647	0.278	0.207	0.254	0.289	0.238	0.265	1.704	1.777	1.642	1.581	1.662					54.6
55.1	0.326	0.32	0.332	0.297	1.677	1.623	0.288	1.717	1.712	1.696	1.622	1.687	1.65	1.664	0.253	1.653	1.714	1.676	1.659	1.769	1.702	1.715	1.653	1.642	0.167	1.56	0.187	1.564	1.488	1.506	1.689	1.56	1.592	0.268	0.203	0.245	0.27	0.236	0.262	1.59	1.678	1.594	1.636	1.636					55.1
55.6	0.333	0.328	0.352	0.313	1.763	1.705	0.302	1.759	1.758	1.766	1.685	1.733	1.709	1.75	0.269	1.768	1.806	1.768	1.761	1.813	1.757	1.806	1.769	1.714	0.172	1.6	0.193	1.631	1.544	1.586	1.735	1.593	1.627	0.278	0.217	0.258	0.29	0.262	0.27	1.704	1.77	1.654	1.801	1.663					55.6
93.1	0.418	0.42	0.437	0.443	1.588	1.576	0.344	1.597	1.602	1.609	1.565	1.57	1.579	1.557	0.305	1.61	1.65	1.603	1.634	1.679	1.613	1.645	1.595	1.532	0.533	1.416	1.331	1.48	1.32	1.379	1.433	1.411	1.447	0.332	0.784	0.927	0.986	0.275	0.359	1.434	1.484	1.411	1.547	1.449					93.1
93.6	0.414	0.42	0.442	0.455	1.628	1.568	0.358	1.591	1.604	1.562	1.562	1.566	1.548	1.551	0.32	1.588	1.65	1.611	1.639	1.64	1.607	1.655	1.599	1.557	0.547	1.379	1.412	1.411	1.317	1.381	1.432	1.412	1.443	0.33	0.823	0.987	1.063	0.278	0.36	1.433	1.485	1.409	1.555	1.447					93.6
94.1	0.417	0.42	0.441	0.459	1.595	1.579	0.359	1.585	1.605	1.601	1.566	1.563	1.543	1.551	0.316	1.591	1.652	1.602	1.628	1.649	1.603	1.644	1.601	1.556	0.569	1.38	1.501	1.427	1.319	1.359	1.432	1.407	1.446	0.342	0.868	1.058	1.089	0.278	0.36	1.436	1.485	1.411	1.542	1.449					94.1
94.6	0.416	0.42	0.438	0.461	1.594	1.569	0.358	1.592	1.602	1.613	1.541	1.582	1.552	1.55	0.305	1.59	1.655	1.608	1.639	1.675	1.604	1.647	1.559	1.538	0.595	1.405	1.543	1.406	1.321	1.382	1.444	1.411	1.457	0.338	0.944	1.121	1.13	0.282	0.377	1.435	1.481	1.417	1.547	1.442					94.6
95.1	0.412	0.425	0.45	0.477	1.622	1.579	0.36	1.595	1.604	1.603	1.531	1.578	1.546	1.583	0.316	1.597	1.652	1.597	1.631	1.646	1.603	1.642	1.595	1.534	0.619	1.382	1.637	1.441	1.299	1.358	1.434	1.411	1.468	0.348	0.976	1.202	1.212	0.291	0.378	1.433	1.484	1.415	1.553	1.446					95.1
95.6	0.415	0.425	0.448	0.477	1.585	1.574	0.363	1.593	1.603	1.557	1.492	1.575	1.551	1.547	0.304	1.591	1.655	1.604	1.632	1.654	1.596	1.647	1.54	1.56	0.647	1.384	1.674	1.411	1.295	1.36	1.394	1.405	1.462	0.345	1.006	1.24	1.245	0.285	0.385	1.433	1.435	1.416	1.523	1.421					95.6
96.1	0.417	0.428	0.45	0.485	1.628	1.576	0.361	1.59	1.607	1.564	1.526	1.575	1.55	1.55	0.305	1.594	1.651	1.603	1.63	1.644	1.604	1.648	1.566	1.557	0.665	1.383	1.728	1.402	1.297	1.358	1.44	1.412	1.442	0.362	1.076	1.331	1.331	0.284	0.388	1.427	1.488	1.405	1.519	1.442					96.1
96.6	0.416	0.448	0.46	0.494	1.588	1.54	0.364	1.592	1.608	1.562	1.528	1.567	1.55	1.551	0.322	1.597	1.648	1.609	1.599	1.647	1.608	1.649	1.559	1.539	0.684	1.375	1.741	1.426	1.323	1.357	1.435	1.413	1.458	0.36	1.137	1.419	1.425	0.304	0.385	1.414	1.479	1.409	1.548	1.452					96.6
97.1	0.418	0.444	0.45	0.495	1.592	1.575	0.384	1.594	1.603	1.568	1.562	1.574	1.554	1.558	0.319	1.588	1.65	1.601	1.635	1.652	1.606	1.642	1.564	1.559	0.718	1.379	1.773	1.407	1.317	1.364	1.399	1.383	1.429	0.361	1.214	1.485	1.465	0.304	0.397	1.43	1.481	1.412	1.541	1.446					97.1
97.6	0.415	0.454	0.45	0.513	1.543	1.54	0.372	1.584	1.604	1.554	1.492	1.55	1.541	1.544	0.318	1.586	1.649	1.551	1.594	1.644	1.603	1.617	1.558	1.533	0.732	1.382	1.773	1.409	1.287	1.36	1.368	1.346	1.432	0.36	1.265	1.573	1.49	0.301	0.406	1.412	1.435	1.391	1.509	1.442					97.6
98.1	0.416	0.454	0.461	0.518	1.573	1.543	0.379	1.59	1.604	1.612	1.537	1.566	1.553	1.55	0.319	1.596	1.638	1.596	1.595	1.639	1.595	1.641	1.55	1.537	0.792	1.376	1.738	1.392	1.292	1.355	1.374	1.408	1.443	0.362	1.345	1.672	1.568	0.306	0.403	1.403	1.433	1.404	1.52	1.428					98.1
98.6	0.424	0.452	0.46	0.536	1.594	1.573	0.379	1.601	1.601	1.561	1.501	1.567	1.539	1.552	0.317	1.596	1.657	1.605	1.604	1.633	1.598	1.645	1.553	1.533	0.836	1.411	1.679	1.411	1.291	1.356	1.424	1.404	1.44	0.36	1.467	1.77	1.59	0.307	0.417	1.432	1.438	1.396	1.52	1.435					98.6
99.1	0.421	0.469	0.46	0.54	1.59	1.572	0.378	1.597	1.6	1.555	1.494	1.582	1.545	1.537	0.318	1.583	1.636	1.592	1.631	1.648	1.601	1.648	1.552	1.556	0.876	1.378	1.674	1.396	1.287	1.359	1.364	1.38	1.432	0.361	1.535	1.897	1.6	0.306	0.433	1.408	1.452	1.392	1.515	1.443					99.1
99.6	0.422	0.47	0.461	0.559	1.579	1.571	0.383	1.583	1.6	1.569	1.489	1.573	1.519	1.55	0.317	1.59	1.644	1.596	1.597	1.639	1.569	1.643	1.549	1.55	0.893	1.383	1.674	1.382	1.288	1.357	1.365	1.386	1.444	0.372	1.588	1.927	1.708	0.308	0.445	1.434	1.404	1.389	1.514	1.426					99.6
100.1	0.436	0.484	0.463	0.581	1.585	1.572	0.381	1.598	1.601	1.553	1.534	1.574	1.548	1.547	0.317	1.557	1.647	1.601	1.631	1.635	1.602	1.642	1.545	1.552	0.951	1.381	1.676	1.433	1.29	1.356	1.363	1.412	1.431	0.373	1.638	1.935	1.717	0.323	0.449	1.411	1.454	1.407	1.513	1.423
100.6	0.42	0.47	0.461	0.588	1.593	1.504	0.398	1.59	1.6	1.563	1.478	1.567	1.542	1.546	0.318	1.561	1.594	1.601	1.595	1.633	1.575	1.649	1.556	1.532	0.998	1.384	1.658	1.4	1.29	1.33	1.373	1.377	1.383	0.374	1.67	1.998	1.723	0.32	0.459	1.406	1.394	1.389	1.506	1.397
101.1	0.438	0.481	0.464	0.608	1.588	1.508	0.402	1.59	1.599	1.56	1.49	1.574	1.529	1.543	0.324	1.592	1.615	1.599	1.595	1.637	1.596	1.646	1.551	1.525	1.049	1.374	1.649	1.401	1.287	1.349	1.366	1.342	1.43	0.374	1.731	1.997	1.77	0.33	0.47	1.426	1.408	1.389	1.511	1.42
101.6	0.435	0.488	0.492	0.632	1.58	1.517	0.405	1.594	1.6	1.564	1.493	1.566	1.534	1.536	0.32	1.58	1.621	1.593	1.599	1.643	1.567	1.645	1.544	1.532	1.097	1.384	1.649	1.379	1.288	1.357	1.363	1.344	1.386	0.382	1.742	1.933	1.765	0.33	0.505	1.412	1.396	1.394	1.52	1.425
102.1	0.437	0.486	0.488	0.653	1.587	1.543	0.424	1.588	1.601	1.569	1.493	1.572	1.537	1.55	0.332	1.578	1.652	1.599	1.601	1.637	1.567	1.64	1.548	1.533	1.198	1.381	1.647	1.402	1.287	1.332	1.364	1.38	1.429	0.383	1.741	1.929	1.827	0.334	0.509	1.41	1.4	1.386	1.519	1.424
102.6	0.438	0.49	0.492	0.658	1.581	1.503	0.421	1.589	1.596	1.561	1.494	1.57	1.514	1.543	0.334	1.557	1.576	1.596	1.595	1.635	1.566	1.622	1.55	1.533	1.204	1.357	1.635	1.411	1.287	1.325	1.362	1.344	1.428	0.382	1.776	1.902	1.852	0.336	0.518	1.403	1.392	1.406	1.505	1.419
103.1	0.434	0.504	0.496	0.676	1.577	1.546	0.425	1.599	1.601	1.557	1.486	1.542	1.53	1.542	0.336	1.583	1.574	1.594	1.591	1.625	1.57	1.615	1.553	1.533	1.308	1.315	1.628	1.392	1.29	1.325	1.341	1.38	1.387	0.384	1.764	1.856	1.87	0.338	0.528	1.404	1.398	1.39	1.504	1.401
103.6	0.443	0.512	0.489	0.698	1.539	1.542	0.438	1.574	1.601	1.537	1.487	1.566	1.508	1.544	0.333	1.558	1.573	1.532	1.563	1.638	1.553	1.571	1.525	1.53	1.323	1.353	1.624	1.413	1.287	1.327	1.332	1.337	1.356	0.386	1.781	1.878	1.818	0.344	0.536	1.403	1.389	1.388	1.512	1.399
104.1	0.444	0.512	0.496	0.721	1.592	1.533	0.445	1.574	1.594	1.56	1.483	1.566	1.535	1.544	0.336	1.554	1.567	1.528	1.599	1.64	1.564	1.62	1.536	1.528	1.425	1.316	1.584	1.392	1.291	1.327	1.354	1.33	1.4	0.388	1.779	1.876	1.827	0.345	0.584	1.413	1.391	1.392	1.499	1.4
104.6	0.458	0.527	0.514	0.747	1.58	1.493	0.446	1.58	1.595	1.549	1.479	1.574	1.506	1.517	0.334	1.559	1.591	1.525	1.594	1.626	1.563	1.607	1.537	1.524	1.487	1.347	1.581	1.346	1.275	1.35	1.335	1.339	1.353	0.391	1.782	1.864	1.782	0.361	0.59	1.396	1.39	1.393	1.505	1.397
105.1	0.452	0.546	0.51	0.783	1.564	1.534	0.453	1.578	1.596	1.555	1.495	1.569	1.536	1.54	0.334	1.548	1.615	1.595	1.594	1.627	1.558	1.626	1.542	1.531	1.546	1.343	1.587	1.349	1.286	1.318	1.35	1.327	1.358	0.392	1.798	1.821	1.776	0.365	0.612	1.369	1.379	1.395	1.489	1.428
105.6	0.458	0.545	0.516	0.813	1.552	1.498	0.469	1.576	1.607	1.559	1.483	1.559	1.51	1.544	0.335	1.554	1.573	1.599	1.568	1.62	1.56	1.569	1.543	1.535	1.554	1.307	1.547	1.354	1.271	1.327	1.356	1.335	1.347	0.405	1.776	1.759	1.76	0.39	0.65	1.377	1.373	1.388	1.513	1.393
106.1	0.458	0.55	0.515	0.841	1.584	1.507	0.476	1.577	1.601	1.544	1.48	1.565	1.512	1.531	0.336	1.579	1.57	1.53	1.592	1.626	1.558	1.614	1.537	1.525	1.599	1.306	1.545	1.351	1.272	1.284	1.34	1.328	1.356	0.417	1.791	1.776	1.755	0.396	0.662	1.401	1.393	1.388	1.486	1.392
106.6	0.46	0.568	0.514	0.902	1.582	1.499	0.492	1.578	1.594	1.557	1.485	1.577	1.506	1.521	0.343	1.559	1.567	1.605	1.593	1.634	1.574	1.568	1.543	1.53	1.642	1.357	1.539	1.355	1.276	1.321	1.339	1.335	1.354	0.433	1.775	1.764	1.73	0.403	0.726	1.372	1.37	1.388	1.504	1.396
107.1	0.459	0.567	0.514	0.905	1.489	1.465	0.486	1.517	1.538	1.51	1.437	1.522	1.485	1.497	0.34	1.488	1.537	1.5	1.528	1.57	1.516	1.544	1.499	1.478	1.579	1.285	1.496	1.298	1.241	1.268	1.317	1.295	1.321	0.42	1.69	1.717	1.702	0.401	0.736	1.332	1.364	1.367	1.44	1.386
107.6	0.461	0.591	0.524	0.973	1.579	1.5	0.512	1.577	1.599	1.52	1.482	1.543	1.514	1.514	0.343	1.556	1.619	1.596	1.59	1.632	1.584	1.571	1.541	1.527	1.671	1.312	1.516	1.308	1.273	1.321	1.36	1.331	1.334	0.446	1.774	1.731	1.722	0.432	0.762	1.367	1.397	1.389	1.496	1.399
108.1	0.479	0.62	0.529	0.991	1.567	1.491	0.513	1.577	1.599	1.516	1.485	1.567	1.515	1.518	0.346	1.557	1.564	1.616	1.563	1.626	1.563	1.565	1.536	1.504	1.673	1.306	1.516	1.308	1.273	1.281	1.361	1.326	1.344	0.45	1.775	1.739	1.714	0.449	0.816	1.371	1.377	1.381	1.491	1.387
108.6	0.461	0.637	0.537	1.064	1.543	1.484	0.551	1.546	1.598	1.521	1.488	1.543	1.508	1.508	0.362	1.569	1.564	1.604	1.595	1.619	1.562	1.57	1.527	1.517	1.684	1.31	1.507	1.348	1.274	1.29	1.362	1.312	1.342	0.458	1.742	1.721	1.713	0.466	0.84	1.337	1.364	1.384	1.491	1.387
109.1	0.481	0.639	0.537	1.101	1.538	1.495	0.56	1.525	1.591	1.533	1.48	1.544	1.518	1.52	0.371	1.554	1.568	1.56	1.564	1.632	1.563	1.566	1.516	1.496	1.688	1.308	1.5	1.359	1.267	1.325	1.364	1.322	1.332	0.47	1.734	1.722	1.688	0.478	0.898	1.337	1.381	1.384	1.491	1.387
109.6	0.477	0.649	0.538	1.144	1.496	1.462	0.555	1.523	1.498	1.508	1.448	1.523	1.489	1.504	0.363	1.499	1.542	1.521	1.528	1.536	1.49	1.536	1.494	1.49	1.635	1.267	1.466	1.297	1.213	1.275	1.333	1.3	1.314	0.474	1.667	1.622	1.62	0.487	0.909	1.312	1.352	1.385	1.434	1.383
110.1	0.483	0.69	0.541	1.221	1.534	1.493	0.586	1.555	1.594	1.519	1.479	1.544	1.509	1.518	0.376	1.513	1.564	1.598	1.564	1.591	1.516	1.561	1.515	1.494	1.693	1.301	1.498	1.305	1.269	1.307	1.34	1.311	1.325	0.508	1.74	1.697	1.69	0.53	0.993	1.349	1.37	1.384	1.48	1.389
110.6	0.484	0.703	0.563	1.29	1.566	1.485	0.605	1.576	1.597	1.528	1.483	1.563	1.497	1.519	0.379	1.558	1.565	1.608	1.557	1.629	1.568	1.56	1.521	1.527	1.705	1.356	1.493	1.363	1.273	1.313	1.343	1.311	1.339	0.517	1.741	1.721	1.678	0.552	1.022	1.376	1.372	1.381	1.511	1.389
111.1	0.484	0.727	0.563	1.364	1.534	1.495	0.619	1.543	1.594	1.515	1.476	1.562	1.51	1.513	0.383	1.558	1.559	1.595	1.557	1.629	1.516	1.562	1.516	1.496	1.688	1.308	1.503	1.35	1.271	1.282	1.334	1.313	1.323	0.516	1.731	1.707	1.678	0.588	1.096	1.335	1.373	1.386	1.498	1.394
111.6	0.49	0.753	0.568	1.406	1.543	1.489	0.645	1.519	1.597	1.53	1.479	1.544	1.506	1.508	0.384	1.508	1.558	1.608	1.568	1.633	1.521	1.559	1.521	1.494	1.693	1.287	1.498	1.347	1.244	1.271	1.338	1.304	1.318	0.533	1.674	1.709	1.616	0.603	1.185	1.334	1.363	1.386	1.485	1.387
112.1	0.502	0.758	0.583	1.516	1.541	1.493	0.67	1.575	1.594	1.519	1.484	1.546	1.496	1.514	0.393	1.558	1.56	1.593	1.566	1.595	1.556	1.56	1.516	1.495	1.739	1.307	1.494	1.311	1.24	1.286	1.335	1.357	1.313	0.568	1.678	1.683	1.619	0.638	1.205	1.332	1.366	1.386	1.487	1.388
112.6	0.507	0.802	0.589	1.63	1.538	1.493	0.693	1.541	1.601	1.531	1.474	1.538	1.51	1.518	0.397	1.508	1.559	1.597	1.561	1.583	1.566	1.564	1.494	1.496	1.733	1.306	1.493	1.35	1.244	1.284	1.34	1.298	1.339	0.583	1.683	1.68	1.614	0.679	1.311	1.331	1.359	1.392	1.484	1.389
113.1	0.507	0.83	0.59	1.748	1.561	1.477	0.723	1.574	1.594	1.518	1.482	1.543	1.508	1.505	0.416	1.55	1.568	1.591	1.554	1.636	1.557	1.574	1.517	1.528	1.727	1.304	1.498	1.349	1.247	1.279	1.335	1.304	1.34	0.59	1.68	1.619	1.614	0.72	1.433	1.332	1.368	1.385	1.483	1.386
113.6	0.508	0.863	0.602	1.775	1.531	1.485	0.745	1.542	1.575	1.513	1.484	1.544	1.503	1.511	0.432	1.511	1.565	1.571	1.536	1.616	1.551	1.567	1.514	1.491	1.693	1.306	1.468	1.352	1.243	1.271	1.337	1.297	1.32	0.608	1.673	1.621	1.59	0.753	1.48	1.338	1.367	1.38	1.489	1.383
114.1	0.519	0.894	0.601	1.786	1.53	1.485	0.774	1.527	1.593	1.521	1.475	1.542	1.504	1.507	0.433	1.505	1.547	1.548	1.559	1.595	1.559	1.565	1.511	1.49	1.69	1.284	1.471	1.351	1.245	1.282	1.332	1.293	1.312	0.647	1.651	1.622	1.595	0.815	1.591	1.344	1.358	1.387	1.484	1.388
114.6	0.514	0.922	0.606	1.78	1.532	1.492	0.803	1.52	1.58	1.519	1.475	1.544	1.514	1.51	0.445	1.504	1.555	1.546	1.554	1.595	1.555	1.567	1.519	1.494	1.682	1.302	1.455	1.316	1.248	1.281	1.337	1.311	1.319	0.659	1.651	1.611	1.594	0.837	1.637	1.321	1.365	1.383	1.487	1.384
115.1	0.529	0.962	0.615	1.819	1.572	1.494	0.838	1.518	1.597	1.514	1.459	1.546	1.5	1.512	0.45	1.513	1.556	1.531	1.555	1.633	1.56	1.606	1.492	1.489	1.68	1.301	1.485	1.353	1.266	1.275	1.334	1.285	1.317	0.685	1.647	1.62	1.6	0.904	1.713	1.323	1.373	1.379	1.433	1.384
115.6	0.527	1.001	0.616	1.782	1.53	1.472	0.885	1.522	1.578	1.515	1.463	1.542	1.503	1.509	0.455	1.508	1.546	1.528	1.539	1.591	1.513	1.554	1.486	1.492	1.684	1.289	1.455	1.307	1.217	1.283	1.328	1.286	1.315	0.726	1.636	1.606	1.595	0.944	1.732	1.306	1.371	1.387	1.438	1.381
116.1	0.55	1.052	0.656	1.78	1.533	1.482	0.942	1.575	1.579	1.523	1.48	1.542	1.505	1.508	0.483	1.555	1.562	1.532	1.566	1.557	1.514	1.569	1.517	1.492	1.686	1.298	1.471	1.308	1.216	1.271	1.329	1.303	1.316	0.757	1.633	1.621	1.596	1.015	1.735	1.334	1.366	1.382	1.49	1.384
116.6	0.556	1.106	0.654	1.783	1.528	1.493	0.957	1.538	1.592	1.516	1.457	1.544	1.514	1.506	0.499	1.493	1.559	1.548	1.552	1.586	1.509	1.566	1.491	1.491	1.636	1.288	1.462	1.31	1.209	1.274	1.333	1.28	1.304	0.801	1.632	1.6	1.57	1.114	1.747	1.327	1.366	1.358	1.434	1.39
117.1	0.552	1.153	0.666	1.771	1.534	1.493	1.008	1.526	1.572	1.519	1.477	1.539	1.504	1.522	0.514	1.512	1.552	1.523	1.554	1.582	1.515	1.563	1.509	1.489	1.68	1.285	1.464	1.307	1.215	1.272	1.336	1.283	1.309	0.819	1.63	1.618	1.589	1.166	1.784	1.327	1.362	1.367	1.434	1.387
117.6	0.56	1.173	0.658	1.755	1.49	1.449	1.035	1.49	1.501	1.455	1.441	1.522	1.477	1.487	0.521	1.463	1.519	1.495	1.513	1.543	1.464	1.533	1.473	1.473	1.592	1.26	1.385	1.291	1.188	1.255	1.317	1.244	1.288	0.837	1.562	1.569	1.494	1.239	1.736	1.304	1.34	1.3	1.388	1.337
118.1	0.575	1.245	0.685	1.776	1.536	1.48	1.109	1.522	1.592	1.515	1.472	1.541	1.508	1.51	0.543	1.508	1.549	1.54	1.554	1.581	1.512	1.556	1.519	1.494	1.63	1.286	1.417	1.31	1.213	1.27	1.331	1.298	1.321	0.922	1.625	1.597	1.57	1.355	1.788	1.312	1.355	1.367	1.44	1.382
118.65	0.575	1.329	0.69	1.754	1.541	1.467	1.154	1.526	1.573	1.517	1.462	1.54	1.502	1.508	0.561	1.503	1.539	1.526	1.529	1.579	1.506	1.555	1.492	1.491	1.635	1.266	1.416	1.302	1.217	1.271	1.335	1.291	1.31	0.982	1.631	1.587	1.574	1.484	1.795	1.304	1.365	1.333	1.434	1.385
119.15	0.593	1.387	0.719	1.756	1.536	1.489	1.215	1.519	1.579	1.506	1.458	1.545	1.501	1.504	0.598	1.506	1.559	1.533	1.528	1.603	1.508	1.558	1.496	1.489	1.622	1.262	1.415	1.304	1.218	1.275	1.329	1.299	1.308	1.015	1.594	1.59	1.571	1.597	1.817	1.33	1.358	1.364	1.44	1.381
119.65	0.595	1.458	0.735	1.715	1.529	1.458	1.266	1.514	1.569	1.519	1.452	1.538	1.506	1.509	0.606	1.503	1.561	1.532	1.523	1.566	1.514	1.562	1.5	1.484	1.614	1.265	1.413	1.303	1.205	1.259	1.336	1.297	1.317	1.084	1.626	1.598	1.568	1.731	1.808	1.304	1.352	1.391	1.431	1.385
120.15	0.602	1.485	0.746	1.711	1.524	1.471	1.327	1.511	1.534	1.512	1.454	1.533	1.487	1.51	0.625	1.496	1.543	1.53	1.527	1.57	1.508	1.561	1.496	1.495	1.594	1.261	1.411	1.304	1.191	1.279	1.332	1.286	1.304	1.125	1.598	1.572	1.522	1.802	1.781	1.307	1.344	1.369	1.406	1.368
120.65	0.622	1.491	0.766	1.689	1.529	1.469	1.405	1.513	1.57	1.489	1.452	1.541	1.506	1.514	0.651	1.508	1.544	1.524	1.556	1.569	1.511	1.562	1.526	1.485	1.619	1.283	1.413	1.307	1.206	1.275	1.326	1.277	1.301	1.201	1.601	1.573	1.575	1.894	1.79	1.313	1.363	1.378	1.44	1.382
121.15	0.624	1.54	0.767	1.686	1.533	1.465	1.488	1.524	1.575	1.516	1.455	1.542	1.507	1.517	0.683	1.503	1.558	1.526	1.548	1.555	1.51	1.557	1.507	1.487	1.605	1.265	1.405	1.3	1.194	1.276	1.331	1.274	1.307	1.292	1.597	1.574	1.558	1.925	1.785	1.329	1.354	1.361	1.435	1.385
121.65	0.63	1.59	0.8	1.685	1.534	1.464	1.504	1.517	1.57	1.504	1.463	1.543	1.509	1.506	0.729	1.5	1.541	1.527	1.534	1.561	1.506	1.558	1.51	1.487	1.617	1.261	1.411	1.308	1.209	1.278	1.332	1.281	1.311	1.398	1.585	1.567	1.532	1.929	1.791	1.313	1.359	1.361	1.44	1.386
122.15	0.648	1.595	0.817	1.685	1.513	1.473	1.537	1.522	1.574	1.511	1.46	1.522	1.495	1.505	0.747	1.507	1.541	1.522	1.531	1.569	1.511	1.56	1.51	1.486	1.59	1.282	1.417	1.301	1.214	1.272	1.328	1.28	1.315	1.456	1.62	1.57	1.565	1.925	1.782	1.315	1.343	1.367	1.434	1.384
122.65	0.654	1.597	0.833	1.678	1.516	1.46	1.577	1.516	1.567	1.516	1.45	1.539	1.502	1.507	0.781	1.501	1.561	1.526	1.532	1.561	1.507	1.555	1.499	1.491	1.608	1.261	1.448	1.3	1.209	1.275	1.335	1.277	1.313	1.581	1.625	1.567	1.536	1.938	1.751	1.306	1.339	1.369	1.409	1.382
123.15	0.672	1.6	0.853	1.665	1.515	1.491	1.577	1.519	1.571	1.511	1.45	1.536	1.499	1.51	0.826	1.5	1.546	1.523	1.55	1.56	1.51	1.552	1.511	1.488	1.596	1.266	1.415	1.305	1.212	1.274	1.334	1.277	1.292	1.603	1.597	1.567	1.529	1.951	1.771	1.315	1.361	1.364	1.409	1.383
123.65	0.673	1.645	0.902	1.666	1.509	1.468	1.622	1.52	1.572	1.516	1.452	1.539	1.486	1.5	0.87	1.502	1.536	1.529	1.529	1.585	1.504	1.559	1.517	1.489	1.612	1.27	1.412	1.305	1.237	1.274	1.319	1.286	1.294	1.625	1.593	1.558	1.484	1.956	1.734	1.31	1.36	1.361	1.434	1.382
124.15	0.691	1.638	0.903	1.65	1.497	1.472	1.628	1.494	1.539	1.514	1.462	1.536	1.497	1.49	0.901	1.5	1.556	1.518	1.524	1.567	1.5	1.556	1.503	1.491	1.591	1.262	1.405	1.29	1.208	1.251	1.329	1.284	1.293	1.709	1.589	1.563	1.471	1.927	1.748	1.301	1.364	1.363	1.404	1.381
124.65	0.7	1.669	0.932	1.647	1.493	1.464	1.65	1.52	1.538	1.507	1.448	1.536	1.48	1.514	0.962	1.504	1.535	1.52	1.538	1.561	1.513	1.559	1.498	1.489	1.557	1.264	1.45	1.28	1.204	1.277	1.326	1.287	1.305	1.73	1.563	1.564	1.487	1.925	1.75	1.309	1.348	1.37	1.407	1.384
125.15	0.711	1.71	0.943	1.649	1.493	1.474	1.661	1.491	1.539	1.496	1.448	1.522	1.48	1.502	0.998	1.502	1.537	1.519	1.523	1.561	1.467	1.538	1.486	1.485	1.552	1.259	1.385	1.286	1.199	1.26	1.319	1.284	1.292	1.718	1.594	1.561	1.474	1.922	1.744	1.304	1.341	1.33	1.408	1.379
125.65	0.72	1.746	0.989	1.654	1.494	1.474	1.674	1.505	1.539	1.488	1.447	1.519	1.488	1.507	1.074	1.502	1.538	1.518	1.529	1.573	1.513	1.544	1.494	1.491	1.555	1.261	1.405	1.288	1.185	1.255	1.32	1.253	1.279	1.748	1.561	1.559	1.48	1.91	1.727	1.306	1.353	1.358	1.409	1.363
126.15	0.739	1.746	1.006	1.659	1.481	1.46	1.665	1.517	1.58	1.496	1.44	1.516	1.479	1.491	1.125	1.499	1.536	1.519	1.519	1.567	1.483	1.541	1.494	1.49	1.559	1.262	1.412	1.291	1.216	1.262	1.314	1.28	1.286	1.779	1.558	1.566	1.483	1.925	1.749	1.3	1.349	1.327	1.389	1.38
126.65	0.736	1.716	1.015	1.628	1.449	1.435	1.629	1.485	1.46	1.444	1.388	1.516	1.434	1.412	1.172	1.462	1.514	1.471	1.492	1.497	1.465	1.513	1.469	1.437	1.509	1.206	1.375	1.232	1.175	1.233	1.288	1.22	1.239	1.717	1.51	1.458	1.451	1.835	1.654	1.283	1.272	1.303	1.382	1.307
127.15	0.792	1.741	1.087	1.649	1.5	1.474	1.682	1.51	1.567	1.489	1.435	1.524	1.487	1.501	1.254	1.505	1.532	1.517	1.524	1.534	1.51	1.541	1.499	1.484	1.553	1.264	1.402	1.303	1.185	1.26	1.315	1.284	1.313	1.781	1.556	1.532	1.483	1.916	1.729	1.304	1.339	1.357	1.404	1.383
127.65	0.793	1.742	1.114	1.647	1.49	1.467	1.681	1.512	1.533	1.495	1.452	1.523	1.487	1.488	1.328	1.499	1.536	1.515	1.516	1.556	1.484	1.542	1.492	1.482	1.554	1.261	1.41	1.268	1.183	1.279	1.316	1.286	1.294	1.772	1.552	1.494	1.458	1.902	1.733	1.302	1.352	1.357	1.407	1.379
128.15	0.83	1.72	1.134	1.632	1.477	1.457	1.683	1.496	1.529	1.491	1.425	1.524	1.48	1.488	1.397	1.484	1.537	1.491	1.514	1.539	1.509	1.544	1.49	1.485	1.55	1.267	1.411	1.259	1.188	1.265	1.326	1.223	1.303	1.78	1.558	1.525	1.459	1.893	1.721	1.303	1.343	1.361	1.438	1.379
128.65	0.848	1.729	1.189	1.637	1.488	1.451	1.714	1.5	1.525	1.491	1.444	1.525	1.494	1.488	1.512	1.487	1.536	1.493	1.518	1.562	1.475	1.543	1.498	1.484	1.552	1.264	1.387	1.288	1.179	1.255	1.338	1.245	1.299	1.838	1.555	1.56	1.46	1.904	1.713	1.299	1.343	1.363	1.402	1.377
129.15	0.877	1.721	1.211	1.634	1.499	1.465	1.742	1.505	1.52	1.486	1.455	1.521	1.491	1.487	1.583	1.503	1.534	1.492	1.524	1.548	1.503	1.542	1.497	1.488	1.547	1.262	1.385	1.29	1.178	1.261	1.324	1.287	1.294	1.823	1.553	1.522	1.46	1.835	1.656	1.297	1.347	1.36	1.408	1.366
129.65	0.889	1.708	1.25	1.631	1.492	1.451	1.72	1.496	1.531	1.488	1.436	1.521	1.482	1.487	1.655	1.504	1.538	1.508	1.512	1.554	1.513	1.539	1.498	1.473	1.54	1.252	1.386	1.302	1.178	1.275	1.318	1.258	1.302	1.859	1.549	1.492	1.454	1.809	1.716	1.306	1.334	1.354	1.409	1.383
130.15	0.913	1.714	1.308	1.634	1.515	1.453	1.752	1.493	1.53	1.487	1.43	1.521	1.493	1.488	1.72	1.48	1.535	1.49	1.518	1.533	1.516	1.539	1.501	1.481	1.559	1.264	1.384	1.258	1.182	1.265	1.316	1.242	1.295	1.879	1.547	1.519	1.453	1.817	1.656	1.302	1.341	1.36	1.402	1.379
130.65	0.961	1.688	1.314	1.633	1.492	1.445	1.745	1.499	1.534	1.488	1.435	1.521	1.481	1.485	1.775	1.487	1.542	1.492	1.523	1.511	1.486	1.538	1.494	1.486	1.546	1.237	1.375	1.257	1.185	1.242	1.315	1.241	1.287	1.786	1.555	1.484	1.453	1.802	1.634	1.299	1.352	1.358	1.402	1.367
131.15	0.974	1.657	1.34	1.626	1.49	1.451	1.743	1.52	1.532	1.509	1.447	1.522	1.485	1.489	1.817	1.485	1.538	1.496	1.521	1.557	1.472	1.539	1.495	1.48	1.506	1.261	1.384	1.26	1.182	1.275	1.315	1.241	1.294	1.836	1.565	1.489	1.465	1.798	1.653	1.302	1.346	1.362	1.406	1.369
131.65	0.989	1.626	1.346	1.565	1.482	1.447	1.75	1.492	1.522	1.492	1.439	1.524	1.484	1.488	1.834	1.479	1.536	1.494	1.524	1.508	1.479	1.534	1.503	1.487	1.505	1.231	1.366	1.265	1.178	1.268	1.315	1.243	1.289	1.782	1.548	1.489	1.456	1.795	1.652	1.301	1.342	1.331	1.405	1.362
132.15	1.056	1.636	1.36	1.598	1.499	1.455	1.715	1.491	1.523	1.459	1.433	1.519	1.483	1.487	1.832	1.489	1.533	1.488	1.511	1.497	1.471	1.541	1.491	1.472	1.501	1.263	1.384	1.272	1.183	1.258	1.329	1.224	1.296	1.771	1.554	1.473	1.456	1.78	1.653	1.297	1.34	1.355	1.381	1.367
132.65	1.068	1.607	1.383	1.565	1.48	1.447	1.72	1.491	1.505	1.48	1.432	1.52	1.477	1.483	1.821	1.482	1.515	1.493	1.516	1.513	1.503	1.542	1.502	1.474	1.497	1.242	1.368	1.267	1.192	1.273	1.324	1.218	1.29	1.775	1.535	1.476	1.449	1.769	1.635	1.288	1.34	1.37	1.38	1.336
133.15	1.1	1.595	1.387	1.565	1.482	1.437	1.723	1.493	1.525	1.481	1.436	1.517	1.483	1.476	1.793	1.48	1.514	1.487	1.519	1.535	1.485	1.54	1.494	1.476	1.506	1.203	1.366	1.264	1.182	1.266	1.32	1.225	1.291	1.772	1.553	1.483	1.458	1.769	1.608	1.3	1.342	1.358	1.383	1.366
133.65	1.084	1.57	1.362	1.522	1.418	1.378	1.647	1.485	1.468	1.434	1.41	1.449	1.41	1.409	1.732	1.453	1.476	1.485	1.491	1.503	1.464	1.513	1.416	1.44	1.461	1.189	1.331	1.238	1.156	1.241	1.256	1.198	1.225	1.741	1.479	1.451	1.425	1.7	1.591	1.28	1.28	1.301	1.363	1.304
134.15	1.179	1.6	1.447	1.557	1.483	1.432	1.677	1.494	1.534	1.454	1.438	1.517	1.485	1.482	1.779	1.483	1.514	1.49	1.516	1.501	1.471	1.531	1.499	1.476	1.506	1.233	1.37	1.263	1.18	1.245	1.323	1.215	1.257	1.773	1.52	1.481	1.458	1.774	1.624	1.308	1.34	1.357	1.379	1.361
134.65	1.209	1.594	1.45	1.549	1.484	1.445	1.678	1.486	1.524	1.46	1.443	1.517	1.477	1.484	1.78	1.463	1.518	1.486	1.498	1.509	1.476	1.54	1.496	1.479	1.505	1.232	1.37	1.257	1.163	1.259	1.314	1.219	1.246	1.745	1.514	1.474	1.451	1.754	1.609	1.292	1.278	1.326	1.371	1.334
135.15	1.273	1.59	1.458	1.544	1.491	1.442	1.678	1.495	1.501	1.454	1.431	1.518	1.487	1.485	1.721	1.468	1.512	1.484	1.52	1.508	1.467	1.537	1.498	1.476	1.494	1.205	1.365	1.269	1.181	1.233	1.309	1.264	1.239	1.75	1.508	1.456	1.454	1.755	1.629	1.296	1.341	1.331	1.374	1.332
135.65	1.29	1.596	1.463	1.522	1.453	1.439	1.659	1.491	1.499	1.481	1.432	1.51	1.481	1.486	1.774	1.466	1.514	1.49	1.513	1.507	1.472	1.543	1.474	1.483	1.488	1.231	1.373	1.265	1.169	1.262	1.317	1.216	1.287	1.742	1.511	1.467	1.448	1.767	1.604	1.296	1.331	1.354	1.372	1.33
136.15	1.396	1.58	1.461	1.548	1.48	1.444	1.659	1.494	1.529	1.454	1.429	1.522	1.479	1.437	1.723	1.463	1.515	1.485	1.507	1.504	1.461	1.518	1.495	1.47	1.503	1.239	1.369	1.271	1.184	1.24	1.318	1.221	1.242	1.739	1.515	1.47	1.437	1.75	1.607	1.291	1.338	1.334	1.366	1.334
136.65	1.405	1.59	1.478	1.521	1.455	1.433	1.652	1.489	1.507	1.45	1.424	1.515	1.476	1.488	1.702	1.461	1.513	1.489	1.523	1.506	1.466	1.539	1.497	1.475	1.495	1.236	1.371	1.293	1.182	1.237	1.289	1.218	1.29	1.732	1.509	1.458	1.433	1.743	1.598	1.281	1.297	1.331	1.364	1.333
137.15	1.427	1.591	1.467	1.523	1.458	1.443	1.644	1.489	1.501	1.455	1.425	1.513	1.471	1.497	1.723	1.456	1.515	1.484	1.521	1.501	1.468	1.537	1.469	1.485	1.469	1.236	1.362	1.289	1.173	1.241	1.32	1.218	1.252	1.728	1.518	1.452	1.439	1.732	1.6	1.276	1.3	1.307	1.379	1.326
137.65	1.486	1.57	1.505	1.531	1.493	1.445	1.654	1.493	1.505	1.457	1.433	1.526	1.489	1.486	1.691	1.457	1.514	1.483	1.518	1.501	1.471	1.538	1.492	1.44	1.5	1.261	1.368	1.268	1.159	1.266	1.259	1.219	1.227	1.716	1.506	1.449	1.437	1.736	1.604	1.284	1.341	1.329	1.373	1.332
138.15	1.524	1.571	1.5	1.518	1.465	1.438	1.647	1.486	1.494	1.449	1.427	1.516	1.48	1.487	1.683	1.465	1.516	1.482	1.517	1.502	1.463	1.535	1.491	1.469	1.478	1.242	1.368	1.26	1.158	1.242	1.282	1.218	1.248	1.711	1.497	1.453	1.432	1.745	1.592	1.288	1.294	1.328	1.37	1.331
138.65	1.519	1.494	1.463	1.485	1.404	1.345	1.59	1.425	1.46	1.413	1.355	1.449	1.408	1.387	1.648	1.397	1.433	1.434	1.423	1.46	1.422	1.509	1.424	1.406	1.434	1.186	1.291	1.233	1.096	1.215	1.241	1.202	1.203	1.629	1.426	1.405	1.36	1.629	1.577	1.226	1.25	1.271	1.347	1.271
139.15	1.583	1.575	1.574	1.52	1.453	1.442	1.652	1.486	1.497	1.449	1.438	1.519	1.488	1.486	1.664	1.467	1.513	1.488	1.519	1.498	1.468	1.537	1.5	1.47	1.488	1.231	1.337	1.267	1.159	1.256	1.256	1.213	1.288	1.715	1.507	1.457	1.44	1.74	1.597	1.281	1.282	1.33	1.369	1.362
139.65	1.663	1.574	1.57	1.517	1.461	1.439	1.629	1.491	1.501	1.478	1.431	1.517	1.482	1.434	1.658	1.458	1.512	1.488	1.5	1.51	1.467	1.541	1.497	1.473	1.464	1.197	1.362	1.268	1.155	1.259	1.309	1.218	1.251	1.728	1.482	1.451	1.43	1.741	1.593	1.3	1.3	1.326	1.362	1.331
140.15	1.692	1.539	1.574	1.496	1.465	1.438	1.632	1.488	1.494	1.456	1.434	1.521	1.435	1.437	1.656	1.461	1.509	1.487	1.497	1.507	1.467	1.539	1.491	1.436	1.47	1.234	1.361	1.27	1.164	1.238	1.285	1.213	1.228	1.714	1.511	1.449	1.43	1.648	1.596	1.285	1.297	1.329	1.375	1.33
140.65	1.714	1.541	1.594	1.515	1.474	1.436	1.652	1.486	1.5	1.453	1.431	1.521	1.476	1.432	1.649	1.466	1.513	1.484	1.511	1.497	1.467	1.532	1.497	1.468	1.485	1.198	1.367	1.265	1.164	1.243	1.289	1.219	1.231	1.718	1.509	1.457	1.427	1.699	1.6	1.296	1.345	1.362	1.365	1.325
141.15	1.686	1.488	1.531	1.417	1.405	1.342	1.544	1.428	1.46	1.419	1.349	1.438	1.393	1.387	1.581	1.383	1.439	1.471	1.442	1.449	1.379	1.448	1.42	1.395	1.43	1.174	1.293	1.201	1.097	1.215	1.241	1.199	1.197	1.621	1.401	1.408	1.363	1.614	1.57	1.218	1.25	1.265	1.345	1.282
141.65	1.706	1.54	1.599	1.501	1.457	1.433	1.624	1.496	1.502	1.452	1.428	1.487	1.476	1.434	1.655	1.463	1.508	1.471	1.487	1.5	1.436	1.539	1.496	1.434	1.461	1.204	1.34	1.26	1.126	1.237	1.262	1.201	1.239	1.714	1.509	1.435	1.428	1.658	1.591	1.295	1.306	1.323	1.363	1.326
142.15	1.697	1.55	1.599	1.489	1.453	1.44	1.623	1.494	1.497	1.48	1.425	1.516	1.479	1.462	1.642	1.458	1.513	1.474	1.498	1.501	1.461	1.536	1.5	1.471	1.485	1.234	1.371	1.275	1.159	1.235	1.311	1.216	1.229	1.713	1.479	1.445	1.436	1.702	1.6	1.29	1.333	1.316	1.37	1.33
142.65	1.686	1.513	1.604	1.488	1.459	1.433	1.629	1.482	1.481	1.441	1.406	1.486	1.431	1.484	1.611	1.459	1.511	1.488	1.491	1.498	1.462	1.535	1.465	1.437	1.467	1.199	1.341	1.268	1.192	1.234	1.26	1.198	1.226	1.712	1.477	1.43	1.381	1.665	1.587	1.281	1.275	1.296	1.363	1.335
143.183	1.692	1.516	1.603	1.447	1.459	1.438	1.618	1.489	1.468	1.444	1.433	1.492	1.414	1.415	1.61	1.466	1.487	1.482	1.496	1.496	1.464	1.539	1.467	1.441	1.438	1.197	1.337	1.259	1.16	1.242	1.254	1.197	1.227	1.709	1.473	1.43	1.367	1.661	1.58	1.285	1.297	1.301	1.376	1.322
143.683	1.692	1.513	1.607	1.493	1.454	1.415	1.624	1.487	1.477	1.448	1.427	1.484	1.434	1.437	1.605	1.471	1.512	1.49	1.502	1.506	1.465	1.535	1.45	1.469	1.467	1.189	1.331	1.268	1.156	1.24	1.287	1.217	1.21	1.717	1.466	1.431	1.407	1.639	1.598	1.274	1.344	1.3	1.377	1.328
144.183	1.689	1.507	1.602	1.484	1.449	1.425	1.632	1.468	1.497	1.447	1.427	1.453	1.433	1.41	1.65	1.456	1.509	1.484	1.492	1.495	1.433	1.534	1.49	1.437	1.437	1.218	1.302	1.265	1.102	1.24	1.248	1.209	1.222	1.69	1.477	1.433	1.406	1.62	1.566	1.28	1.294	1.306	1.371	1.326
144.683	1.689	1.514	1.604	1.421	1.456	1.434	1.619	1.483	1.497	1.444	1.406	1.484	1.472	1.407	1.642	1.458	1.484	1.481	1.491	1.492	1.466	1.531	1.463	1.465	1.442	1.186	1.331	1.23	1.158	1.236	1.251	1.213	1.227	1.699	1.458	1.431	1.424	1.636	1.579	1.284	1.313	1.295	1.347	1.327
145.183	1.682	1.513	1.606	1.423	1.459	1.433	1.622	1.485	1.474	1.445	1.428	1.518	1.481	1.466	1.589	1.429	1.504	1.475	1.491	1.495	1.468	1.538	1.468	1.438	1.438	1.195	1.308	1.234	1.164	1.235	1.283	1.2	1.23	1.723	1.466	1.437	1.361	1.644	1.577	1.288	1.273	1.296	1.362	1.328
145.683	1.612	1.508	1.601	1.426	1.446	1.408	1.584	1.485	1.463	1.446	1.406	1.454	1.429	1.407	1.582	1.432	1.483	1.482	1.491	1.481	1.464	1.506	1.418	1.406	1.429	1.186	1.327	1.238	1.158	1.236	1.281	1.198	1.227	1.67	1.449	1.426	1.408	1.637	1.57	1.285	1.273	1.299	1.369	1.328
146.283	1.612	1.493	1.607	1.419	1.449	1.366	1.558	1.489	1.468	1.43	1.363	1.446	1.413	1.409	1.583	1.454	1.507	1.471	1.492	1.488	1.432	1.533	1.422	1.407	1.433	1.188	1.297	1.232	1.116	1.234	1.256	1.203	1.202	1.691	1.434	1.431	1.36	1.63	1.563	1.282	1.273	1.298	1.366	1.328
146.783	1.621	1.506	1.606	1.413	1.462	1.439	1.554	1.482	1.461	1.451	1.361	1.483	1.418	1.414	1.562	1.457	1.482	1.464	1.501	1.49	1.436	1.513	1.419	1.437	1.432	1.192	1.288	1.238	1.137	1.229	1.253	1.201	1.221	1.637	1.44	1.43	1.354	1.629	1.529	1.286	1.276	1.293	1.365	1.325
147.283	1.584	1.506	1.609	1.412	1.449	1.418	1.547	1.479	1.465	1.441	1.4	1.447	1.416	1.407	1.583	1.453	1.499	1.469	1.488	1.489	1.463	1.536	1.481	1.407	1.434	1.193	1.321	1.202	1.114	1.232	1.255	1.194	1.229	1.695	1.438	1.398	1.358	1.614	1.532	1.274	1.266	1.29	1.365	1.327
[truncated: 44 more columns]
