# Supplementary material for: Upcycling of polyamides through chemical hydrolysis and engineered Pseudomonas putida
Source: Nat Microbiol. 2025 Feb 10;10(3):667–80. doi: 10.1038/s41564-025-01929-5 (PMC11879879; doi:10.1038/s41564-025-01929-5)
Supplement: Supplementary file 17 — Numerical values of OD equivalents determined by growth monitoring using Growth Profiler (Enzyscreen) for Extended Data Fig. 3a–c. [file 41564_2025_1929_MOESM17_ESM.xlsx]

## Sheet: Source data extended Data Fig3
Effect of PP_0409-10 modifications in partly reverse engineered PP_2884Δ3 strain
(A) HMDA																(B) Ahx															(C) ε-caprolactam
Time (h)	KT2440-NYL			PP_2884Δ3, ΔPP_0409-10::P14b			PP_2884Δ3			PP_2884Δ3, ΔPP_0409-10						KT2440-NYL			PP_2884Δ3, ΔPP_0409-10::P14b			PP_2884Δ3			PP_2884Δ3, ΔPP_0409-10						KT2440-NYL			PP_2884Δ3, ΔPP_0409-10::P14b			PP_2884Δ3			PP_2884Δ3, ΔPP_0409-10
0	0.138	0.167	0.169	0.15	0.174	0.187	0.11	0.148	0.149	0.137	0.169	0.171				0.137	0.136	0.138	0.155	0.178	0.162	0.136	0.136	0.136	0.172	0.16	0.145				0.145	0.138	0.159	0.179	0.162	0.165	0.136	0.136	0.152	0.151	0.157	0.171
0.483333	0.142	0.178	0.174	0.16	0.179	0.183	0.11	0.149	0.147	0.138	0.17	0.172				0.166	0.165	0.146	0.152	0.18	0.161	0.136	0.132	0.131	0.17	0.144	0.154				0.145	0.139	0.145	0.18	0.16	0.164	0.131	0.136	0.152	0.152	0.156	0.168
0.983333	0.141	0.177	0.176	0.154	0.174	0.185	0.11	0.147	0.147	0.142	0.166	0.168				0.165	0.138	0.138	0.143	0.172	0.159	0.136	0.13	0.128	0.154	0.137	0.147				0.144	0.143	0.146	0.178	0.16	0.164	0.129	0.131	0.148	0.153	0.156	0.163
1.5	0.142	0.176	0.175	0.157	0.17	0.181	0.11	0.146	0.146	0.139	0.166	0.167				0.135	0.138	0.137	0.143	0.17	0.143	0.136	0.139	0.138	0.153	0.136	0.145				0.139	0.143	0.146	0.182	0.162	0.167	0.137	0.138	0.145	0.151	0.143	0.165
2	0.159	0.179	0.181	0.158	0.173	0.181	0.117	0.171	0.174	0.14	0.166	0.168				0.14	0.143	0.137	0.141	0.151	0.142	0.15	0.138	0.136	0.161	0.138	0.145				0.149	0.143	0.144	0.18	0.161	0.167	0.139	0.14	0.162	0.174	0.156	0.165
2.48333	0.159	0.183	0.186	0.159	0.175	0.181	0.136	0.179	0.169	0.145	0.166	0.168				0.165	0.144	0.143	0.14	0.15	0.137	0.152	0.143	0.139	0.16	0.136	0.142				0.142	0.142	0.142	0.178	0.162	0.162	0.137	0.137	0.163	0.154	0.155	0.167
2.98333	0.16	0.187	0.184	0.158	0.175	0.182	0.138	0.18	0.173	0.158	0.169	0.169				0.159	0.144	0.143	0.145	0.171	0.144	0.152	0.143	0.137	0.165	0.142	0.149				0.141	0.136	0.142	0.174	0.162	0.166	0.137	0.142	0.162	0.167	0.155	0.169
3.5	0.174	0.185	0.188	0.16	0.176	0.184	0.14	0.18	0.173	0.148	0.164	0.163				0.166	0.143	0.144	0.141	0.169	0.143	0.154	0.144	0.137	0.17	0.143	0.145				0.148	0.143	0.159	0.177	0.161	0.165	0.138	0.138	0.161	0.169	0.157	0.168
4	0.176	0.21	0.203	0.158	0.17	0.182	0.142	0.194	0.18	0.137	0.17	0.172				0.136	0.143	0.143	0.139	0.173	0.158	0.154	0.137	0.138	0.166	0.142	0.142				0.139	0.143	0.156	0.177	0.159	0.162	0.137	0.143	0.163	0.165	0.156	0.165
4.48333	0.174	0.194	0.208	0.148	0.171	0.183	0.141	0.182	0.171	0.147	0.167	0.172				0.17	0.144	0.143	0.143	0.173	0.137	0.168	0.143	0.131	0.155	0.142	0.139				0.141	0.142	0.156	0.172	0.161	0.161	0.134	0.137	0.16	0.168	0.157	0.163
4.98333	0.176	0.195	0.209	0.142	0.166	0.182	0.138	0.174	0.17	0.145	0.17	0.171				0.172	0.144	0.143	0.141	0.169	0.136	0.17	0.143	0.139	0.165	0.133	0.139				0.167	0.155	0.156	0.166	0.157	0.159	0.138	0.137	0.16	0.17	0.154	0.165
5.48333	0.181	0.207	0.207	0.142	0.166	0.182	0.136	0.176	0.171	0.134	0.168	0.171				0.172	0.169	0.144	0.139	0.141	0.133	0.171	0.144	0.138	0.154	0.132	0.138				0.168	0.159	0.157	0.17	0.156	0.155	0.137	0.133	0.16	0.17	0.156	0.165
5.98333	0.182	0.207	0.211	0.166	0.167	0.178	0.138	0.181	0.178	0.141	0.168	0.167				0.176	0.167	0.161	0.136	0.159	0.135	0.171	0.163	0.142	0.155	0.133	0.141				0.174	0.158	0.163	0.159	0.156	0.159	0.136	0.137	0.16	0.169	0.144	0.165
6.5	0.181	0.222	0.222	0.171	0.168	0.179	0.132	0.183	0.177	0.131	0.168	0.169				0.178	0.165	0.166	0.138	0.17	0.136	0.175	0.168	0.144	0.156	0.134	0.148				0.174	0.16	0.162	0.143	0.159	0.159	0.142	0.142	0.16	0.168	0.142	0.163
6.98333	0.195	0.224	0.222	0.178	0.165	0.181	0.134	0.175	0.164	0.14	0.156	0.166				0.172	0.169	0.17	0.148	0.17	0.158	0.171	0.163	0.142	0.166	0.154	0.17				0.17	0.159	0.163	0.168	0.157	0.161	0.137	0.142	0.161	0.151	0.153	0.161
7.48333	0.198	0.229	0.229	0.16	0.169	0.18	0.138	0.175	0.17	0.131	0.158	0.163				0.17	0.174	0.176	0.164	0.169	0.157	0.171	0.17	0.157	0.165	0.159	0.167				0.174	0.162	0.166	0.169	0.158	0.165	0.136	0.137	0.161	0.148	0.155	0.161
7.98333	0.219	0.23	0.231	0.179	0.168	0.182	0.144	0.184	0.173	0.14	0.154	0.166				0.174	0.184	0.172	0.164	0.173	0.157	0.174	0.167	0.157	0.166	0.164	0.17				0.178	0.164	0.168	0.173	0.159	0.165	0.135	0.137	0.16	0.173	0.156	0.163
8.5	0.231	0.233	0.236	0.176	0.174	0.183	0.145	0.188	0.175	0.14	0.163	0.163				0.187	0.198	0.18	0.167	0.171	0.158	0.174	0.169	0.157	0.166	0.158	0.171				0.183	0.177	0.181	0.177	0.165	0.165	0.135	0.136	0.161	0.167	0.154	0.162
8.98333	0.236	0.242	0.244	0.18	0.173	0.184	0.147	0.199	0.176	0.141	0.163	0.166				0.19	0.202	0.178	0.169	0.172	0.16	0.174	0.166	0.157	0.167	0.162	0.169				0.202	0.178	0.184	0.176	0.164	0.169	0.135	0.155	0.163	0.172	0.155	0.163
9.5	0.242	0.246	0.248	0.175	0.174	0.184	0.142	0.185	0.174	0.141	0.163	0.165				0.199	0.202	0.199	0.164	0.171	0.156	0.175	0.166	0.157	0.167	0.162	0.17				0.196	0.184	0.185	0.17	0.184	0.169	0.137	0.157	0.165	0.18	0.156	0.167
9.98333	0.259	0.276	0.276	0.185	0.172	0.183	0.15	0.2	0.188	0.146	0.163	0.167				0.217	0.219	0.204	0.167	0.169	0.157	0.173	0.168	0.158	0.171	0.162	0.169				0.211	0.185	0.213	0.178	0.174	0.183	0.165	0.157	0.168	0.189	0.159	0.173
10.5	0.278	0.277	0.286	0.176	0.171	0.182	0.148	0.204	0.198	0.144	0.166	0.165				0.22	0.233	0.22	0.165	0.171	0.158	0.169	0.176	0.157	0.169	0.162	0.168				0.213	0.21	0.212	0.186	0.17	0.185	0.165	0.155	0.17	0.184	0.162	0.175
11	0.297	0.286	0.285	0.175	0.174	0.181	0.149	0.2	0.2	0.147	0.167	0.163				0.232	0.234	0.219	0.165	0.172	0.157	0.175	0.171	0.157	0.165	0.161	0.16				0.233	0.213	0.214	0.195	0.176	0.185	0.168	0.16	0.179	0.209	0.171	0.174
11.5	0.299	0.294	0.289	0.175	0.173	0.18	0.15	0.202	0.201	0.146	0.165	0.171				0.235	0.237	0.235	0.167	0.172	0.156	0.18	0.168	0.156	0.168	0.162	0.148				0.232	0.217	0.219	0.192	0.186	0.186	0.171	0.161	0.191	0.213	0.184	0.176
11.9833	0.315	0.302	0.305	0.178	0.171	0.18	0.156	0.204	0.185	0.166	0.16	0.184				0.248	0.247	0.238	0.166	0.17	0.156	0.182	0.173	0.157	0.169	0.16	0.165				0.236	0.218	0.221	0.209	0.186	0.212	0.186	0.159	0.189	0.209	0.188	0.188
12.5	0.334	0.339	0.326	0.173	0.171	0.179	0.148	0.201	0.198	0.176	0.163	0.188				0.26	0.26	0.259	0.168	0.172	0.158	0.179	0.173	0.158	0.171	0.161	0.151				0.24	0.239	0.249	0.212	0.194	0.211	0.178	0.165	0.193	0.212	0.189	0.203
13	0.348	0.355	0.345	0.16	0.172	0.182	0.158	0.2	0.2	0.18	0.161	0.185				0.282	0.283	0.284	0.169	0.17	0.157	0.182	0.175	0.158	0.166	0.163	0.168				0.249	0.251	0.268	0.233	0.214	0.219	0.204	0.185	0.195	0.21	0.185	0.22
13.5	0.358	0.358	0.356	0.181	0.17	0.18	0.158	0.2	0.201	0.171	0.164	0.189				0.294	0.286	0.282	0.169	0.17	0.155	0.183	0.177	0.161	0.167	0.165	0.163				0.26	0.256	0.271	0.231	0.216	0.224	0.205	0.184	0.21	0.224	0.204	0.23
14	0.366	0.37	0.374	0.175	0.171	0.179	0.159	0.198	0.197	0.167	0.165	0.182				0.328	0.311	0.299	0.17	0.17	0.155	0.18	0.174	0.16	0.167	0.161	0.168				0.283	0.284	0.283	0.234	0.218	0.249	0.221	0.187	0.222	0.232	0.205	0.232
14.5	0.391	0.4	0.397	0.175	0.171	0.182	0.158	0.201	0.194	0.162	0.169	0.185				0.342	0.342	0.334	0.166	0.175	0.158	0.182	0.179	0.161	0.165	0.163	0.167				0.293	0.286	0.286	0.238	0.249	0.268	0.231	0.188	0.22	0.232	0.211	0.236
15	0.423	0.408	0.406	0.174	0.169	0.18	0.157	0.198	0.198	0.163	0.17	0.168				0.358	0.361	0.35	0.169	0.175	0.158	0.182	0.189	0.162	0.164	0.16	0.168				0.294	0.288	0.296	0.26	0.254	0.284	0.236	0.213	0.225	0.232	0.213	0.232
15.5	0.447	0.422	0.421	0.179	0.166	0.179	0.16	0.204	0.197	0.165	0.168	0.183				0.393	0.396	0.396	0.173	0.177	0.156	0.181	0.182	0.162	0.166	0.163	0.169				0.307	0.309	0.311	0.276	0.282	0.297	0.245	0.212	0.233	0.231	0.215	0.233
16	0.467	0.459	0.429	0.148	0.165	0.18	0.159	0.2	0.178	0.142	0.165	0.169				0.412	0.412	0.407	0.174	0.175	0.156	0.182	0.182	0.162	0.165	0.165	0.166				0.31	0.307	0.322	0.292	0.286	0.309	0.248	0.218	0.259	0.231	0.213	0.244
16.5	0.498	0.473	0.473	0.178	0.173	0.179	0.159	0.197	0.198	0.164	0.164	0.187				0.452	0.452	0.425	0.176	0.178	0.159	0.192	0.204	0.167	0.168	0.159	0.17				0.348	0.333	0.334	0.309	0.322	0.334	0.273	0.252	0.281	0.242	0.226	0.247
17	0.53	0.489	0.491	0.177	0.171	0.18	0.158	0.202	0.187	0.163	0.168	0.187				0.475	0.473	0.471	0.175	0.175	0.16	0.194	0.202	0.167	0.172	0.165	0.169				0.359	0.336	0.338	0.347	0.336	0.382	0.287	0.272	0.285	0.25	0.234	0.26
17.5	0.549	0.531	0.531	0.179	0.166	0.18	0.161	0.2	0.202	0.178	0.167	0.189				0.519	0.522	0.492	0.177	0.177	0.159	0.208	0.206	0.179	0.179	0.164	0.168				0.37	0.359	0.383	0.367	0.378	0.401	0.316	0.284	0.298	0.261	0.251	0.273
18	0.565	0.548	0.541	0.148	0.168	0.18	0.148	0.188	0.199	0.168	0.165	0.187				0.543	0.538	0.526	0.177	0.173	0.161	0.185	0.204	0.165	0.176	0.162	0.168				0.373	0.364	0.381	0.388	0.391	0.435	0.32	0.295	0.324	0.279	0.237	0.272
18.5	0.605	0.593	0.59	0.174	0.17	0.182	0.159	0.202	0.202	0.166	0.169	0.19				0.589	0.597	0.585	0.181	0.182	0.163	0.209	0.208	0.185	0.182	0.161	0.171				0.411	0.392	0.403	0.422	0.446	0.476	0.358	0.325	0.336	0.29	0.269	0.282
19	0.637	0.616	0.608	0.176	0.172	0.181	0.16	0.204	0.2	0.143	0.165	0.189				0.638	0.651	0.6	0.184	0.18	0.163	0.21	0.207	0.189	0.181	0.166	0.172				0.413	0.414	0.436	0.47	0.472	0.51	0.377	0.347	0.384	0.292	0.281	0.285
19.5	0.683	0.664	0.664	0.175	0.17	0.182	0.159	0.201	0.2	0.163	0.165	0.186				0.677	0.676	0.659	0.184	0.194	0.174	0.209	0.234	0.189	0.18	0.165	0.176				0.433	0.448	0.453	0.493	0.506	0.555	0.417	0.383	0.402	0.297	0.282	0.298
20	0.73	0.692	0.692	0.16	0.168	0.179	0.159	0.202	0.197	0.145	0.165	0.186				0.732	0.73	0.698	0.195	0.193	0.166	0.21	0.235	0.189	0.18	0.167	0.172				0.466	0.461	0.463	0.542	0.532	0.589	0.423	0.414	0.451	0.31	0.283	0.3
20.5	0.78	0.737	0.732	0.178	0.17	0.18	0.159	0.201	0.19	0.162	0.168	0.181				0.784	0.787	0.751	0.206	0.209	0.178	0.211	0.235	0.191	0.184	0.17	0.174				0.492	0.478	0.501	0.591	0.589	0.654	0.475	0.458	0.476	0.342	0.296	0.333
21	0.821	0.763	0.76	0.16	0.173	0.182	0.16	0.202	0.201	0.165	0.169	0.182				0.828	0.831	0.808	0.209	0.208	0.181	0.212	0.234	0.21	0.187	0.171	0.178				0.531	0.514	0.514	0.622	0.643	0.707	0.521	0.472	0.524	0.356	0.323	0.346
21.5	0.868	0.832	0.815	0.176	0.172	0.185	0.179	0.202	0.201	0.164	0.167	0.171				0.888	0.888	0.852	0.212	0.208	0.189	0.225	0.235	0.217	0.191	0.171	0.179				0.538	0.53	0.533	0.689	0.668	0.742	0.55	0.514	0.583	0.36	0.324	0.354
22	0.925	0.877	0.861	0.178	0.168	0.183	0.178	0.203	0.195	0.176	0.167	0.169				0.957	0.958	0.921	0.209	0.224	0.188	0.232	0.238	0.215	0.205	0.177	0.181				0.556	0.572	0.573	0.733	0.718	0.813	0.602	0.57	0.608	0.409	0.33	0.378
22.5	0.983	0.932	0.931	0.18	0.172	0.18	0.178	0.202	0.198	0.165	0.164	0.17				1.008	1.003	0.978	0.209	0.225	0.193	0.23	0.235	0.218	0.207	0.181	0.187				0.601	0.588	0.586	0.764	0.783	0.833	0.649	0.619	0.65	0.407	0.346	0.397
23	1.057	0.991	0.982	0.183	0.171	0.181	0.179	0.201	0.199	0.168	0.167	0.178				1.078	1.077	1.019	0.224	0.226	0.19	0.231	0.237	0.219	0.22	0.184	0.19				0.626	0.641	0.648	0.816	0.814	0.896	0.66	0.653	0.7	0.415	0.379	0.412
23.5	1.138	1.063	1.024	0.176	0.17	0.18	0.174	0.202	0.2	0.177	0.17	0.179				1.178	1.174	1.101	0.229	0.228	0.21	0.232	0.24	0.224	0.221	0.185	0.194				0.67	0.658	0.658	0.905	0.881	0.972	0.693	0.711	0.751	0.435	0.394	0.423
24	1.196	1.125	1.124	0.176	0.173	0.185	0.177	0.205	0.202	0.165	0.164	0.181				1.246	1.215	1.192	0.23	0.233	0.208	0.233	0.249	0.223	0.221	0.199	0.21				0.696	0.675	0.708	0.959	0.947	1.056	0.759	0.744	0.802	0.469	0.408	0.451
24.5667	1.291	1.214	1.19	0.179	0.169	0.182	0.181	0.206	0.205	0.168	0.167	0.175				1.29	1.289	1.243	0.231	0.233	0.217	0.234	0.253	0.231	0.223	0.205	0.211				0.738	0.717	0.725	1.028	1.036	1.09	0.785	0.797	0.828	0.488	0.444	0.472
25.0667	1.372	1.301	1.263	0.179	0.173	0.182	0.178	0.201	0.201	0.18	0.167	0.168				1.389	1.398	1.339	0.23	0.233	0.219	0.236	0.263	0.242	0.224	0.219	0.211				0.754	0.767	0.794	1.089	1.056	1.137	0.832	0.853	0.899	0.517	0.466	0.514
25.5833	1.48	1.386	1.339	0.177	0.175	0.182	0.175	0.204	0.202	0.181	0.167	0.17				1.51	1.521	1.435	0.231	0.233	0.225	0.241	0.274	0.26	0.225	0.219	0.225				0.819	0.812	0.83	1.127	1.11	1.153	0.919	0.898	0.973	0.54	0.492	0.542
26.0833	1.573	1.509	1.453	0.177	0.171	0.181	0.178	0.202	0.202	0.169	0.167	0.172				1.624	1.608	1.537	0.234	0.237	0.222	0.247	0.285	0.261	0.231	0.219	0.224				0.856	0.869	0.88	1.184	1.149	1.16	0.979	0.981	1.052	0.553	0.506	0.544
26.5833	1.655	1.578	1.543	0.176	0.172	0.182	0.18	0.204	0.201	0.167	0.168	0.184				1.69	1.683	1.579	0.237	0.237	0.224	0.258	0.286	0.262	0.23	0.219	0.224				0.919	0.903	0.899	1.185	1.151	1.186	1.007	1.025	1.075	0.597	0.548	0.589
27.0833	1.803	1.684	1.645	0.174	0.175	0.185	0.177	0.206	0.202	0.168	0.167	0.178				1.853	1.806	1.721	0.237	0.241	0.232	0.26	0.285	0.274	0.233	0.23	0.233				0.937	0.952	0.97	1.197	1.197	1.271	1.071	1.07	1.093	0.628	0.57	0.606
27.5833	1.95	1.78	1.782	0.178	0.169	0.184	0.182	0.204	0.204	0.18	0.166	0.18				1.973	1.966	1.842	0.241	0.249	0.231	0.261	0.286	0.283	0.234	0.231	0.231				1.01	1.029	1.049	1.232	1.237	1.274	1.08	1.084	1.152	0.674	0.598	0.632
28.0833	2.108	1.937	1.871	0.178	0.173	0.187	0.186	0.205	0.201	0.178	0.167	0.18				2.176	2.129	1.964	0.247	0.259	0.244	0.28	0.301	0.284	0.241	0.232	0.232				1.11	1.137	1.138	1.293	1.255	1.3	1.108	1.122	1.159	0.672	0.62	0.655
28.5833	2.186	2.032	2.007	0.176	0.173	0.184	0.179	0.204	0.206	0.167	0.168	0.171				2.269	2.192	2.158	0.259	0.284	0.258	0.287	0.3	0.284	0.241	0.233	0.233				1.195	1.198	1.246	1.32	1.267	1.335	1.149	1.141	1.193	0.695	0.646	0.666
29.0833	2.295	2.162	2.144	0.176	0.17	0.184	0.177	0.218	0.206	0.168	0.167	0.18				2.294	2.193	2.211	0.278	0.28	0.259	0.29	0.316	0.287	0.242	0.234	0.233				1.312	1.301	1.362	1.338	1.325	1.368	1.178	1.149	1.205	0.699	0.652	0.68
29.5833	2.311	2.285	2.296	0.178	0.174	0.185	0.176	0.207	0.204	0.169	0.167	0.169				2.206	2.182	2.218	0.284	0.285	0.276	0.29	0.333	0.297	0.246	0.236	0.236				1.432	1.443	1.48	1.383	1.355	1.383	1.196	1.176	1.263	0.722	0.663	0.688
30.0833	2.38	2.335	2.343	0.18	0.175	0.186	0.187	0.207	0.207	0.169	0.168	0.183				2.203	2.178	2.223	0.29	0.294	0.28	0.296	0.339	0.308	0.265	0.243	0.238				1.54	1.538	1.552	1.418	1.383	1.394	1.222	1.224	1.29	0.743	0.668	0.708
30.5833	2.347	2.346	2.338	0.177	0.178	0.186	0.177	0.207	0.204	0.176	0.168	0.172				2.186	2.138	2.173	0.293	0.293	0.283	0.3	0.343	0.329	0.267	0.247	0.247				1.681	1.66	1.707	1.438	1.394	1.419	1.265	1.249	1.292	0.743	0.68	0.729
31.0833	2.348	2.367	2.336	0.178	0.174	0.186	0.181	0.217	0.207	0.178	0.168	0.177				2.177	2.127	2.159	0.296	0.305	0.286	0.313	0.351	0.332	0.278	0.248	0.25				1.81	1.801	1.808	1.439	1.435	1.436	1.284	1.277	1.308	0.749	0.689	0.735
31.5833	2.308	2.337	2.335	0.177	0.176	0.185	0.181	0.209	0.206	0.176	0.165	0.176				2.129	2.1	2.161	0.305	0.297	0.297	0.328	0.352	0.341	0.277	0.259	0.25				1.879	1.901	1.935	1.463	1.466	1.473	1.287	1.283	1.35	0.757	0.689	0.735
32.0833	2.311	2.281	2.338	0.181	0.174	0.188	0.187	0.208	0.205	0.179	0.168	0.173				2.136	2.108	2.122	0.326	0.313	0.301	0.341	0.361	0.342	0.278	0.273	0.261				2.008	1.936	1.985	1.487	1.483	1.487	1.306	1.309	1.372	0.771	0.702	0.78
32.5833	2.269	2.305	2.328	0.18	0.176	0.187	0.18	0.219	0.207	0.176	0.17	0.171				2.136	2.095	2.11	0.332	0.316	0.326	0.344	0.368	0.344	0.286	0.274	0.278				2.015	1.969	2.035	1.539	1.493	1.521	1.317	1.366	1.391	0.778	0.718	0.782
33.0833	2.279	2.303	2.304	0.18	0.177	0.187	0.18	0.207	0.202	0.176	0.165	0.173				2.106	2.063	2.123	0.347	0.346	0.325	0.356	0.386	0.357	0.298	0.274	0.281				2.06	2.075	2.109	1.577	1.5	1.547	1.385	1.372	1.389	0.803	0.721	0.785
33.5833	2.251	2.222	2.275	0.179	0.179	0.188	0.18	0.219	0.218	0.178	0.167	0.175				2.109	2.071	2.061	0.357	0.345	0.333	0.36	0.401	0.359	0.296	0.281	0.284				2.019	2.044	2.102	1.579	1.526	1.556	1.387	1.385	1.412	0.8	0.729	0.787
34.0833	2.208	2.209	2.213	0.189	0.176	0.186	0.187	0.206	0.207	0.176	0.172	0.175				2.066	2.005	2.023	0.362	0.347	0.334	0.358	0.402	0.364	0.303	0.282	0.291				2.054	1.983	2.077	1.578	1.603	1.612	1.405	1.407	1.489	0.807	0.732	0.803
34.5833	2.254	2.207	2.209	0.185	0.174	0.183	0.187	0.205	0.206	0.18	0.166	0.18				2.064	2.002	2.018	0.363	0.361	0.336	0.362	0.412	0.396	0.301	0.282	0.294				2.019	1.972	2.035	1.63	1.623	1.637	1.44	1.413	1.489	0.805	0.728	0.802
35.0833	2.207	2.204	2.21	0.176	0.176	0.187	0.188	0.208	0.208	0.181	0.168	0.177				2.006	1.998	2.017	0.371	0.362	0.347	0.371	0.411	0.393	0.314	0.293	0.293				2.016	1.966	2.021	1.688	1.623	1.634	1.506	1.439	1.507	0.809	0.755	0.801
35.5833	2.183	2.19	2.206	0.179	0.179	0.191	0.187	0.217	0.208	0.18	0.166	0.18				1.996	1.992	2.012	0.398	0.368	0.385	0.373	0.412	0.409	0.32	0.295	0.295				1.997	1.942	1.958	1.711	1.64	1.652	1.516	1.476	1.519	0.83	0.757	0.801
36.0833	2.18	2.162	2.176	0.181	0.177	0.186	0.188	0.207	0.208	0.182	0.166	0.173				1.998	1.969	1.977	0.396	0.37	0.387	0.4	0.42	0.409	0.325	0.297	0.304				1.978	1.911	1.946	1.717	1.67	1.683	1.539	1.485	1.556	0.825	0.76	0.799
36.5833	2.161	2.152	2.156	0.19	0.18	0.187	0.185	0.231	0.208	0.176	0.172	0.18				1.976	1.96	1.973	0.409	0.385	0.385	0.386	0.422	0.408	0.326	0.295	0.307				1.978	1.907	1.935	1.739	1.7	1.673	1.538	1.521	1.581	0.825	0.76	0.796
37.0833	2.163	2.159	2.152	0.181	0.18	0.189	0.187	0.209	0.207	0.18	0.167	0.181				1.975	1.966	1.967	0.409	0.399	0.399	0.409	0.425	0.418	0.34	0.3	0.313				1.921	1.903	1.931	1.747	1.739	1.713	1.551	1.531	1.628	0.827	0.78	0.818
37.5833	2.121	2.108	2.159	0.187	0.175	0.19	0.187	0.207	0.206	0.177	0.169	0.177				1.967	1.976	1.97	0.417	0.403	0.411	0.411	0.447	0.422	0.346	0.327	0.328				1.886	1.905	1.922	1.741	1.754	1.751	1.572	1.612	1.637	0.849	0.788	0.805
38.0833	2.123	2.109	2.104	0.189	0.182	0.19	0.178	0.22	0.218	0.174	0.168	0.171				1.972	1.941	1.941	0.422	0.409	0.411	0.411	0.463	0.424	0.343	0.328	0.329				1.88	1.88	1.892	1.775	1.768	1.775	1.575	1.605	1.655	0.832	0.779	0.804
38.5833	2.118	2.111	2.11	0.189	0.188	0.191	0.187	0.228	0.207	0.179	0.173	0.183				1.969	1.949	1.952	0.459	0.419	0.453	0.411	0.461	0.426	0.354	0.33	0.347				1.88	1.876	1.904	1.822	1.777	1.771	1.643	1.642	1.662	0.876	0.805	0.816
39.0833	2.113	2.106	2.104	0.192	0.178	0.19	0.178	0.229	0.219	0.179	0.17	0.181				1.966	1.939	1.942	0.466	0.423	0.454	0.423	0.472	0.451	0.363	0.342	0.347				1.836	1.879	1.837	1.824	1.781	1.781	1.655	1.647	1.69	0.858	0.796	0.853
39.5833	2.099	2.092	2.096	0.187	0.179	0.189	0.177	0.223	0.206	0.176	0.167	0.18				1.948	1.903	1.944	0.472	0.424	0.454	0.427	0.472	0.449	0.363	0.342	0.357				1.848	1.831	1.837	1.838	1.783	1.785	1.654	1.644	1.689	0.864	0.795	0.849
40.0833	2.102	2.101	2.049	0.189	0.179	0.193	0.187	0.231	0.218	0.179	0.169	0.181				1.951	1.935	1.946	0.473	0.46	0.464	0.45	0.486	0.454	0.38	0.344	0.358				1.841	1.809	1.837	1.838	1.791	1.783	1.658	1.678	1.714	0.862	0.813	0.828
40.5833	2.106	2.04	2.098	0.19	0.176	0.188	0.188	0.217	0.21	0.179	0.17	0.181				1.944	1.856	1.878	0.487	0.46	0.464	0.463	0.484	0.461	0.381	0.35	0.36				1.825	1.785	1.81	1.843	1.785	1.779	1.659	1.678	1.712	0.882	0.799	0.817
41.0833	2.1	2.034	2.055	0.187	0.183	0.206	0.185	0.23	0.208	0.177	0.174	0.18				1.942	1.898	1.877	0.497	0.468	0.508	0.461	0.487	0.463	0.383	0.358	0.368				1.827	1.788	1.807	1.842	1.826	1.791	1.695	1.757	1.758	0.858	0.832	0.842
41.5833	2.059	2.043	2.027	0.19	0.181	0.196	0.184	0.209	0.218	0.18	0.172	0.174				1.864	1.853	1.875	0.511	0.486	0.509	0.466	0.492	0.474	0.388	0.375	0.369				1.815	1.786	1.805	1.837	1.805	1.783	1.708	1.755	1.761	0.861	0.81	0.828
42.0833	2.046	2.02	2.045	0.19	0.18	0.192	0.186	0.222	0.209	0.168	0.167	0.181				1.936	1.858	1.873	0.528	0.489	0.509	0.472	0.509	0.495	0.386	0.377	0.37				1.818	1.779	1.793	1.844	1.835	1.808	1.786	1.774	1.768	0.882	0.81	0.827
42.5833	2.038	2.031	2.009	0.189	0.181	0.198	0.185	0.221	0.205	0.177	0.171	0.182				1.859	1.838	1.871	0.54	0.499	0.526	0.481	0.527	0.483	0.402	0.391	0.406				1.775	1.776	1.776	1.845	1.833	1.794	1.792	1.773	1.778	0.881	0.835	0.853
43.0833	2.015	1.993	2.041	0.188	0.177	0.196	0.178	0.231	0.208	0.178	0.171	0.171				1.851	1.822	1.864	0.542	0.529	0.534	0.489	0.53	0.511	0.4	0.396	0.393				1.773	1.771	1.772	1.839	1.84	1.815	1.778	1.775	1.78	0.884	0.847	0.828
43.5833	2.041	1.995	1.974	0.185	0.179	0.199	0.186	0.219	0.221	0.175	0.171	0.18				1.846	1.82	1.848	0.551	0.531	0.544	0.492	0.531	0.513	0.412	0.397	0.406				1.771	1.774	1.774	1.843	1.875	1.811	1.807	1.779	1.784	0.886	0.838	0.856
44.0833	1.954	1.986	1.983	0.187	0.188	0.197	0.187	0.231	0.22	0.178	0.176	0.173				1.852	1.834	1.842	0.554	0.533	0.544	0.511	0.544	0.516	0.418	0.41	0.408				1.75	1.77	1.77	1.84	1.843	1.806	1.787	1.778	1.786	0.883	0.816	0.858
44.5833	2.011	1.984	1.986	0.193	0.182	0.192	0.189	0.23	0.219	0.178	0.174	0.185				1.844	1.808	1.835	0.579	0.541	0.581	0.531	0.547	0.519	0.416	0.409	0.415				1.746	1.758	1.764	1.844	1.839	1.813	1.813	1.774	1.793	0.886	0.838	0.865
45.0833	1.962	1.95	1.987	0.191	0.188	0.199	0.186	0.231	0.22	0.178	0.169	0.176				1.848	1.804	1.839	0.594	0.553	0.585	0.531	0.553	0.53	0.439	0.417	0.418				1.739	1.749	1.768	1.845	1.835	1.816	1.808	1.784	1.822	0.903	0.846	0.854
45.5833	1.964	1.964	1.939	0.189	0.182	0.208	0.186	0.23	0.208	0.178	0.171	0.18				1.847	1.812	1.835	0.603	0.552	0.597	0.541	0.555	0.541	0.438	0.421	0.422				1.727	1.746	1.756	1.854	1.843	1.815	1.816	1.804	1.793	0.903	0.839	0.865
46.0833	1.959	1.973	1.938	0.192	0.182	0.208	0.187	0.229	0.219	0.178	0.173	0.18				1.81	1.81	1.834	0.606	0.58	0.606	0.544	0.575	0.546	0.441	0.423	0.432				1.721	1.742	1.756	1.847	1.838	1.788	1.822	1.786	1.791	0.918	0.847	0.86
46.5833	1.967	1.938	1.981	0.191	0.185	0.198	0.187	0.219	0.228	0.182	0.169	0.181				1.819	1.815	1.837	0.625	0.583	0.615	0.552	0.586	0.547	0.459	0.438	0.432				1.722	1.702	1.765	1.841	1.846	1.808	1.815	1.804	1.817	0.902	0.869	0.868
47.0833	1.953	1.974	1.938	0.195	0.185	0.205	0.187	0.23	0.218	0.18	0.169	0.18				1.81	1.799	1.837	0.648	0.597	0.634	0.557	0.59	0.586	0.465	0.44	0.45				1.721	1.706	1.717	1.844	1.841	1.811	1.816	1.813	1.829	0.906	0.87	0.886
47.5833	1.958	1.93	1.931	0.189	0.183	0.202	0.178	0.222	0.231	0.175	0.173	0.173				1.809	1.777	1.831	0.65	0.61	0.646	0.557	0.592	0.585	0.462	0.451	0.453				1.715	1.672	1.706	1.837	1.842	1.783	1.818	1.812	1.827	0.929	0.881	0.884
48.0833	1.866	1.872	1.836	0.191	0.183	0.199	0.178	0.206	0.208	0.178	0.166	0.172				1.748	1.694	1.726	0.667	0.617	0.646	0.557	0.59	0.587	0.461	0.45	0.457				1.647	1.622	1.645	1.83	1.782	1.772	1.785	1.777	1.779	0.904	0.869	0.864
48.5833	1.948	1.924	1.926	0.192	0.186	0.206	0.188	0.231	0.207	0.178	0.185	0.174				1.791	1.785	1.796	0.686	0.625	0.654	0.595	0.613	0.598	0.484	0.454	0.473				1.715	1.656	1.712	1.841	1.835	1.785	1.811	1.812	1.827	0.928	0.873	0.909
49.0833	1.914	1.887	1.878	0.189	0.185	0.21	0.177	0.219	0.231	0.18	0.174	0.182				1.791	1.786	1.829	0.699	0.653	0.672	0.596	0.6	0.6	0.484	0.473	0.477				1.713	1.662	1.711	1.838	1.835	1.784	1.809	1.796	1.824	0.937	0.874	0.891
49.5833	1.902	1.884	1.88	0.191	0.187	0.21	0.188	0.23	0.218	0.177	0.177	0.182				1.778	1.784	1.8	0.7	0.665	0.676	0.607	0.615	0.6	0.504	0.472	0.489				1.711	1.664	1.675	1.847	1.839	1.792	1.817	1.809	1.825	0.935	0.891	0.9
50.0833	1.904	1.873	1.876	0.192	0.186	0.208	0.189	0.218	0.229	0.179	0.173	0.181				1.77	1.751	1.803	0.717	0.677	0.703	0.62	0.619	0.611	0.51	0.472	0.49				1.706	1.656	1.644	1.835	1.807	1.779	1.815	1.811	1.826	0.982	0.91	0.934
50.5833	1.892	1.87	1.88	0.195	0.191	0.208	0.181	0.209	0.219	0.177	0.173	0.18				1.776	1.692	1.797	0.736	0.674	0.721	0.622	0.638	0.607	0.507	0.476	0.498				1.679	1.636	1.645	1.836	1.811	1.784	1.82	1.815	1.823	0.939	0.897	0.948
51.0833	1.888	1.865	1.865	0.188	0.194	0.209	0.186	0.219	0.23	0.179	0.171	0.182				1.741	1.688	1.723	0.731	0.698	0.724	0.646	0.648	0.613	0.521	0.501	0.496				1.683	1.628	1.635	1.838	1.804	1.786	1.823	1.808	1.789	0.967	0.895	0.912
51.5833	1.807	1.818	1.812	0.192	0.185	0.209	0.161	0.222	0.219	0.177	0.169	0.172				1.655	1.654	1.674	0.736	0.7	0.721	0.631	0.658	0.612	0.513	0.498	0.5				1.628	1.612	1.623	1.773	1.774	1.756	1.781	1.774	1.774	0.972	0.892	0.886
52.0833	1.882	1.875	1.862	0.193	0.194	0.219	0.187	0.231	0.229	0.178	0.168	0.181				1.743	1.694	1.733	0.76	0.72	0.744	0.669	0.662	0.643	0.54	0.515	0.505				1.714	1.618	1.645	1.846	1.81	1.778	1.81	1.809	1.827	1.015	0.919	0.923
52.5833	1.785	1.78	1.779	0.193	0.18	0.211	0.178	0.208	0.229	0.177	0.171	0.178				1.652	1.652	1.678	0.762	0.702	0.736	0.649	0.659	0.63	0.537	0.513	0.501				1.611	1.598	1.605	1.776	1.769	1.756	1.704	1.76	1.774	0.936	0.894	0.903
53.15	1.834	1.819	1.817	0.198	0.209	0.209	0.18	0.232	0.232	0.182	0.18	0.182				1.689	1.659	1.709	0.771	0.734	0.785	0.687	0.684	0.647	0.566	0.539	0.534				1.683	1.629	1.646	1.842	1.808	1.778	1.811	1.785	1.784	0.999	0.917	0.938
53.65	1.849	1.846	1.82	0.199	0.197	0.211	0.188	0.229	0.229	0.178	0.184	0.181				1.685	1.694	1.718	0.816	0.753	0.803	0.684	0.69	0.659	0.574	0.541	0.534				1.682	1.624	1.637	1.834	1.807	1.772	1.806	1.791	1.79	1.009	0.941	0.939
54.15	1.845	1.832	1.814	0.197	0.196	0.209	0.187	0.23	0.23	0.178	0.18	0.179				1.687	1.68	1.69	0.818	0.762	0.807	0.701	0.71	0.659	0.576	0.565	0.542				1.641	1.624	1.632	1.837	1.81	1.777	1.821	1.789	1.788	1.007	0.922	0.946
54.65	1.861	1.834	1.813	0.204	0.208	0.209	0.187	0.23	0.23	0.177	0.182	0.18				1.657	1.659	1.677	0.833	0.763	0.816	0.715	0.713	0.674	0.581	0.564	0.545				1.649	1.623	1.631	1.834	1.812	1.779	1.819	1.791	1.783	1.012	0.938	0.956
55.15	1.808	1.819	1.825	0.207	0.196	0.209	0.18	0.231	0.231	0.181	0.177	0.177				1.66	1.653	1.676	0.848	0.798	0.829	0.706	0.738	0.698	0.593	0.567	0.554				1.642	1.617	1.631	1.834	1.799	1.777	1.806	1.784	1.788	1.021	0.938	0.956
55.65	1.799	1.816	1.801	0.21	0.209	0.21	0.178	0.229	0.229	0.178	0.182	0.182				1.651	1.652	1.678	0.858	0.811	0.834	0.721	0.74	0.682	0.592	0.57	0.555				1.628	1.608	1.634	1.838	1.783	1.775	1.821	1.786	1.783	1.014	0.958	0.972
56.15	1.82	1.819	1.809	0.205	0.208	0.21	0.184	0.23	0.227	0.178	0.18	0.176				1.648	1.65	1.663	0.876	0.819	0.872	0.736	0.738	0.719	0.603	0.586	0.584				1.601	1.629	1.619	1.832	1.791	1.769	1.807	1.779	1.784	1.029	0.939	0.973
56.65	1.782	1.784	1.784	0.2	0.207	0.213	0.182	0.233	0.231	0.178	0.182	0.185				1.636	1.637	1.679	0.901	0.818	0.867	0.746	0.748	0.718	0.62	0.587	0.577				1.636	1.611	1.629	1.82	1.792	1.777	1.811	1.783	1.78	1.019	0.944	0.976
57.15	1.794	1.78	1.804	0.205	0.21	0.225	0.186	0.232	0.231	0.178	0.18	0.187				1.639	1.638	1.664	0.919	0.826	0.883	0.763	0.758	0.733	0.636	0.597	0.581				1.608	1.612	1.622	1.833	1.791	1.771	1.815	1.783	1.779	1.03	0.954	1.023
57.65	1.78	1.783	1.784	0.203	0.21	0.209	0.186	0.233	0.231	0.177	0.184	0.182				1.634	1.641	1.658	0.926	0.843	0.885	0.765	0.763	0.737	0.639	0.606	0.587				1.635	1.61	1.633	1.827	1.785	1.769	1.808	1.778	1.787	1.027	0.952	0.98
58.15	1.784	1.78	1.788	0.207	0.209	0.22	0.186	0.231	0.229	0.179	0.185	0.181				1.64	1.634	1.651	0.932	0.854	0.903	0.795	0.766	0.747	0.645	0.607	0.6				1.608	1.601	1.621	1.821	1.783	1.772	1.787	1.781	1.784	1.093	0.951	0.98
58.65	1.792	1.778	1.781	0.21	0.208	0.213	0.187	0.219	0.232	0.177	0.184	0.182				1.633	1.628	1.594	0.965	0.858	0.934	0.794	0.794	0.747	0.648	0.608	0.606				1.612	1.593	1.605	1.83	1.786	1.768	1.784	1.775	1.787	1.032	0.953	1.028
59.15	1.786	1.779	1.783	0.209	0.21	0.21	0.188	0.231	0.23	0.178	0.186	0.18				1.635	1.623	1.627	0.985	0.879	0.95	0.813	0.794	0.761	0.668	0.631	0.604				1.605	1.591	1.609	1.81	1.787	1.778	1.811	1.776	1.778	1.037	0.967	0.998
59.65	1.793	1.773	1.778	0.21	0.21	0.227	0.186	0.232	0.23	0.178	0.184	0.181				1.572	1.627	1.578	0.989	0.884	0.953	0.823	0.812	0.778	0.67	0.634	0.606				1.597	1.603	1.602	1.82	1.781	1.75	1.785	1.778	1.776	1.063	0.969	0.978
60.15	1.78	1.776	1.768	0.21	0.209	0.211	0.187	0.23	0.229	0.175	0.181	0.181				1.57	1.575	1.574	1.024	0.906	0.961	0.821	0.814	0.798	0.676	0.636	0.627				1.599	1.601	1.601	1.826	1.787	1.753	1.81	1.776	1.775	1.04	0.975	0.978
60.65	1.737	1.744	1.734	0.221	0.21	0.223	0.187	0.232	0.23	0.178	0.183	0.179				1.568	1.57	1.565	1.016	0.906	0.98	0.839	0.832	0.801	0.709	0.636	0.629				1.58	1.592	1.601	1.809	1.78	1.768	1.809	1.777	1.779	1.045	0.973	1.038
61.15	1.737	1.777	1.738	0.223	0.212	0.231	0.179	0.232	0.229	0.176	0.186	0.183				1.565	1.566	1.553	1.034	0.93	0.998	0.846	0.83	0.814	0.712	0.655	0.629				1.609	1.596	1.621	1.811	1.779	1.718	1.791	1.785	1.782	1.044	0.959	0.991
61.65	1.739	1.73	1.737	0.227	0.211	0.232	0.163	0.23	0.23	0.18	0.192	0.181				1.558	1.557	1.546	1.065	0.938	0.999	0.849	0.842	0.804	0.71	0.655	0.626				1.576	1.54	1.559	1.809	1.775	1.751	1.778	1.771	1.775	1.096	0.971	1.026
62.15	1.666	1.693	1.69	0.231	0.22	0.23	0.189	0.219	0.207	0.181	0.184	0.184				1.52	1.516	1.521	1.065	0.934	0.993	0.847	0.838	0.817	0.712	0.656	0.626				1.551	1.493	1.496	1.748	1.74	1.674	1.692	1.714	1.722	1.095	0.952	0.999
62.65	1.721	1.732	1.712	0.226	0.219	0.231	0.187	0.233	0.23	0.178	0.191	0.185				1.548	1.54	1.535	1.093	0.941	1.059	0.879	0.875	0.825	0.714	0.672	0.652				1.569	1.535	1.554	1.781	1.769	1.752	1.781	1.773	1.775	1.07	0.976	1.039
63.15	1.72	1.732	1.736	0.242	0.228	0.231	0.185	0.232	0.23	0.176	0.193	0.183				1.538	1.539	1.524	1.106	0.987	1.053	0.907	0.877	0.829	0.735	0.68	0.66				1.573	1.518	1.556	1.825	1.774	1.714	1.783	1.775	1.775	1.094	0.971	1.023
63.65	1.717	1.728	1.735	0.244	0.229	0.229	0.189	0.229	0.228	0.179	0.206	0.185				1.545	1.561	1.534	1.13	0.988	1.088	0.908	0.9	0.861	0.723	0.685	0.679				1.57	1.522	1.559	1.776	1.778	1.755	1.774	1.764	1.776	1.073	0.978	1
64.15	1.714	1.718	1.733	0.241	0.223	0.232	0.187	0.23	0.23	0.175	0.194	0.183				1.542	1.538	1.521	1.132	1.015	1.084	0.922	0.902	0.878	0.758	0.709	0.68				1.564	1.522	1.556	1.778	1.769	1.715	1.784	1.773	1.78	1.073	0.977	1.028
64.65	1.692	1.737	1.716	0.24	0.225	0.233	0.188	0.231	0.232	0.18	0.19	0.176				1.525	1.538	1.521	1.131	1.027	1.089	0.92	0.903	0.879	0.748	0.708	0.688				1.566	1.514	1.553	1.772	1.774	1.752	1.732	1.761	1.768	1.094	0.974	1.026
65.15	1.653	1.649	1.638	0.241	0.231	0.223	0.181	0.218	0.209	0.178	0.184	0.177				1.476	1.482	1.463	1.126	1.01	1.088	0.907	0.9	0.884	0.754	0.707	0.685				1.542	1.494	1.495	1.722	1.701	1.649	1.659	1.674	1.689	1.092	0.955	1.049
65.65	1.646	1.672	1.64	0.24	0.228	0.211	0.182	0.23	0.22	0.178	0.182	0.182				1.479	1.487	1.457	1.134	1.005	1.084	0.917	0.904	0.884	0.753	0.705	0.679				1.541	1.484	1.487	1.721	1.699	1.646	1.667	1.68	1.699	1.047	0.952	1
66.15	1.695	1.686	1.693	0.244	0.231	0.222	0.188	0.233	0.229	0.179	0.19	0.181				1.518	1.521	1.523	1.195	1.052	1.149	0.968	0.934	0.896	0.789	0.735	0.7				1.566	1.505	1.528	1.766	1.767	1.718	1.725	1.761	1.771	1.097	0.973	1.041
66.65	1.663	1.682	1.687	0.258	0.23	0.231	0.187	0.233	0.23	0.177	0.191	0.186				1.517	1.516	1.483	1.216	1.092	1.169	0.971	0.934	0.915	0.79	0.758	0.725				1.562	1.515	1.533	1.777	1.751	1.713	1.722	1.758	1.777	1.112	0.975	1.011
67.15	1.656	1.682	1.647	0.247	0.232	0.234	0.187	0.229	0.229	0.178	0.188	0.181				1.512	1.487	1.469	1.219	1.087	1.164	0.991	0.939	0.913	0.786	0.737	0.724				1.556	1.498	1.548	1.743	1.746	1.681	1.701	1.723	1.753	1.096	1.004	1.007
67.65	1.659	1.683	1.687	0.258	0.231	0.235	0.181	0.231	0.23	0.181	0.185	0.185				1.52	1.516	1.471	1.233	1.096	1.2	0.991	0.962	0.953	0.815	0.76	0.731				1.566	1.515	1.502	1.767	1.77	1.716	1.691	1.759	1.769	1.098	0.971	1.007
68.15	1.654	1.679	1.679	0.257	0.231	0.235	0.186	0.231	0.228	0.177	0.191	0.181				1.503	1.514	1.485	1.265	1.115	1.209	1.005	0.979	0.977	0.816	0.775	0.746				1.562	1.518	1.53	1.747	1.763	1.717	1.696	1.76	1.765	1.097	0.985	1.034
68.65	1.666	1.69	1.684	0.26	0.231	0.234	0.187	0.231	0.229	0.177	0.188	0.186				1.508	1.526	1.453	1.299	1.13	1.263	1.026	0.981	0.99	0.832	0.783	0.749				1.557	1.519	1.526	1.748	1.764	1.709	1.694	1.764	1.758	1.111	0.981	1.009
69.15	1.65	1.679	1.637	0.256	0.234	0.231	0.187	0.229	0.23	0.179	0.192	0.186				1.488	1.48	1.469	1.298	1.138	1.263	1.022	0.991	0.993	0.83	0.785	0.749				1.56	1.514	1.532	1.748	1.746	1.675	1.7	1.717	1.755	1.097	0.979	1.035
69.65	1.655	1.677	1.648	0.263	0.234	0.234	0.186	0.231	0.23	0.174	0.195	0.184				1.487	1.511	1.462	1.315	1.156	1.266	1.03	1.01	0.998	0.84	0.784	0.772				1.551	1.499	1.499	1.746	1.706	1.679	1.699	1.758	1.75	1.098	1.024	1.032
70.15	1.654	1.647	1.676	0.263	0.24	0.234	0.188	0.23	0.22	0.177	0.209	0.186				1.485	1.511	1.444	1.317	1.178	1.291	1.062	1.009	0.993	0.861	0.803	0.772				1.566	1.5	1.53	1.729	1.741	1.681	1.698	1.759	1.754	1.108	1.006	1.043
70.65	1.642	1.651	1.638	0.268	0.243	0.236	0.187	0.231	0.232	0.178	0.207	0.187				1.449	1.475	1.46	1.347	1.198	1.311	1.084	1.018	1.008	0.872	0.807	0.776				1.559	1.495	1.501	1.747	1.748	1.684	1.704	1.75	1.756	1.108	1.011	1.009
71.15	1.624	1.63	1.64	0.271	0.243	0.236	0.184	0.232	0.23	0.187	0.193	0.186				1.439	1.489	1.438	1.377	1.202	1.308	1.092	1.049	1.006	0.87	0.804	0.8				1.563	1.495	1.498	1.729	1.701	1.651	1.688	1.718	1.718	1.097	1.018	1.033
71.65	1.647	1.642	1.65	0.271	0.248	0.24	0.186	0.23	0.229	0.179	0.188	0.185				1.447	1.477	1.441	1.416	1.218	1.369	1.093	1.081	1.044	0.88	0.815	0.807				1.561	1.498	1.53	1.745	1.71	1.674	1.695	1.753	1.756	1.109	1.015	1.089
72.15	1.617	1.629	1.607	0.286	0.248	0.248	0.187	0.23	0.232	0.18	0.195	0.184				1.432	1.472	1.441	1.413	1.222	1.369	1.111	1.076	1.034	0.874	0.827	0.806				1.551	1.494	1.496	1.721	1.694	1.656	1.66	1.714	1.721	1.093	1.005	1.005
72.65	1.598	1.648	1.632	0.298	0.259	0.249	0.187	0.23	0.23	0.176	0.209	0.184				1.435	1.478	1.437	1.436	1.228	1.373	1.113	1.074	1.056	0.881	0.86	0.826				1.544	1.493	1.501	1.718	1.709	1.645	1.7	1.75	1.713	1.104	1.011	1.015
73.15	1.616	1.641	1.585	0.297	0.279	0.254	0.186	0.232	0.232	0.18	0.194	0.186				1.435	1.438	1.436	1.432	1.283	1.39	1.135	1.091	1.071	0.907	0.831	0.834				1.542	1.494	1.497	1.713	1.7	1.658	1.664	1.715	1.716	1.098	1.045	1.016
73.65	1.607	1.591	1.6	0.301	0.277	0.282	0.19	0.231	0.229	0.179	0.193	0.184				1.427	1.439	1.441	1.431	1.302	1.381	1.127	1.079	1.066	0.912	0.855	0.83				1.557	1.495	1.491	1.72	1.7	1.643	1.664	1.68	1.718	1.112	1.014	1.042
74.15	1.593	1.594	1.587	0.299	0.278	0.28	0.186	0.231	0.23	0.181	0.208	0.183				1.436	1.432	1.437	1.457	1.318	1.397	1.136	1.105	1.067	0.912	0.861	0.859				1.535	1.488	1.497	1.718	1.7	1.636	1.693	1.717	1.714	1.121	1.016	1.008
74.65	1.615	1.628	1.63	0.31	0.291	0.281	0.187	0.23	0.23	0.186	0.207	0.187				1.441	1.441	1.448	1.511	1.34	1.411	1.185	1.115	1.074	0.914	0.874	0.859				1.549	1.489	1.499	1.723	1.705	1.647	1.696	1.712	1.701	1.109	1.017	1.038
75.15	1.596	1.594	1.589	0.312	0.29	0.293	0.188	0.231	0.231	0.179	0.193	0.187				1.42	1.43	1.442	1.512	1.349	1.463	1.179	1.117	1.097	0.926	0.882	0.862				1.554	1.496	1.496	1.724	1.672	1.646	1.691	1.716	1.717	1.111	1.015	1.036
75.65	1.598	1.581	1.596	0.319	0.294	0.297	0.188	0.232	0.229	0.181	0.206	0.187				1.404	1.428	1.433	1.545	1.34	1.501	1.184	1.147	1.094	0.962	0.888	0.883				1.556	1.494	1.501	1.719	1.668	1.638	1.663	1.684	1.695	1.114	1.014	1.011
76.15	1.555	1.533	1.541	0.317	0.296	0.295	0.184	0.231	0.228	0.178	0.191	0.182				1.377	1.392	1.41	1.506	1.344	1.479	1.187	1.12	1.093	0.932	0.866	0.861				1.486	1.473	1.484	1.694	1.629	1.632	1.639	1.644	1.665	1.095	0.982	1.009
76.65	1.602	1.578	1.581	0.339	0.311	0.31	0.188	0.23	0.231	0.189	0.209	0.184				1.429	1.429	1.435	1.578	1.419	1.517	1.221	1.18	1.158	0.964	0.917	0.907				1.543	1.486	1.496	1.717	1.664	1.647	1.658	1.685	1.707	1.111	1.036	1.092
77.15	1.597	1.578	1.583	0.352	0.325	0.315	0.186	0.232	0.231	0.186	0.21	0.184				1.429	1.409	1.433	1.601	1.433	1.556	1.224	1.179	1.161	0.962	0.891	0.904				1.526	1.495	1.492	1.721	1.666	1.643	1.657	1.71	1.692	1.112	1.011	1.061
77.65	1.579	1.586	1.583	0.351	0.342	0.318	0.189	0.234	0.233	0.182	0.192	0.184				1.41	1.401	1.433	1.607	1.459	1.547	1.224	1.197	1.168	0.963	0.912	0.902				1.536	1.496	1.49	1.72	1.694	1.639	1.66	1.681	1.712	1.112	1.015	1.012
78.15	1.574	1.58	1.586	0.368	0.359	0.348	0.188	0.232	0.231	0.189	0.208	0.182				1.412	1.435	1.433	1.681	1.46	1.625	1.269	1.197	1.181	0.972	0.924	0.908				1.541	1.496	1.495	1.721	1.67	1.635	1.66	1.713	1.695	1.113	1.036	1.073
78.65	1.575	1.584	1.582	0.374	0.36	0.348	0.19	0.234	0.232	0.186	0.194	0.186				1.411	1.426	1.426	1.684	1.512	1.628	1.296	1.209	1.177	0.988	0.92	0.908				1.542	1.486	1.489	1.714	1.664	1.618	1.653	1.657	1.695	1.109	1.034	1.015
79.15	1.578	1.566	1.561	0.395	0.369	0.359	0.19	0.234	0.233	0.18	0.207	0.186				1.415	1.4	1.43	1.716	1.549	1.653	1.294	1.212	1.208	0.998	0.924	0.919				1.49	1.488	1.489	1.721	1.635	1.629	1.656	1.663	1.663	1.172	1.03	1.009
79.65	1.55	1.57	1.556	0.412	0.372	0.363	0.186	0.232	0.234	0.188	0.208	0.185				1.389	1.403	1.407	1.729	1.567	1.684	1.302	1.219	1.206	0.989	0.947	0.936				1.49	1.483	1.49	1.711	1.636	1.626	1.652	1.67	1.688	1.122	1.002	1.068
80.15	1.552	1.546	1.556	0.424	0.399	0.377	0.187	0.233	0.234	0.178	0.208	0.187				1.394	1.397	1.432	1.745	1.6	1.68	1.315	1.221	1.217	1.006	0.954	0.927				1.541	1.489	1.496	1.709	1.639	1.632	1.662	1.669	1.667	1.097	0.982	1.062
80.65	1.548	1.566	1.547	0.436	0.408	0.407	0.189	0.231	0.231	0.189	0.208	0.187				1.393	1.407	1.434	1.736	1.676	1.682	1.328	1.272	1.211	1.022	0.948	0.941				1.492	1.493	1.494	1.685	1.636	1.634	1.658	1.648	1.669	1.108	1.015	1.068
81.15	1.568	1.552	1.563	0.462	0.422	0.418	0.189	0.232	0.232	0.197	0.209	0.192				1.412	1.404	1.437	1.743	1.671	1.717	1.338	1.283	1.272	1.051	0.974	0.967				1.54	1.491	1.492	1.714	1.638	1.637	1.656	1.677	1.689	1.126	1.038	1.109
81.65	1.545	1.541	1.54	0.478	0.458	0.435	0.19	0.234	0.232	0.185	0.208	0.186				1.378	1.403	1.402	1.716	1.719	1.675	1.344	1.283	1.27	1.049	0.98	0.971				1.488	1.484	1.489	1.701	1.628	1.632	1.648	1.652	1.66	1.112	0.982	1.034
82.15	1.555	1.539	1.536	0.498	0.475	0.474	0.189	0.234	0.233	0.181	0.209	0.186				1.387	1.4	1.431	1.717	1.744	1.722	1.387	1.288	1.279	1.05	0.981	1.001				1.537	1.484	1.493	1.705	1.631	1.628	1.655	1.654	1.668	1.114	1.01	1.038
82.65	1.548	1.53	1.534	0.515	0.492	0.476	0.189	0.232	0.233	0.188	0.207	0.187				1.387	1.405	1.414	1.711	1.738	1.648	1.412	1.302	1.27	1.059	0.982	0.992				1.492	1.483	1.485	1.713	1.621	1.627	1.651	1.641	1.659	1.111	1.01	1.049
83.15	1.538	1.541	1.547	0.535	0.503	0.49	0.191	0.234	0.235	0.191	0.222	0.187				1.394	1.407	1.369	1.714	1.731	1.676	1.415	1.307	1.303	1.064	0.982	0.999				1.49	1.487	1.488	1.71	1.628	1.621	1.652	1.648	1.666	1.107	1.015	1.071
83.65	1.543	1.547	1.541	0.565	0.54	0.519	0.189	0.235	0.233	0.188	0.208	0.187				1.397	1.386	1.409	1.686	1.711	1.653	1.436	1.322	1.307	1.063	0.997	0.998				1.483	1.481	1.486	1.711	1.616	1.609	1.651	1.647	1.663	1.123	1.029	1.047
84.15	1.539	1.538	1.539	0.582	0.557	0.544	0.192	0.235	0.236	0.189	0.209	0.185				1.381	1.385	1.403	1.684	1.735	1.676	1.434	1.33	1.312	1.085	1.007	1.017				1.485	1.484	1.491	1.686	1.623	1.61	1.65	1.643	1.666	1.114	1.036	1.034
84.65	1.533	1.53	1.537	0.613	0.593	0.563	0.192	0.235	0.236	0.187	0.223	0.187				1.382	1.393	1.375	1.681	1.708	1.648	1.431	1.332	1.32	1.081	1.005	1.017				1.489	1.487	1.487	1.679	1.624	1.596	1.648	1.64	1.665	1.101	1.036	1.017
85.15	1.5	1.5	1.457	0.632	0.611	0.58	0.191	0.234	0.235	0.189	0.218	0.185				1.356	1.354	1.331	1.597	1.669	1.587	1.419	1.311	1.305	1.06	0.983	1.012				1.435	1.414	1.419	1.608	1.544	1.52	1.57	1.605	1.624	1.046	0.968	1.001
85.65	1.539	1.498	1.503	0.682	0.663	0.632	0.191	0.237	0.238	0.187	0.21	0.188				1.403	1.388	1.411	1.673	1.688	1.639	1.455	1.339	1.345	1.092	1.004	1.03				1.463	1.483	1.482	1.683	1.619	1.607	1.642	1.639	1.66	1.094	1.001	1.061
86.15	1.537	1.508	1.53	0.712	0.692	0.657	0.192	0.236	0.239	0.186	0.208	0.185				1.398	1.385	1.401	1.674	1.689	1.622	1.511	1.377	1.37	1.125	1.036	1.036				1.467	1.474	1.483	1.676	1.626	1.573	1.635	1.632	1.662	1.109	1.032	1.065
86.65	1.538	1.536	1.506	0.761	0.72	0.684	0.193	0.238	0.241	0.186	0.209	0.185				1.379	1.359	1.38	1.677	1.68	1.622	1.505	1.404	1.382	1.121	1.051	1.04				1.466	1.48	1.482	1.644	1.621	1.621	1.636	1.635	1.661	1.103	1.045	1.034
87.15	1.536	1.499	1.507	0.785	0.758	0.727	0.192	0.236	0.242	0.192	0.208	0.191				1.374	1.389	1.34	1.617	1.677	1.616	1.513	1.401	1.384	1.124	1.047	1.031				1.456	1.437	1.485	1.647	1.61	1.558	1.635	1.634	1.656	1.114	1.017	1.069
87.65	1.502	1.506	1.468	0.825	0.799	0.756	0.193	0.239	0.249	0.187	0.221	0.187				1.357	1.381	1.373	1.606	1.642	1.628	1.536	1.41	1.421	1.153	1.052	1.066				1.466	1.471	1.477	1.648	1.615	1.553	1.631	1.64	1.659	1.098	1.018	1.012
88.15	1.539	1.508	1.512	0.888	0.852	0.814	0.198	0.241	0.249	0.186	0.208	0.189				1.381	1.381	1.4	1.671	1.658	1.623	1.563	1.433	1.417	1.129	1.069	1.044				1.468	1.467	1.478	1.655	1.634	1.613	1.632	1.629	1.657	1.109	0.991	1.072
88.65	1.507	1.509	1.509	0.914	0.906	0.851	0.196	0.248	0.259	0.19	0.208	0.189				1.364	1.393	1.339	1.609	1.636	1.551	1.555	1.409	1.422	1.157	1.043	1.07				1.464	1.474	1.464	1.639	1.611	1.529	1.604	1.64	1.655	1.091	1.011	1.076
89.15	1.53	1.505	1.511	0.986	0.964	0.898	0.209	0.25	0.258	0.188	0.223	0.189				1.38	1.383	1.351	1.607	1.604	1.597	1.592	1.43	1.495	1.151	1.077	1.101				1.467	1.471	1.474	1.646	1.612	1.553	1.636	1.637	1.658	1.116	1.031	1.067
89.65	1.5	1.503	1.5	1.035	1.009	0.95	0.208	0.258	0.26	0.188	0.224	0.187				1.346	1.382	1.343	1.599	1.615	1.585	1.592	1.45	1.491	1.145	1.069	1.096				1.447	1.469	1.466	1.64	1.613	1.546	1.638	1.627	1.651	1.095	1.029	1.038
90.15	1.545	1.514	1.498	1.113	1.061	1.019	0.211	0.258	0.261	0.187	0.22	0.188				1.37	1.384	1.374	1.601	1.604	1.549	1.646	1.454	1.523	1.179	1.076	1.094				1.468	1.469	1.478	1.647	1.617	1.562	1.641	1.634	1.654	1.105	1.036	1.037
90.65	1.534	1.5	1.505	1.152	1.126	1.083	0.224	0.259	0.274	0.189	0.223	0.189				1.359	1.356	1.409	1.592	1.593	1.621	1.674	1.449	1.549	1.18	1.085	1.099				1.463	1.47	1.467	1.639	1.614	1.557	1.629	1.639	1.655	1.097	0.982	1.043
91.15	1.505	1.496	1.496	1.221	1.183	1.146	0.21	0.261	0.282	0.187	0.223	0.187				1.355	1.375	1.332	1.572	1.615	1.55	1.685	1.458	1.562	1.197	1.1	1.102				1.462	1.468	1.466	1.642	1.622	1.531	1.635	1.63	1.656	1.11	0.988	1.074
91.65	1.502	1.497	1.494	1.31	1.274	1.221	0.225	0.274	0.282	0.187	0.224	0.192				1.311	1.355	1.342	1.587	1.593	1.593	1.684	1.456	1.557	1.159	1.136	1.126				1.46	1.47	1.476	1.618	1.599	1.552	1.596	1.612	1.655	1.094	0.998	1.073
92.15	1.505	1.46	1.46	1.382	1.324	1.302	0.239	0.274	0.283	0.189	0.222	0.19				1.357	1.374	1.321	1.565	1.578	1.549	1.68	1.463	1.631	1.202	1.088	1.095				1.442	1.437	1.473	1.63	1.604	1.533	1.577	1.624	1.653	1.096	1.03	1.012
92.65	1.485	1.509	1.457	1.443	1.423	1.375	0.23	0.282	0.283	0.189	0.221	0.188				1.348	1.369	1.366	1.585	1.589	1.525	1.706	1.5	1.628	1.246	1.106	1.097				1.451	1.437	1.437	1.636	1.613	1.52	1.574	1.624	1.651	1.097	1.04	1.016
93.15	1.486	1.457	1.455	1.528	1.495	1.469	0.243	0.282	0.284	0.18	0.222	0.189				1.359	1.387	1.318	1.564	1.565	1.509	1.712	1.495	1.634	1.234	1.106	1.114				1.445	1.433	1.438	1.612	1.602	1.532	1.568	1.602	1.629	1.092	1	1.014
93.65	1.482	1.493	1.453	1.663	1.591	1.544	0.241	0.282	0.287	0.189	0.221	0.202				1.311	1.357	1.336	1.562	1.582	1.518	1.707	1.519	1.635	1.252	1.145	1.127				1.457	1.435	1.467	1.586	1.601	1.532	1.599	1.608	1.636	1.097	1.061	1.074
94.15	1.48	1.504	1.455	1.743	1.695	1.619	0.245	0.283	0.298	0.191	0.223	0.191				1.352	1.346	1.33	1.567	1.58	1.522	1.705	1.517	1.625	1.213	1.141	1.125				1.443	1.466	1.468	1.613	1.6	1.526	1.596	1.61	1.652	1.072	1.043	1.056
94.65	1.479	1.456	1.453	1.829	1.777	1.716	0.257	0.284	0.31	0.199	0.22	0.189				1.316	1.315	1.321	1.56	1.565	1.534	1.677	1.521	1.567	1.22	1.141	1.127				1.441	1.435	1.434	1.588	1.597	1.49	1.573	1.616	1.628	1.1	1.01	1.01
95.15	1.478	1.45	1.454	1.907	1.825	1.783	0.255	0.289	0.312	0.191	0.207	0.191				1.36	1.307	1.336	1.56	1.561	1.507	1.688	1.52	1.562	1.251	1.172	1.162				1.436	1.433	1.438	1.572	1.594	1.528	1.572	1.606	1.596	1.094	0.985	1.008
95.65	1.499	1.462	1.454	1.979	1.92	1.878	0.258	0.297	0.335	0.189	0.22	0.192				1.309	1.353	1.378	1.562	1.548	1.507	1.679	1.525	1.6	1.273	1.171	1.126				1.446	1.433	1.433	1.604	1.595	1.489	1.571	1.612	1.633	1.099	1.038	1.01
96.15	1.499	1.498	1.45	2.039	1.989	1.978	0.256	0.304	0.339	0.191	0.221	0.192				1.307	1.316	1.304	1.55	1.535	1.49	1.647	1.53	1.559	1.222	1.171	1.13				1.439	1.435	1.438	1.602	1.548	1.496	1.568	1.61	1.629	1.113	1.008	1.012
96.65	1.455	1.447	1.446	2.109	2.093	2.03	0.258	0.317	0.345	0.188	0.223	0.19				1.314	1.314	1.323	1.537	1.563	1.514	1.643	1.54	1.545	1.264	1.176	1.126				1.438	1.439	1.437	1.565	1.593	1.498	1.567	1.562	1.599	1.1	1.007	1.004
97.15	1.491	1.447	1.45	2.107	2.099	2.097	0.261	0.332	0.361	0.187	0.222	0.19				1.309	1.357	1.322	1.543	1.549	1.502	1.613	1.541	1.55	1.27	1.172	1.168				1.438	1.438	1.433	1.583	1.541	1.494	1.568	1.607	1.629	1.099	0.988	1.071
97.65	1.458	1.455	1.433	2.111	2.104	2.094	0.27	0.343	0.394	0.189	0.223	0.193				1.305	1.305	1.315	1.536	1.531	1.488	1.602	1.557	1.522	1.261	1.173	1.189				1.442	1.413	1.436	1.576	1.54	1.497	1.567	1.604	1.589	1.097	0.985	1.04
98.15	1.462	1.454	1.446	2.115	2.093	2.117	0.272	0.349	0.398	0.187	0.231	0.191				1.314	1.307	1.305	1.543	1.54	1.504	1.597	1.547	1.557	1.262	1.179	1.195				1.437	1.434	1.437	1.582	1.541	1.52	1.569	1.605	1.589	1.098	0.982	1.009
98.65	1.471	1.447	1.439	2.111	2.091	2.157	0.284	0.354	0.411	0.185	0.223	0.19				1.307	1.308	1.308	1.532	1.533	1.475	1.606	1.551	1.526	1.251	1.193	1.171				1.442	1.418	1.437	1.579	1.547	1.496	1.562	1.554	1.588	1.099	0.986	1.036
99.15	1.481	1.455	1.45	2.107	2.104	2.101	0.295	0.384	0.436	0.187	0.223	0.189				1.305	1.305	1.311	1.542	1.558	1.483	1.602	1.566	1.518	1.284	1.19	1.189				1.436	1.414	1.435	1.566	1.541	1.498	1.568	1.566	1.631	1.121	1.057	1.011
99.65	1.462	1.45	1.45	2.112	2.102	2.099	0.301	0.4	0.45	0.189	0.222	0.204				1.308	1.353	1.315	1.546	1.537	1.495	1.592	1.568	1.518	1.3	1.21	1.207				1.438	1.416	1.437	1.59	1.54	1.497	1.572	1.6	1.627	1.114	0.984	1.011
100.15	1.461	1.458	1.44	2.071	2.08	2.106	0.306	0.407	0.462	0.191	0.223	0.205				1.309	1.315	1.323	1.534	1.535	1.479	1.589	1.571	1.501	1.309	1.212	1.201				1.44	1.433	1.431	1.583	1.517	1.494	1.569	1.585	1.581	1.127	0.986	1.008
100.65	1.46	1.451	1.431	2.049	2.026	2.053	0.309	0.419	0.479	0.187	0.221	0.192				1.314	1.306	1.321	1.528	1.511	1.483	1.581	1.562	1.503	1.288	1.21	1.217				1.433	1.413	1.418	1.569	1.539	1.49	1.544	1.534	1.587	1.102	0.974	1.007
101.15	1.486	1.43	1.451	2.04	2.024	2.058	0.317	0.442	0.515	0.189	0.221	0.189				1.31	1.307	1.313	1.533	1.47	1.479	1.606	1.621	1.5	1.298	1.213	1.197				1.435	1.434	1.419	1.58	1.519	1.482	1.566	1.532	1.556	1.099	0.973	1.007
101.65	1.461	1.447	1.435	2.037	2.01	2.041	0.332	0.46	0.536	0.19	0.224	0.189				1.29	1.288	1.308	1.526	1.464	1.437	1.576	1.57	1.502	1.296	1.216	1.212				1.435	1.41	1.414	1.557	1.539	1.492	1.553	1.533	1.552	1.119	1.02	1.007
102.15	1.426	1.434	1.43	1.994	1.97	2.028	0.347	0.471	0.583	0.188	0.223	0.187				1.308	1.295	1.302	1.488	1.464	1.434	1.562	1.561	1.498	1.295	1.212	1.198				1.432	1.407	1.415	1.566	1.54	1.493	1.542	1.554	1.556	1.114	1.012	1.012
102.65	1.454	1.43	1.439	1.967	1.968	2.042	0.357	0.522	0.599	0.188	0.224	0.19				1.293	1.29	1.309	1.537	1.49	1.434	1.563	1.564	1.526	1.295	1.213	1.213				1.436	1.408	1.417	1.575	1.523	1.493	1.546	1.527	1.561	1.113	0.978	0.997
103.15	1.462	1.438	1.429	2.006	1.97	1.986	0.369	0.53	0.64	0.19	0.223	0.194				1.294	1.308	1.312	1.485	1.455	1.491	1.56	1.568	1.488	1.298	1.217	1.211				1.435	1.397	1.415	1.569	1.522	1.483	1.545	1.534	1.557	1.111	0.981	1.005
103.65	1.455	1.42	1.435	1.958	1.948	1.994	0.372	0.554	0.676	0.2	0.223	0.196				1.293	1.287	1.326	1.465	1.466	1.413	1.551	1.544	1.487	1.29	1.243	1.23				1.429	1.416	1.406	1.558	1.519	1.493	1.546	1.534	1.561	1.112	0.978	0.992
104.15	1.414	1.411	1.412	1.964	1.91	1.915	0.39	0.572	0.686	0.19	0.221	0.187				1.274	1.273	1.285	1.442	1.434	1.39	1.54	1.529	1.411	1.27	1.195	1.199				1.387	1.387	1.387	1.533	1.485	1.433	1.537	1.485	1.51	1.094	0.958	0.99
104.65	1.425	1.422	1.422	1.977	1.928	1.988	0.42	0.611	0.757	0.195	0.225	0.195				1.313	1.291	1.308	1.47	1.47	1.46	1.552	1.542	1.486	1.313	1.254	1.244				1.43	1.393	1.398	1.567	1.518	1.487	1.548	1.533	1.55	1.109	0.978	0.997
105.15	1.423	1.431	1.424	1.965	1.927	1.978	0.44	0.658	0.8	0.19	0.221	0.203				1.304	1.306	1.304	1.463	1.455	1.411	1.542	1.543	1.488	1.317	1.249	1.288				1.43	1.395	1.392	1.569	1.512	1.486	1.54	1.528	1.547	1.108	1.032	1.002
105.65	1.461	1.434	1.419	1.961	1.924	1.981	0.475	0.692	0.858	0.191	0.224	0.206				1.29	1.306	1.308	1.461	1.455	1.461	1.536	1.547	1.469	1.338	1.251	1.244				1.431	1.398	1.413	1.575	1.519	1.484	1.54	1.526	1.552	1.123	0.983	0.992
106.167	1.422	1.424	1.43	1.968	1.93	1.926	0.497	0.735	0.91	0.2	0.222	0.205				1.29	1.301	1.309	1.511	1.454	1.405	1.543	1.546	1.43	1.339	1.262	1.238				1.431	1.409	1.4	1.566	1.516	1.489	1.546	1.526	1.555	1.113	0.978	1.003
106.65	1.423	1.417	1.415	1.962	1.869	1.923	0.513	0.759	0.977	0.191	0.221	0.193				1.274	1.289	1.303	1.466	1.456	1.408	1.538	1.555	1.42	1.334	1.249	1.242				1.421	1.388	1.408	1.562	1.498	1.484	1.544	1.521	1.526	1.099	0.978	0.994
107.15	1.429	1.421	1.415	1.963	1.918	1.901	0.528	0.818	1.006	0.199	0.221	0.207				1.308	1.295	1.307	1.463	1.452	1.461	1.537	1.535	1.416	1.332	1.253	1.284				1.42	1.394	1.399	1.559	1.5	1.481	1.542	1.527	1.522	1.11	0.972	0.991
107.65	1.422	1.418	1.418	1.912	1.868	1.9	0.569	0.874	1.098	0.199	0.228	0.208				1.289	1.291	1.305	1.456	1.438	1.41	1.538	1.53	1.412	1.311	1.256	1.281				1.417	1.391	1.391	1.571	1.498	1.485	1.539	1.523	1.52	1.108	0.985	1.01
108.15	1.416	1.419	1.424	1.913	1.867	1.878	0.587	0.931	1.179	0.19	0.222	0.203				1.293	1.309	1.305	1.456	1.442	1.41	1.539	1.532	1.415	1.379	1.249	1.286				1.42	1.388	1.395	1.565	1.493	1.47	1.544	1.53	1.527	1.109	1.011	1.004
108.65	1.416	1.414	1.418	1.954	1.92	1.895	0.633	0.984	1.246	0.202	0.229	0.207				1.291	1.306	1.304	1.456	1.436	1.409	1.543	1.515	1.424	1.321	1.27	1.279				1.418	1.389	1.395	1.56	1.501	1.462	1.54	1.519	1.521	1.17	1.009	0.979
109.15	1.417	1.419	1.41	1.891	1.834	1.882	0.658	1.042	1.304	0.187	0.224	0.194				1.279	1.285	1.295	1.44	1.433	1.391	1.54	1.526	1.418	1.331	1.248	1.282				1.419	1.383	1.389	1.556	1.493	1.469	1.538	1.497	1.524	1.171	0.994	0.996
109.65	1.424	1.418	1.419	1.888	1.819	1.877	0.69	1.108	1.386	0.19	0.224	0.192				1.277	1.278	1.302	1.456	1.437	1.389	1.529	1.52	1.411	1.312	1.279	1.277				1.419	1.39	1.392	1.543	1.499	1.441	1.534	1.494	1.518	1.108	0.974	0.997
110.15	1.42	1.426	1.421	1.899	1.842	1.876	0.744	1.182	1.466	0.198	0.22	0.207				1.274	1.28	1.304	1.436	1.439	1.451	1.53	1.516	1.392	1.368	1.251	1.273				1.42	1.391	1.389	1.562	1.488	1.443	1.532	1.498	1.522	1.171	0.976	1.003
110.65	1.421	1.418	1.385	1.859	1.845	1.872	0.784	1.252	1.56	0.196	0.231	0.223				1.289	1.292	1.287	1.437	1.433	1.385	1.514	1.521	1.385	1.32	1.266	1.279				1.392	1.394	1.392	1.551	1.491	1.473	1.536	1.494	1.515	1.106	0.976	0.98
111.167	1.38	1.39	1.409	1.833	1.802	1.865	0.827	1.325	1.608	0.19	0.223	0.209				1.28	1.28	1.308	1.436	1.444	1.389	1.468	1.521	1.388	1.334	1.25	1.302				1.417	1.387	1.389	1.543	1.495	1.472	1.534	1.498	1.52	1.091	0.954	0.978
111.65	1.376	1.426	1.409	1.84	1.811	1.875	0.88	1.415	1.671	0.186	0.231	0.193				1.284	1.276	1.298	1.439	1.436	1.403	1.462	1.516	1.382	1.326	1.279	1.303				1.387	1.384	1.393	1.529	1.492	1.467	1.545	1.49	1.514	1.099	0.976	0.991
112.167	1.414	1.379	1.387	1.822	1.806	1.832	0.932	1.5	1.743	0.199	0.231	0.207				1.272	1.278	1.313	1.439	1.422	1.392	1.515	1.514	1.391	1.341	1.273	1.313				1.419	1.387	1.386	1.544	1.486	1.439	1.527	1.488	1.514	1.104	0.971	0.997
112.65	1.387	1.414	1.417	1.837	1.811	1.839	1.005	1.554	1.836	0.2	0.223	0.219				1.272	1.283	1.282	1.433	1.435	1.407	1.458	1.495	1.386	1.335	1.266	1.286				1.418	1.389	1.39	1.562	1.49	1.47	1.537	1.491	1.518	1.1	1.009	0.978
113.15	1.412	1.382	1.379	1.825	1.772	1.819	1.073	1.616	1.885	0.198	0.221	0.207				1.262	1.271	1.296	1.429	1.431	1.395	1.465	1.469	1.383	1.328	1.268	1.284				1.412	1.384	1.392	1.536	1.488	1.439	1.524	1.5	1.514	1.105	0.955	0.98
113.667	1.355	1.343	1.338	1.791	1.776	1.765	1.108	1.661	1.892	0.191	0.221	0.19				1.257	1.274	1.279	1.413	1.381	1.37	1.431	1.45	1.371	1.292	1.221	1.269				1.345	1.358	1.364	1.469	1.469	1.392	1.447	1.478	1.495	1.07	0.995	0.955
114.15	1.378	1.41	1.382	1.808	1.771	1.833	1.206	1.76	1.996	0.192	0.223	0.221				1.28	1.276	1.284	1.434	1.425	1.388	1.465	1.493	1.384	1.328	1.286	1.313				1.385	1.383	1.384	1.532	1.486	1.444	1.517	1.492	1.512	1.12	0.954	1.003
114.65	1.351	1.337	1.324	1.744	1.736	1.736	1.233	1.8	1.968	0.19	0.223	0.204				1.222	1.252	1.225	1.415	1.355	1.359	1.434	1.44	1.37	1.29	1.217	1.243				1.332	1.359	1.366	1.469	1.453	1.391	1.439	1.438	1.44	1.031	0.938	0.978
115.15	1.412	1.376	1.372	1.818	1.772	1.788	1.358	1.917	2.066	0.191	0.224	0.196				1.27	1.275	1.289	1.421	1.454	1.383	1.445	1.489	1.396	1.328	1.276	1.279				1.381	1.379	1.385	1.529	1.49	1.439	1.513	1.492	1.507	1.07	0.96	0.981
115.667	1.372	1.388	1.383	1.83	1.772	1.78	1.429	1.951	2.067	0.2	0.23	0.218				1.273	1.271	1.307	1.431	1.419	1.374	1.456	1.491	1.379	1.342	1.272	1.31				1.357	1.366	1.388	1.536	1.489	1.435	1.518	1.491	1.512	1.168	0.945	0.996
116.167	1.373	1.381	1.374	1.819	1.771	1.822	1.533	1.999	2.053	0.2	0.225	0.22				1.273	1.269	1.288	1.426	1.43	1.365	1.462	1.462	1.401	1.335	1.273	1.309				1.418	1.383	1.386	1.534	1.478	1.44	1.51	1.485	1.518	1.164	0.959	0.981
116.667	1.372	1.373	1.377	1.786	1.764	1.765	1.672	2	2.049	0.198	0.224	0.222				1.271	1.274	1.292	1.419	1.415	1.377	1.457	1.462	1.386	1.342	1.268	1.315				1.38	1.383	1.386	1.531	1.472	1.423	1.512	1.489	1.503	1.142	0.975	0.975
117.15	1.373	1.383	1.375	1.769	1.768	1.767	1.739	1.994	1.988	0.199	0.225	0.193				1.272	1.279	1.298	1.426	1.419	1.366	1.454	1.46	1.367	1.378	1.274	1.327				1.389	1.383	1.387	1.536	1.483	1.469	1.52	1.488	1.509	1.091	1.011	0.982
117.7	1.361	1.372	1.348	1.802	1.768	1.74	1.818	2.004	1.984	0.202	0.231	0.222				1.281	1.274	1.29	1.422	1.384	1.367	1.432	1.46	1.382	1.324	1.277	1.303				1.385	1.382	1.381	1.484	1.486	1.42	1.491	1.471	1.49	1.097	0.955	0.979
118.2	1.372	1.37	1.341	1.804	1.771	1.764	1.9	1.97	1.944	0.199	0.226	0.221				1.27	1.275	1.286	1.413	1.387	1.366	1.439	1.49	1.386	1.334	1.279	1.306				1.387	1.369	1.381	1.486	1.481	1.428	1.48	1.484	1.492	1.091	0.954	0.988
118.699	1.33	1.334	1.316	1.694	1.676	1.713	1.837	1.914	1.905	0.189	0.224	0.193				1.227	1.222	1.239	1.354	1.345	1.317	1.42	1.43	1.344	1.296	1.222	1.275				1.329	1.327	1.341	1.464	1.439	1.394	1.439	1.441	1.44	1.015	0.94	0.981
119.2	1.366	1.346	1.351	1.786	1.771	1.743	1.971	1.95	1.942	0.199	0.229	0.221				1.274	1.265	1.287	1.408	1.414	1.365	1.433	1.456	1.364	1.331	1.273	1.315				1.383	1.379	1.382	1.485	1.483	1.44	1.48	1.485	1.51	1.04	0.973	0.995
119.701	1.371	1.38	1.354	1.815	1.759	1.763	1.969	1.966	1.937	0.2	0.228	0.22				1.291	1.273	1.3	1.412	1.409	1.374	1.458	1.46	1.369	1.34	1.269	1.315				1.42	1.383	1.383	1.491	1.486	1.438	1.505	1.489	1.512	1.097	0.977	0.993
120.202	1.361	1.377	1.346	1.748	1.731	1.762	1.964	1.948	1.944	0.202	0.231	0.221				1.275	1.273	1.287	1.415	1.412	1.366	1.435	1.454	1.372	1.341	1.285	1.341				1.386	1.385	1.386	1.491	1.486	1.418	1.51	1.48	1.488	1.096	0.953	0.981
120.702	1.365	1.374	1.348	1.771	1.725	1.777	1.97	1.917	1.904	0.198	0.229	0.221				1.277	1.274	1.281	1.414	1.412	1.382	1.434	1.463	1.368	1.336	1.275	1.316				1.383	1.378	1.385	1.535	1.481	1.436	1.48	1.485	1.508	1.097	0.968	0.981
121.203	1.342	1.339	1.346	1.734	1.717	1.731	1.976	1.92	1.895	0.201	0.232	0.21				1.278	1.268	1.282	1.412	1.387	1.372	1.429	1.448	1.34	1.361	1.272	1.319				1.351	1.367	1.386	1.469	1.48	1.416	1.444	1.485	1.492	1.069	0.956	1.009
121.704	1.368	1.392	1.349	1.742	1.73	1.709	1.967	1.911	1.902	0.199	0.231	0.223				1.27	1.277	1.294	1.415	1.38	1.373	1.437	1.484	1.368	1.334	1.289	1.317				1.354	1.386	1.38	1.492	1.479	1.422	1.477	1.49	1.51	1.073	0.941	0.976
122.205	1.342	1.349	1.342	1.724	1.725	1.703	1.91	1.903	1.887	0.195	0.23	0.222				1.27	1.284	1.288	1.415	1.384	1.37	1.431	1.454	1.371	1.341	1.292	1.32				1.361	1.381	1.382	1.542	1.482	1.413	1.479	1.489	1.511	1.073	0.953	0.981
122.706	1.344	1.379	1.341	1.708	1.723	1.73	1.963	1.904	1.857	0.203	0.23	0.206				1.279	1.273	1.29	1.386	1.379	1.369	1.426	1.488	1.364	1.341	1.286	1.317				1.353	1.366	1.38	1.465	1.467	1.392	1.477	1.478	1.49	1.099	0.944	0.986
123.206	1.337	1.344	1.34	1.683	1.674	1.717	1.901	1.857	1.848	0.2	0.231	0.221				1.279	1.27	1.283	1.38	1.361	1.361	1.419	1.434	1.337	1.334	1.28	1.32				1.34	1.381	1.378	1.467	1.477	1.414	1.453	1.481	1.495	1.045	0.952	0.977
123.707	1.352	1.334	1.334	1.675	1.664	1.71	1.895	1.858	1.837	0.202	0.229	0.222				1.274	1.276	1.287	1.355	1.354	1.337	1.421	1.442	1.337	1.329	1.279	1.316				1.356	1.379	1.381	1.467	1.482	1.402	1.453	1.48	1.487	1.042	0.951	0.98
124.208	1.35	1.343	1.331	1.716	1.69	1.715	1.895	1.858	1.829	0.198	0.229	0.222				1.272	1.251	1.292	1.346	1.383	1.369	1.437	1.529	1.347	1.372	1.282	1.317				1.357	1.372	1.38	1.468	1.469	1.395	1.476	1.486	1.488	1.06	0.957	0.975
124.709	1.371	1.346	1.345	1.708	1.683	1.677	1.902	1.859	1.83	0.201	0.231	0.223				1.271	1.27	1.28	1.387	1.347	1.366	1.422	1.438	1.369	1.337	1.288	1.31				1.356	1.365	1.377	1.483	1.476	1.413	1.476	1.467	1.491	1.068	0.951	0.983
125.21	1.339	1.343	1.326	1.679	1.677	1.705	1.841	1.821	1.788	0.202	0.232	0.211				1.277	1.249	1.283	1.345	1.335	1.316	1.417	1.431	1.343	1.359	1.275	1.311				1.345	1.377	1.375	1.461	1.465	1.395	1.437	1.47	1.437	1.069	0.939	0.975
125.71	1.347	1.333	1.334	1.708	1.678	1.708	1.869	1.808	1.809	0.202	0.228	0.221				1.27	1.25	1.286	1.346	1.344	1.366	1.422	1.445	1.337	1.329	1.272	1.313				1.353	1.366	1.368	1.463	1.467	1.408	1.446	1.473	1.485	1.062	0.956	0.981
126.211	1.339	1.342	1.34	1.677	1.684	1.714	1.831	1.834	1.832	0.202	0.23	0.222				1.275	1.27	1.285	1.359	1.354	1.364	1.417	1.437	1.362	1.344	1.273	1.309				1.352	1.366	1.38	1.469	1.471	1.412	1.444	1.475	1.487	1.039	0.945	0.99
126.712	1.339	1.338	1.318	1.681	1.675	1.687	1.824	1.81	1.788	0.201	0.231	0.222				1.277	1.27	1.28	1.344	1.357	1.366	1.419	1.429	1.337	1.355	1.289	1.316				1.352	1.364	1.374	1.459	1.465	1.408	1.444	1.476	1.44	1.039	0.956	0.984
127.213	1.329	1.34	1.314	1.682	1.68	1.68	1.819	1.836	1.813	0.202	0.229	0.221				1.277	1.27	1.278	1.349	1.341	1.333	1.414	1.438	1.366	1.338	1.276	1.314				1.353	1.359	1.382	1.445	1.467	1.414	1.45	1.481	1.494	1.039	0.971	0.982
127.714	1.335	1.323	1.338	1.684	1.678	1.691	1.816	1.809	1.778	0.203	0.23	0.222				1.277	1.267	1.28	1.353	1.349	1.315	1.417	1.412	1.318	1.337	1.279	1.313				1.355	1.368	1.379	1.461	1.465	1.408	1.445	1.465	1.438	1.037	0.955	0.989
128.214	1.326	1.326	1.299	1.676	1.635	1.673	1.825	1.799	1.784	0.205	0.231	0.222				1.252	1.255	1.283	1.343	1.386	1.315	1.413	1.428	1.365	1.303	1.275	1.314				1.332	1.366	1.379	1.45	1.464	1.419	1.439	1.47	1.438	1.04	0.956	1.029
128.715	1.34	1.333	1.328	1.676	1.657	1.672	1.824	1.805	1.785	0.202	0.231	0.221				1.276	1.269	1.282	1.339	1.343	1.349	1.418	1.447	1.319	1.313	1.363	1.313				1.349	1.368	1.378	1.463	1.47	1.39	1.447	1.467	1.492	1.057	0.955	0.979
129.216	1.337	1.376	1.317	1.674	1.637	1.682	1.81	1.763	1.778	0.203	0.232	0.222				1.275	1.247	1.286	1.341	1.348	1.357	1.417	1.407	1.311	1.305	1.275	1.316				1.351	1.366	1.37	1.462	1.444	1.392	1.44	1.469	1.487	1.017	0.942	0.95
129.717	1.31	1.306	1.302	1.674	1.666	1.674	1.82	1.76	1.777	0.202	0.229	0.218				1.259	1.263	1.285	1.343	1.333	1.349	1.413	1.414	1.312	1.36	1.28	1.31				1.349	1.331	1.367	1.467	1.433	1.397	1.442	1.47	1.437	1.015	0.948	0.988
130.218	1.332	1.336	1.334	1.652	1.637	1.666	1.806	1.765	1.736	0.201	0.231	0.22				1.274	1.28	1.288	1.344	1.361	1.31	1.415	1.41	1.338	1.316	1.291	1.307				1.356	1.362	1.369	1.485	1.44	1.397	1.433	1.471	1.482	1.032	0.944	0.978
130.719	1.304	1.321	1.321	1.662	1.64	1.661	1.813	1.797	1.781	0.203	0.23	0.221				1.269	1.273	1.291	1.34	1.311	1.316	1.389	1.405	1.313	1.317	1.293	1.306				1.345	1.364	1.365	1.463	1.464	1.39	1.438	1.465	1.436	1.06	0.953	0.981
131.219	1.325	1.319	1.316	1.664	1.632	1.673	1.788	1.75	1.733	0.203	0.231	0.222				1.272	1.256	1.284	1.335	1.342	1.307	1.415	1.413	1.313	1.321	1.278	1.31				1.351	1.366	1.38	1.459	1.436	1.39	1.445	1.468	1.436	1.041	0.952	0.977
131.72	1.336	1.346	1.3	1.664	1.63	1.67	1.767	1.757	1.744	0.205	0.231	0.223				1.276	1.267	1.283	1.325	1.325	1.309	1.387	1.414	1.309	1.377	1.275	1.311				1.356	1.366	1.369	1.446	1.436	1.39	1.442	1.436	1.419	1.029	0.947	0.98
132.221	1.307	1.335	1.306	1.667	1.632	1.62	1.778	1.758	1.738	0.206	0.231	0.223				1.243	1.255	1.277	1.338	1.323	1.309	1.39	1.403	1.309	1.343	1.277	1.312				1.347	1.359	1.36	1.462	1.436	1.386	1.419	1.443	1.418	1.027	0.94	0.979
132.722	1.304	1.297	1.299	1.671	1.624	1.624	1.746	1.754	1.729	0.205	0.231	0.224				1.273	1.258	1.287	1.317	1.32	1.32	1.357	1.407	1.311	1.33	1.272	1.291				1.329	1.329	1.368	1.449	1.433	1.387	1.413	1.438	1.436	1.018	0.942	0.951
133.223	1.305	1.3	1.294	1.652	1.623	1.629	1.746	1.715	1.736	0.203	0.23	0.223				1.256	1.25	1.285	1.325	1.317	1.316	1.352	1.382	1.293	1.297	1.266	1.32				1.336	1.362	1.369	1.45	1.432	1.39	1.444	1.441	1.417	1.036	0.983	1.001
133.723	1.3	1.315	1.303	1.658	1.629	1.622	1.762	1.76	1.742	0.206	0.231	0.222				1.271	1.251	1.246	1.319	1.335	1.345	1.384	1.405	1.308	1.364	1.275	1.316				1.327	1.36	1.368	1.457	1.437	1.391	1.431	1.439	1.436	1.02	0.954	0.978
134.224	1.304	1.321	1.301	1.668	1.618	1.615	1.745	1.709	1.744	0.204	0.231	0.223				1.269	1.251	1.281	1.339	1.31	1.303	1.359	1.406	1.307	1.298	1.272	1.308				1.323	1.36	1.365	1.437	1.466	1.393	1.429	1.439	1.424	1.007	0.943	0.977
134.725	1.301	1.299	1.288	1.601	1.619	1.62	1.737	1.702	1.728	0.206	0.231	0.223				1.268	1.273	1.276	1.329	1.301	1.302	1.348	1.403	1.298	1.313	1.274	1.314				1.322	1.36	1.369	1.445	1.434	1.385	1.438	1.42	1.413	1.042	0.943	0.977
135.226	1.296	1.296	1.298	1.648	1.626	1.61	1.763	1.712	1.738	0.203	0.238	0.224				1.265	1.264	1.291	1.32	1.317	1.313	1.349	1.409	1.35	1.299	1.277	1.321				1.325	1.329	1.371	1.437	1.434	1.4	1.433	1.466	1.42	1.013	0.94	1.043
135.727	1.297	1.293	1.313	1.606	1.587	1.592	1.736	1.705	1.683	0.203	0.231	0.224				1.243	1.253	1.285	1.32	1.299	1.294	1.353	1.375	1.297	1.3	1.271	1.309				1.325	1.329	1.338	1.44	1.436	1.39	1.43	1.417	1.416	1.03	0.953	0.954
136.227	1.302	1.316	1.291	1.619	1.62	1.62	1.747	1.706	1.735	0.207	0.232	0.225				1.277	1.253	1.29	1.323	1.317	1.291	1.352	1.347	1.304	1.3	1.277	1.316				1.325	1.343	1.366	1.439	1.432	1.389	1.415	1.435	1.466	1.019	0.973	0.975
136.728	1.293	1.302	1.297	1.595	1.577	1.598	1.737	1.706	1.68	0.207	0.231	0.222				1.258	1.247	1.277	1.318	1.315	1.304	1.349	1.37	1.296	1.293	1.274	1.286				1.326	1.325	1.367	1.449	1.422	1.386	1.417	1.414	1.413	1.01	0.964	0.98
137.229	1.287	1.302	1.293	1.596	1.624	1.602	1.73	1.702	1.677	0.223	0.234	0.225				1.232	1.252	1.281	1.314	1.313	1.31	1.347	1.402	1.29	1.313	1.271	1.307				1.326	1.327	1.366	1.443	1.409	1.384	1.427	1.44	1.435	1.011	0.942	0.974
137.73	1.308	1.292	1.29	1.597	1.581	1.607	1.736	1.688	1.677	0.203	0.24	0.222				1.248	1.245	1.245	1.32	1.317	1.308	1.344	1.345	1.29	1.308	1.278	1.307				1.324	1.32	1.37	1.442	1.414	1.388	1.411	1.411	1.413	1.024	0.941	0.978
138.231	1.299	1.296	1.29	1.577	1.578	1.596	1.714	1.659	1.674	0.203	0.238	0.226				1.253	1.223	1.286	1.314	1.306	1.291	1.343	1.341	1.284	1.297	1.286	1.304				1.332	1.322	1.336	1.439	1.416	1.389	1.416	1.435	1.414	0.989	0.935	0.972
138.731	1.291	1.306	1.287	1.59	1.581	1.568	1.708	1.691	1.682	0.222	0.238	0.223				1.25	1.251	1.294	1.323	1.321	1.31	1.34	1.402	1.287	1.312	1.285	1.295				1.332	1.33	1.364	1.443	1.416	1.39	1.414	1.413	1.412	1.055	0.942	0.978
139.232	1.293	1.295	1.284	1.576	1.562	1.577	1.709	1.682	1.682	0.204	0.231	0.225				1.221	1.249	1.253	1.317	1.286	1.293	1.345	1.343	1.287	1.371	1.276	1.315				1.323	1.365	1.334	1.436	1.41	1.388	1.416	1.432	1.417	1.011	0.939	0.977
139.733	1.303	1.283	1.289	1.59	1.572	1.581	1.68	1.663	1.689	0.221	0.24	0.223				1.242	1.246	1.282	1.308	1.302	1.293	1.341	1.363	1.287	1.321	1.271	1.281				1.324	1.304	1.336	1.443	1.416	1.386	1.4	1.417	1.412	1.013	0.915	0.975
140.234	1.256	1.269	1.257	1.563	1.54	1.571	1.68	1.655	1.639	0.22	0.242	0.224				1.223	1.243	1.284	1.309	1.331	1.289	1.321	1.339	1.288	1.312	1.267	1.308				1.323	1.3	1.337	1.435	1.416	1.384	1.408	1.41	1.397	1.011	0.942	0.982
140.735	1.261	1.28	1.264	1.577	1.576	1.571	1.67	1.661	1.67	0.223	0.249	0.226				1.252	1.245	1.291	1.309	1.287	1.289	1.322	1.33	1.29	1.293	1.275	1.292				1.329	1.296	1.333	1.439	1.414	1.385	1.403	1.417	1.396	1.014	0.944	0.954
141.236	1.287	1.276	1.269	1.569	1.538	1.574	1.678	1.667	1.653	0.206	0.241	0.224				1.219	1.222	1.244	1.297	1.295	1.285	1.32	1.338	1.284	1.294	1.272	1.308				1.323	1.32	1.339	1.442	1.397	1.39	1.41	1.41	1.394	1.01	0.973	0.976
141.736	1.263	1.224	1.22	1.538	1.497	1.505	1.666	1.619	1.628	0.204	0.241	0.224				1.208	1.205	1.214	1.259	1.263	1.269	1.294	1.316	1.243	1.261	1.211	1.224				1.3	1.263	1.278	1.389	1.378	1.308	1.391	1.388	1.383	0.991	0.896	0.936
142.237	1.251	1.262	1.261	1.568	1.533	1.569	1.674	1.651	1.629	0.225	0.276	0.224				1.247	1.221	1.247	1.298	1.287	1.286	1.314	1.332	1.279	1.3	1.275	1.286				1.327	1.296	1.336	1.438	1.395	1.383	1.401	1.413	1.41	1.01	0.938	0.989
142.738	1.298	1.26	1.274	1.548	1.546	1.574	1.661	1.654	1.637	0.208	0.274	0.231				1.223	1.223	1.288	1.3	1.299	1.283	1.326	1.337	1.282	1.293	1.266	1.322				1.322	1.307	1.335	1.432	1.4	1.38	1.4	1.41	1.403	1.056	0.972	0.958
143.239	1.253	1.266	1.23	1.553	1.538	1.553	1.676	1.645	1.635	0.226	0.275	0.231				1.221	1.215	1.243	1.298	1.299	1.286	1.322	1.339	1.274	1.32	1.268	1.274				1.324	1.301	1.314	1.438	1.409	1.382	1.397	1.409	1.394	0.997	0.945	0.957
143.74	1.278	1.266	1.225	1.543	1.539	1.545	1.675	1.644	1.634	0.223	0.276	0.224				1.222	1.22	1.228	1.3	1.291	1.27	1.315	1.33	1.273	1.309	1.265	1.306				1.326	1.302	1.312	1.434	1.4	1.383	1.409	1.411	1.415	0.999	0.999	0.975
144.24	1.256	1.253	1.225	1.547	1.539	1.537	1.651	1.621	1.629	0.225	0.289	0.23				1.216	1.219	1.306	1.289	1.266	1.311	1.321	1.324	1.281	1.307	1.296	1.317				1.313	1.291	1.308	1.438	1.393	1.377	1.392	1.391	1.393	1.004	0.942	0.943
144.741	1.249	1.259	1.264	1.539	1.51	1.536	1.667	1.613	1.631	0.225	0.3	0.232				1.218	1.247	1.282	1.299	1.293	1.274	1.313	1.341	1.299	1.29	1.268	1.249				1.324	1.298	1.308	1.434	1.391	1.366	1.406	1.395	1.397	0.995	0.945	0.977
145.242	1.228	1.217	1.212	1.507	1.485	1.495	1.577	1.568	1.568	0.208	0.285	0.223				1.197	1.211	1.205	1.228	1.23	1.268	1.298	1.301	1.214	1.265	1.243	1.238				1.297	1.269	1.272	1.388	1.384	1.334	1.381	1.386	1.382	0.968	0.923	0.921
145.743	1.253	1.228	1.256	1.544	1.533	1.538	1.661	1.647	1.636	0.24	0.298	0.225				1.225	1.222	1.286	1.307	1.298	1.292	1.313	1.328	1.277	1.294	1.271	1.307				1.32	1.316	1.337	1.437	1.407	1.37	1.404	1.395	1.394	0.994	0.944	0.934
146.244	1.255	1.253	1.262	1.542	1.531	1.54	1.654	1.619	1.63	0.23	0.306	0.232				1.254	1.247	1.293	1.296	1.289	1.288	1.32	1.328	1.289	1.287	1.272	1.285				1.318	1.297	1.337	1.434	1.392	1.373	1.397	1.414	1.394	1.017	0.956	0.946
146.744	1.242	1.256	1.227	1.531	1.534	1.568	1.661	1.622	1.631	0.226	0.319	0.23				1.217	1.215	1.245	1.297	1.29	1.266	1.316	1.372	1.269	1.28	1.271	1.274				1.315	1.3	1.339	1.437	1.391	1.372	1.402	1.397	1.39	0.998	0.945	0.934
147.245	1.243	1.226	1.227	1.525	1.533	1.539	1.671	1.649	1.634	0.242	0.326	0.232				1.223	1.213	1.224	1.294	1.254	1.295	1.313	1.314	1.275	1.304	1.251	1.255				1.32	1.286	1.306	1.436	1.388	1.381	1.402	1.39	1.397	1.005	0.938	0.975
147.746	1.244	1.258	1.233	1.535	1.52	1.537	1.666	1.612	1.635	0.246	0.34	0.233				1.226	1.244	1.278	1.294	1.268	1.273	1.313	1.327	1.273	1.301	1.267	1.272				1.321	1.299	1.302	1.432	1.388	1.367	1.415	1.389	1.39	0.998	0.934	0.953
148.247	1.234	1.255	1.222	1.547	1.528	1.539	1.666	1.616	1.629	0.229	0.342	0.234				1.217	1.239	1.283	1.296	1.289	1.267	1.317	1.331	1.271	1.291	1.268	1.257				1.322	1.297	1.336	1.442	1.397	1.371	1.391	1.395	1.394	0.996	0.941	0.957
148.748	1.232	1.254	1.225	1.546	1.536	1.544	1.677	1.617	1.632	0.243	0.358	0.234				1.215	1.223	1.277	1.287	1.278	1.272	1.318	1.333	1.269	1.301	1.253	1.313				1.324	1.324	1.336	1.436	1.392	1.382	1.4	1.396	1.394	1.007	0.941	0.959
149.248	1.228	1.224	1.22	1.541	1.491	1.508	1.618	1.614	1.63	0.244	0.363	0.234				1.224	1.218	1.242	1.26	1.275	1.264	1.299	1.309	1.243	1.291	1.252	1.251				1.32	1.272	1.31	1.432	1.395	1.371	1.382	1.385	1.382	0.989	0.944	0.954
149.749	1.231	1.222	1.227	1.541	1.518	1.507	1.618	1.618	1.596	0.246	0.367	0.235				1.22	1.218	1.26	1.278	1.26	1.264	1.299	1.305	1.273	1.317	1.251	1.277				1.321	1.299	1.336	1.437	1.389	1.369	1.404	1.394	1.39	0.995	0.944	0.978
150.25	1.246	1.254	1.217	1.534	1.5	1.506	1.623	1.575	1.628	0.241	0.381	0.234				1.246	1.221	1.284	1.286	1.228	1.282	1.315	1.31	1.274	1.32	1.28	1.251				1.315	1.293	1.336	1.431	1.392	1.379	1.401	1.393	1.393	1.006	0.942	0.956
150.751	1.282	1.222	1.261	1.536	1.486	1.505	1.606	1.563	1.604	0.243	0.396	0.236				1.253	1.211	1.279	1.287	1.228	1.268	1.315	1.301	1.277	1.297	1.264	1.25				1.312	1.294	1.333	1.439	1.396	1.373	1.395	1.393	1.389	1.01	0.923	0.932
151.252	1.232	1.221	1.225	1.534	1.491	1.51	1.605	1.617	1.601	0.242	0.409	0.234				1.247	1.225	1.249	1.274	1.287	1.259	1.309	1.327	1.268	1.299	1.265	1.28				1.311	1.297	1.312	1.436	1.394	1.37	1.405	1.396	1.39	0.994	0.942	0.947
151.753	1.23	1.252	1.216	1.533	1.492	1.511	1.595	1.603	1.604	0.239	0.438	0.235				1.221	1.219	1.228	1.29	1.282	1.269	1.289	1.309	1.266	1.294	1.248	1.259				1.326	1.3	1.336	1.435	1.393	1.372	1.4	1.391	1.395	1	0.969	0.98
152.253	1.232	1.219	1.22	1.536	1.503	1.503	1.602	1.617	1.6	0.24	0.446	0.24				1.253	1.25	1.262	1.291	1.261	1.266	1.308	1.363	1.243	1.314	1.267	1.328				1.319	1.297	1.304	1.437	1.389	1.378	1.392	1.385	1.385	0.993	0.942	0.954
152.754	1.223	1.228	1.22	1.527	1.5	1.538	1.602	1.612	1.597	0.243	0.479	0.24				1.242	1.221	1.286	1.254	1.288	1.261	1.299	1.307	1.277	1.298	1.241	1.29				1.309	1.289	1.308	1.436	1.386	1.372	1.402	1.392	1.388	0.989	0.944	0.953
153.255	1.226	1.22	1.225	1.531	1.499	1.511	1.602	1.613	1.595	0.241	0.477	0.243				1.217	1.25	1.287	1.232	1.232	1.274	1.319	1.314	1.271	1.302	1.271	1.315				1.316	1.297	1.336	1.44	1.397	1.368	1.392	1.39	1.387	1.01	0.924	0.955
153.756	1.228	1.201	1.227	1.503	1.492	1.509	1.595	1.568	1.599	0.244	0.503	0.243				1.22	1.216	1.278	1.291	1.264	1.269	1.296	1.301	1.241	1.289	1.267	1.308				1.318	1.281	1.308	1.429	1.389	1.366	1.385	1.39	1.393	0.991	0.938	0.93
154.257	1.199	1.183	1.184	1.467	1.441	1.482	1.546	1.564	1.548	0.246	0.498	0.242				1.197	1.197	1.216	1.227	1.195	1.2	1.233	1.3	1.202	1.258	1.24	1.275				1.291	1.263	1.269	1.391	1.378	1.313	1.319	1.383	1.374	0.948	0.919	0.919
154.757	1.225	1.218	1.213	1.502	1.46	1.507	1.599	1.565	1.564	0.244	0.509	0.244				1.212	1.216	1.223	1.275	1.229	1.257	1.289	1.306	1.243	1.289	1.25	1.316				1.312	1.301	1.303	1.426	1.386	1.371	1.388	1.394	1.386	0.994	0.94	0.95
155.258	1.227	1.223	1.245	1.534	1.486	1.503	1.599	1.563	1.598	0.243	0.535	0.245				1.248	1.251	1.241	1.283	1.263	1.265	1.302	1.303	1.267	1.295	1.268	1.313				1.302	1.291	1.331	1.433	1.386	1.367	1.393	1.391	1.395	0.988	0.951	0.977
155.759	1.204	1.223	1.212	1.507	1.451	1.485	1.571	1.562	1.561	0.243	0.569	0.247				1.219	1.214	1.242	1.225	1.224	1.259	1.295	1.297	1.237	1.298	1.256	1.28				1.316	1.266	1.284	1.424	1.384	1.364	1.387	1.385	1.39	0.991	0.951	0.932
156.26	1.222	1.22	1.203	1.501	1.45	1.504	1.578	1.564	1.559	0.244	0.57	0.241				1.217	1.213	1.221	1.228	1.227	1.271	1.295	1.307	1.267	1.29	1.272	1.321				1.314	1.274	1.296	1.425	1.382	1.368	1.391	1.39	1.387	1	0.949	0.929
156.761	1.222	1.211	1.2	1.505	1.453	1.507	1.577	1.563	1.552	0.245	0.579	0.244				1.211	1.217	1.221	1.224	1.261	1.26	1.293	1.288	1.244	1.269	1.249	1.306				1.311	1.274	1.286	1.417	1.387	1.368	1.39	1.389	1.385	0.999	0.924	0.932
157.261	1.222	1.203	1.219	1.485	1.49	1.506	1.571	1.558	1.559	0.259	0.624	0.246				1.22	1.214	1.218	1.232	1.238	1.266	1.291	1.288	1.216	1.283	1.272	1.284				1.313	1.29	1.303	1.431	1.383	1.367	1.39	1.388	1.391	1.017	0.925	0.991
157.762	1.205	1.189	1.201	1.487	1.448	1.487	1.555	1.561	1.562	0.257	0.642	0.265				1.214	1.212	1.222	1.233	1.208	1.265	1.288	1.304	1.239	1.289	1.252	1.24				1.312	1.272	1.283	1.42	1.384	1.37	1.386	1.389	1.388	1.001	0.924	0.947
158.263	1.201	1.217	1.208	1.495	1.49	1.495	1.541	1.564	1.563	0.266	0.656	0.246				1.201	1.22	1.224	1.231	1.222	1.245	1.289	1.308	1.219	1.292	1.244	1.287				1.302	1.266	1.306	1.42	1.388	1.372	1.391	1.39	1.391	1.002	0.926	0.953
158.764	1.196	1.199	1.214	1.47	1.451	1.496	1.546	1.542	1.566	0.267	0.674	0.263				1.213	1.212	1.288	1.226	1.221	1.264	1.268	1.284	1.206	1.264	1.274	1.251				1.315	1.271	1.307	1.414	1.379	1.363	1.377	1.386	1.388	0.979	0.94	0.953
159.265	1.23	1.185	1.219	1.481	1.446	1.504	1.57	1.561	1.558	0.265	0.709	0.264				1.212	1.211	1.22	1.225	1.222	1.267	1.29	1.29	1.239	1.295	1.277	1.288				1.318	1.287	1.288	1.432	1.386	1.371	1.386	1.39	1.386	0.976	0.938	0.953
159.765	1.198	1.185	1.198	1.488	1.449	1.495	1.543	1.541	1.561	0.265	0.719	0.267				1.203	1.217	1.258	1.225	1.204	1.239	1.232	1.281	1.217	1.29	1.225	1.258				1.299	1.27	1.286	1.434	1.388	1.373	1.393	1.382	1.385	0.991	0.945	0.926
160.266	1.202	1.183	1.186	1.482	1.45	1.505	1.55	1.56	1.563	0.267	0.75	0.277				1.213	1.218	1.215	1.231	1.224	1.268	1.265	1.286	1.215	1.267	1.248	1.284				1.314	1.28	1.287	1.42	1.386	1.367	1.373	1.387	1.387	0.974	0.926	0.917
160.767	1.202	1.232	1.193	1.473	1.446	1.479	1.54	1.556	1.543	0.266	0.791	0.274				1.212	1.217	1.221	1.227	1.214	1.205	1.228	1.282	1.216	1.264	1.243	1.316				1.311	1.265	1.284	1.419	1.382	1.37	1.382	1.385	1.377	0.981	0.941	0.924
161.268	1.203	1.187	1.178	1.475	1.454	1.485	1.539	1.544	1.547	0.268	0.805	0.279				1.219	1.216	1.223	1.227	1.218	1.21	1.265	1.296	1.202	1.298	1.247	1.29				1.296	1.27	1.285	1.424	1.385	1.363	1.382	1.383	1.388	0.972	0.929	0.947
161.769	1.198	1.226	1.259	1.483	1.443	1.538	1.537	1.529	1.558	0.268	0.824	0.28				1.219	1.212	1.219	1.225	1.213	1.212	1.231	1.281	1.204	1.264	1.245	1.284				1.302	1.268	1.277	1.418	1.383	1.343	1.384	1.387	1.384	0.972	0.922	0.929
162.27	1.169	1.157	1.183	1.434	1.409	1.425	1.481	1.493	1.513	0.266	0.86	0.279				1.188	1.185	1.198	1.196	1.199	1.187	1.221	1.218	1.206	1.251	1.217	1.236				1.224	1.258	1.268	1.358	1.357	1.288	1.307	1.371	1.32	0.937	0.897	0.908
162.77	1.201	1.182	1.187	1.463	1.443	1.452	1.532	1.526	1.542	0.27	0.908	0.279				1.241	1.214	1.222	1.217	1.204	1.198	1.233	1.285	1.235	1.28	1.248	1.283				1.293	1.261	1.283	1.415	1.386	1.338	1.379	1.382	1.387	0.95	0.928	0.943
163.271	1.19	1.185	1.194	1.468	1.442	1.483	1.541	1.541	1.552	0.288	0.957	0.284				1.212	1.213	1.216	1.224	1.202	1.245	1.27	1.295	1.209	1.258	1.27	1.278				1.297	1.263	1.277	1.425	1.382	1.362	1.383	1.38	1.387	0.946	0.926	0.946
163.772	1.193	1.181	1.185	1.462	1.441	1.477	1.535	1.525	1.542	0.286	0.959	0.296				1.199	1.218	1.251	1.221	1.201	1.207	1.225	1.278	1.206	1.264	1.247	1.28				1.293	1.266	1.275	1.423	1.379	1.341	1.381	1.383	1.372	0.976	0.929	0.934
164.273	1.201	1.184	1.185	1.463	1.45	1.455	1.534	1.522	1.532	0.3	0.959	0.301				1.212	1.217	1.219	1.22	1.205	1.208	1.229	1.29	1.204	1.29	1.253	1.283				1.303	1.261	1.287	1.418	1.383	1.365	1.379	1.38	1.374	0.945	0.929	0.94
164.774	1.168	1.149	1.157	1.434	1.413	1.411	1.494	1.487	1.48	0.288	0.957	0.3				1.178	1.199	1.193	1.197	1.186	1.173	1.229	1.223	1.185	1.219	1.213	1.24				1.233	1.25	1.246	1.355	1.326	1.302	1.298	1.364	1.32	0.936	0.897	0.906
165.274	1.158	1.134	1.151	1.397	1.408	1.407	1.484	1.489	1.473	0.299	0.958	0.298				1.184	1.18	1.193	1.191	1.189	1.167	1.198	1.217	1.188	1.222	1.205	1.216				1.231	1.242	1.252	1.341	1.326	1.29	1.293	1.339	1.324	0.937	0.899	0.899
165.775	1.17	1.185	1.18	1.468	1.434	1.452	1.536	1.524	1.513	0.299	0.981	0.302				1.222	1.206	1.204	1.221	1.201	1.205	1.228	1.286	1.223	1.293	1.248	1.276				1.29	1.258	1.275	1.416	1.383	1.337	1.316	1.38	1.373	0.944	0.923	0.924
166.276	1.17	1.179	1.18	1.467	1.445	1.462	1.532	1.519	1.517	0.307	0.999	0.318				1.219	1.213	1.203	1.199	1.197	1.201	1.227	1.261	1.191	1.271	1.241	1.285				1.29	1.263	1.272	1.415	1.387	1.34	1.384	1.383	1.371	0.946	0.926	0.921
166.777	1.195	1.179	1.181	1.44	1.433	1.458	1.508	1.519	1.518	0.313	0.967	0.324				1.213	1.21	1.25	1.214	1.203	1.196	1.22	1.288	1.202	1.26	1.247	1.245				1.29	1.26	1.27	1.41	1.386	1.339	1.382	1.38	1.372	0.938	0.928	0.925
167.278	1.19	1.177	1.179	1.47	1.42	1.464	1.529	1.514	1.534	0.327	1	0.339				1.209	1.221	1.202	1.219	1.195	1.208	1.225	1.257	1.191	1.26	1.25	1.248				1.299	1.264	1.27	1.413	1.379	1.31	1.382	1.383	1.373	0.966	0.906	0.948
167.778	1.172	1.161	1.178	1.435	1.427	1.457	1.502	1.52	1.511	0.332	1.028	0.344				1.214	1.211	1.212	1.225	1.217	1.19	1.224	1.281	1.21	1.259	1.248	1.25				1.259	1.265	1.273	1.418	1.382	1.338	1.317	1.381	1.372	0.939	0.92	0.95
168.279	1.164	1.16	1.178	1.439	1.413	1.462	1.531	1.524	1.511	0.332	0.969	0.347				1.207	1.216	1.213	1.198	1.209	1.189	1.22	1.256	1.2	1.253	1.242	1.268				1.293	1.263	1.269	1.415	1.378	1.313	1.333	1.372	1.376	0.938	0.902	0.947
168.78	1.185	1.158	1.178	1.431	1.414	1.431	1.494	1.495	1.508	0.336	0.98	0.351				1.195	1.214	1.202	1.198	1.199	1.198	1.218	1.262	1.184	1.256	1.244	1.248				1.257	1.253	1.265	1.415	1.359	1.307	1.319	1.373	1.372	0.945	0.922	0.922
169.281	1.167	1.161	1.177	1.437	1.416	1.451	1.501	1.497	1.509	0.348	1.037	0.359				1.206	1.212	1.216	1.199	1.198	1.185	1.221	1.259	1.19	1.26	1.216	1.254				1.29	1.254	1.279	1.383	1.38	1.344	1.338	1.382	1.373	0.943	0.905	0.931
169.782	1.17	1.147	1.18	1.431	1.413	1.46	1.498	1.505	1.477	0.363	1.046	0.362				1.209	1.217	1.203	1.195	1.213	1.224	1.222	1.253	1.194	1.264	1.25	1.247				1.288	1.257	1.272	1.418	1.384	1.342	1.318	1.379	1.386	1.017	0.902	0.953
170.282	1.165	1.153	1.176	1.434	1.41	1.419	1.497	1.499	1.514	0.371	1.054	0.37				1.197	1.212	1.199	1.2	1.194	1.182	1.224	1.22	1.179	1.253	1.25	1.25				1.257	1.262	1.268	1.394	1.357	1.34	1.336	1.375	1.366	0.942	0.926	0.924
170.783	1.156	1.159	1.156	1.436	1.42	1.463	1.501	1.488	1.483	0.388	1.103	0.381				1.182	1.203	1.2	1.203	1.196	1.176	1.2	1.22	1.183	1.259	1.251	1.241				1.252	1.25	1.262	1.411	1.379	1.34	1.338	1.37	1.37	0.942	0.903	0.92
171.284	1.171	1.162	1.199	1.431	1.425	1.427	1.498	1.493	1.51	0.388	1.151	0.385				1.214	1.221	1.201	1.2	1.196	1.201	1.206	1.263	1.188	1.257	1.25	1.252				1.252	1.262	1.273	1.387	1.386	1.368	1.363	1.38	1.374	0.938	0.9	0.938
171.785	1.175	1.159	1.189	1.44	1.42	1.455	1.48	1.518	1.514	0.397	1.162	0.389				1.199	1.213	1.202	1.191	1.195	1.192	1.201	1.224	1.183	1.259	1.248	1.242				1.272	1.262	1.269	1.414	1.379	1.341	1.337	1.377	1.374	0.94	0.923	0.948
172.286	1.17	1.159	1.164	1.436	1.416	1.457	1.487	1.5	1.484	0.41	1.184	0.4				1.199	1.215	1.204	1.194	1.199	1.181	1.2	1.265	1.187	1.266	1.22	1.251				1.256	1.261	1.269	1.391	1.382	1.339	1.314	1.381	1.374	0.935	0.906	0.923
172.787	1.193	1.165	1.154	1.429	1.412	1.453	1.487	1.491	1.483	0.438	1.236	0.402				1.21	1.213	1.197	1.219	1.2	1.189	1.2	1.297	1.179	1.249	1.243	1.249				1.257	1.259	1.276	1.419	1.386	1.339	1.315	1.371	1.371	0.939	0.9	0.916
173.287	1.201	1.152	1.157	1.435	1.408	1.449	1.485	1.484	1.484	0.431	1.305	0.409				1.2	1.217	1.199	1.195	1.198	1.194	1.205	1.22	1.186	1.256	1.245	1.236				1.288	1.261	1.267	1.415	1.385	1.334	1.338	1.376	1.372	0.939	0.921	0.921
173.788	1.168	1.155	1.156	1.443	1.42	1.451	1.473	1.493	1.505	0.451	1.355	0.422				1.203	1.209	1.202	1.195	1.188	1.18	1.201	1.219	1.177	1.258	1.248	1.241				1.255	1.259	1.264	1.387	1.378	1.336	1.317	1.37	1.37	0.919	0.895	0.927
174.289	1.168	1.155	1.18	1.443	1.418	1.442	1.477	1.488	1.471	0.457	1.399	0.42				1.196	1.22	1.205	1.198	1.195	1.194	1.201	1.221	1.194	1.216	1.219	1.245				1.253	1.25	1.265	1.411	1.381	1.345	1.317	1.383	1.369	0.936	0.896	0.91
174.79	1.189	1.158	1.172	1.436	1.42	1.452	1.484	1.493	1.483	0.487	1.48	0.422				1.202	1.216	1.203	1.202	1.2	1.2	1.201	1.263	1.188	1.264	1.238	1.235				1.236	1.251	1.264	1.421	1.382	1.368	1.338	1.37	1.372	0.944	0.904	0.932
175.291	1.196	1.156	1.163	1.43	1.409	1.429	1.468	1.489	1.479	0.503	1.484	0.44				1.198	1.213	1.199	1.196	1.188	1.185	1.201	1.257	1.174	1.247	1.225	1.25				1.235	1.253	1.264	1.417	1.384	1.367	1.317	1.369	1.373	0.942	0.896	0.954
175.791	1.174	1.154	1.16	1.443	1.416	1.453	1.479	1.491	1.475	0.514	1.533	0.444				1.197	1.215	1.199	1.193	1.196	1.167	1.203	1.223	1.18	1.251	1.249	1.249				1.253	1.258	1.26	1.412	1.385	1.365	1.316	1.38	1.37	0.938	0.9	0.92
176.292	1.197	1.159	1.182	1.464	1.412	1.446	1.479	1.517	1.474	0.517	1.612	0.446				1.204	1.21	1.209	1.195	1.193	1.19	1.203	1.225	1.194	1.261	1.22	1.249				1.253	1.26	1.262	1.419	1.387	1.336	1.321	1.37	1.373	0.968	0.899	0.918
176.793	1.173	1.157	1.157	1.435	1.408	1.431	1.461	1.463	1.474	0.527	1.654	0.46				1.197	1.211	1.198	1.199	1.195	1.174	1.225	1.221	1.197	1.257	1.224	1.253				1.251	1.258	1.265	1.412	1.381	1.365	1.334	1.38	1.37	0.926	0.895	0.944
177.294	1.173	1.152	1.158	1.433	1.389	1.418	1.468	1.461	1.473	0.554	1.651	0.463				1.195	1.198	1.194	1.196	1.202	1.191	1.199	1.219	1.175	1.253	1.24	1.244				1.24	1.254	1.268	1.409	1.377	1.338	1.315	1.368	1.364	0.934	0.898	0.917
177.795	1.168	1.15	1.18	1.429	1.419	1.407	1.47	1.456	1.477	0.557	1.655	0.464				1.199	1.215	1.199	1.194	1.195	1.178	1.2	1.222	1.197	1.258	1.22	1.251				1.251	1.261	1.268	1.42	1.38	1.365	1.318	1.369	1.382	0.939	0.921	0.917
178.295	1.143	1.127	1.152	1.422	1.383	1.419	1.461	1.489	1.44	0.561	1.646	0.488				1.196	1.21	1.192	1.198	1.182	1.178	1.198	1.225	1.176	1.223	1.219	1.251				1.238	1.237	1.26	1.415	1.372	1.334	1.314	1.365	1.367	0.924	0.898	0.928
178.796	1.145	1.126	1.154	1.43	1.408	1.423	1.467	1.456	1.428	0.569	1.627	0.465				1.18	1.198	1.197	1.188	1.182	1.173	1.195	1.218	1.184	1.224	1.21	1.24				1.23	1.241	1.264	1.387	1.383	1.335	1.321	1.38	1.34	0.92	0.899	0.908
179.297	1.167	1.123	1.152	1.429	1.383	1.412	1.438	1.464	1.467	0.603	1.635	0.5				1.197	1.217	1.196	1.192	1.187	1.154	1.2	1.218	1.198	1.255	1.221	1.246				1.232	1.24	1.252	1.415	1.361	1.301	1.314	1.365	1.37	0.937	0.901	0.917
179.798	1.121	1.142	1.127	1.394	1.376	1.373	1.429	1.426	1.413	0.589	1.649	0.487				1.175	1.175	1.176	1.166	1.144	1.15	1.189	1.196	1.16	1.194	1.201	1.217				1.2	1.182	1.201	1.327	1.32	1.28	1.285	1.305	1.325	0.921	0.886	0.905
180.299	1.178	1.152	1.151	1.436	1.382	1.378	1.443	1.456	1.437	0.633	1.638	0.505				1.185	1.2	1.208	1.183	1.184	1.171	1.186	1.216	1.164	1.226	1.215	1.237				1.237	1.242	1.273	1.393	1.38	1.312	1.316	1.364	1.349	0.922	0.9	0.924
180.799	1.144	1.152	1.153	1.428	1.382	1.418	1.431	1.454	1.433	0.636	1.638	0.53				1.203	1.216	1.198	1.182	1.182	1.167	1.198	1.22	1.177	1.228	1.25	1.228				1.229	1.234	1.246	1.388	1.378	1.341	1.323	1.367	1.371	0.922	0.925	0.912
181.3	1.156	1.152	1.146	1.429	1.411	1.407	1.439	1.457	1.429	0.647	1.642	0.534				1.195	1.198	1.192	1.191	1.181	1.173	1.195	1.22	1.168	1.218	1.211	1.236				1.224	1.238	1.248	1.362	1.38	1.31	1.315	1.368	1.369	0.948	0.901	0.926
181.801	1.142	1.152	1.146	1.431	1.403	1.418	1.441	1.45	1.428	0.656	1.684	0.543				1.178	1.197	1.186	1.186	1.18	1.173	1.196	1.216	1.178	1.224	1.214	1.236				1.228	1.239	1.245	1.357	1.373	1.311	1.312	1.369	1.338	0.927	0.899	0.92
182.302	1.186	1.155	1.151	1.43	1.411	1.379	1.439	1.457	1.467	0.71	1.65	0.571				1.192	1.195	1.207	1.193	1.193	1.181	1.185	1.221	1.162	1.223	1.214	1.241				1.232	1.235	1.242	1.411	1.38	1.313	1.315	1.366	1.368	0.936	0.899	0.934
182.803	1.171	1.127	1.146	1.409	1.372	1.379	1.434	1.451	1.434	0.727	1.644	0.573				1.18	1.181	1.18	1.182	1.179	1.169	1.186	1.21	1.162	1.221	1.216	1.221				1.202	1.24	1.208	1.384	1.359	1.305	1.312	1.365	1.324	0.938	0.894	0.908
183.304	1.14	1.16	1.152	1.428	1.372	1.373	1.443	1.449	1.423	0.769	1.639	0.575				1.178	1.194	1.183	1.194	1.184	1.197	1.188	1.212	1.164	1.22	1.218	1.215				1.223	1.2	1.24	1.355	1.359	1.305	1.313	1.334	1.322	0.919	0.903	0.91
183.804	1.154	1.144	1.149	1.43	1.379	1.416	1.426	1.439	1.424	0.768	1.64	0.573				1.176	1.182	1.18	1.18	1.156	1.166	1.187	1.217	1.18	1.217	1.238	1.239				1.225	1.2	1.216	1.385	1.358	1.305	1.308	1.368	1.32	0.918	0.895	0.928
184.305	1.14	1.148	1.154	1.428	1.369	1.372	1.428	1.455	1.422	0.784	1.648	0.585				1.174	1.194	1.196	1.196	1.181	1.163	1.188	1.211	1.163	1.216	1.209	1.218				1.206	1.199	1.242	1.356	1.364	1.307	1.314	1.339	1.319	0.924	0.902	0.92
184.806	1.128	1.12	1.151	1.434	1.378	1.367	1.432	1.447	1.429	0.787	1.639	0.604				1.173	1.196	1.184	1.181	1.182	1.173	1.197	1.216	1.16	1.218	1.218	1.225				1.2	1.233	1.216	1.356	1.379	1.309	1.308	1.367	1.342	0.934	0.895	0.931
185.307	1.124	1.124	1.126	1.403	1.373	1.377	1.429	1.457	1.427	0.791	1.629	0.602				1.172	1.176	1.182	1.183	1.186	1.158	1.183	1.201	1.167	1.221	1.213	1.219				1.205	1.198	1.202	1.357	1.361	1.301	1.295	1.339	1.318	0.931	0.9	0.921
185.808	1.153	1.147	1.126	1.434	1.369	1.373	1.425	1.455	1.426	0.803	1.647	0.625				1.177	1.178	1.196	1.177	1.183	1.17	1.2	1.215	1.16	1.222	1.22	1.234				1.206	1.184	1.21	1.358	1.365	1.309	1.306	1.37	1.344	0.925	0.888	0.919
186.308	1.145	1.143	1.15	1.405	1.382	1.379	1.432	1.438	1.41	0.802	1.64	0.643				1.216	1.178	1.193	1.191	1.189	1.172	1.19	1.214	1.164	1.216	1.212	1.25				1.202	1.198	1.206	1.415	1.379	1.311	1.31	1.367	1.364	0.921	0.896	0.918
186.809	1.137	1.153	1.145	1.398	1.368	1.364	1.403	1.414	1.407	0.786	1.636	0.646				1.174	1.178	1.182	1.185	1.181	1.161	1.183	1.215	1.158	1.217	1.216	1.221				1.197	1.196	1.21	1.36	1.363	1.311	1.312	1.364	1.323	0.932	0.888	0.918
187.31	1.144	1.134	1.126	1.399	1.35	1.365	1.406	1.416	1.414	0.783	1.641	0.641				1.173	1.18	1.181	1.18	1.176	1.166	1.187	1.213	1.154	1.215	1.203	1.213				1.208	1.197	1.209	1.357	1.362	1.305	1.297	1.338	1.321	0.919	0.895	0.925
187.811	1.144	1.124	1.128	1.393	1.403	1.378	1.403	1.432	1.403	0.794	1.636	0.65				1.177	1.177	1.183	1.185	1.177	1.152	1.187	1.203	1.18	1.222	1.213	1.219				1.201	1.198	1.211	1.384	1.373	1.306	1.316	1.338	1.322	0.919	0.899	0.922
188.312	1.118	1.128	1.129	1.395	1.348	1.364	1.423	1.408	1.389	0.788	1.63	0.654				1.173	1.183	1.184	1.18	1.182	1.161	1.183	1.214	1.162	1.22	1.203	1.213				1.202	1.181	1.204	1.352	1.355	1.305	1.311	1.334	1.32	0.923	0.885	0.909
188.812	1.123	1.097	1.115	1.368	1.343	1.345	1.404	1.41	1.397	0.789	1.631	0.657				1.122	1.179	1.178	1.155	1.165	1.155	1.183	1.202	1.164	1.192	1.212	1.218				1.199	1.166	1.188	1.345	1.349	1.312	1.292	1.313	1.316	0.932	0.884	0.919
189.313	1.138	1.127	1.122	1.402	1.34	1.356	1.374	1.417	1.41	0.828	1.627	0.683				1.175	1.179	1.183	1.176	1.16	1.164	1.183	1.199	1.159	1.217	1.201	1.22				1.199	1.18	1.188	1.347	1.356	1.302	1.291	1.335	1.32	0.917	0.897	0.908
189.814	1.16	1.15	1.164	1.445	1.367	1.363	1.423	1.417	1.407	0.837	1.642	0.703				1.182	1.175	1.18	1.178	1.155	1.16	1.183	1.214	1.16	1.212	1.212	1.215				1.195	1.178	1.192	1.389	1.357	1.306	1.315	1.336	1.317	0.924	0.897	0.918
190.315	1.151	1.121	1.124	1.372	1.374	1.356	1.402	1.414	1.401	0.866	1.632	0.715				1.142	1.178	1.184	1.179	1.136	1.159	1.185	1.215	1.156	1.222	1.198	1.203				1.201	1.176	1.182	1.379	1.36	1.304	1.293	1.34	1.316	0.92	0.885	0.915
190.816	1.159	1.109	1.152	1.377	1.336	1.362	1.397	1.422	1.385	0.948	1.63	0.715				1.173	1.178	1.179	1.181	1.178	1.152	1.181	1.203	1.168	1.199	1.201	1.217				1.199	1.193	1.188	1.351	1.36	1.317	1.297	1.341	1.321	0.917	0.893	0.924
191.316	1.14	1.128	1.132	1.384	1.341	1.352	1.4	1.411	1.387	0.938	1.638	0.722				1.153	1.183	1.179	1.181	1.164	1.155	1.175	1.199	1.157	1.195	1.203	1.219				1.196	1.175	1.188	1.355	1.377	1.307	1.297	1.312	1.321	0.917	0.896	0.918
191.817	1.118	1.118	1.126	1.375	1.343	1.335	1.375	1.414	1.39	1.02	1.62	0.754				1.117	1.174	1.174	1.175	1.133	1.153	1.178	1.199	1.126	1.187	1.205	1.201				1.198	1.179	1.201	1.35	1.331	1.299	1.306	1.309	1.32	0.907	0.885	0.903
192.318	1.113	1.133	1.126	1.389	1.348	1.358	1.367	1.408	1.383	1.03	1.626	0.75				1.144	1.177	1.183	1.161	1.16	1.138	1.136	1.196	1.164	1.198	1.203	1.198				1.198	1.162	1.183	1.353	1.352	1.31	1.289	1.303	1.318	0.922	0.889	0.92
192.819	1.149	1.13	1.128	1.393	1.332	1.352	1.381	1.417	1.397	1.105	1.633	0.786				1.171	1.18	1.176	1.182	1.178	1.153	1.183	1.196	1.139	1.184	1.202	1.198				1.196	1.175	1.184	1.358	1.374	1.308	1.294	1.338	1.335	0.919	0.899	0.908
193.32	1.123	1.113	1.129	1.397	1.322	1.342	1.372	1.417	1.38	1.166	1.623	0.792				1.174	1.148	1.182	1.178	1.138	1.154	1.137	1.198	1.159	1.194	1.199	1.196				1.195	1.179	1.172	1.354	1.36	1.292	1.291	1.308	1.316	0.92	0.896	0.919
193.821	1.113	1.111	1.13	1.362	1.334	1.356	1.361	1.421	1.384	1.189	1.629	0.829				1.148	1.177	1.175	1.179	1.152	1.153	1.164	1.198	1.137	1.183	1.184	1.194				1.196	1.175	1.16	1.382	1.355	1.303	1.294	1.313	1.318	0.908	0.888	0.904
194.321	1.11	1.113	1.155	1.374	1.334	1.363	1.375	1.414	1.377	1.259	1.591	0.831				1.149	1.178	1.156	1.179	1.181	1.153	1.154	1.2	1.104	1.182	1.194	1.213				1.197	1.182	1.167	1.353	1.356	1.304	1.293	1.339	1.315	0.914	0.887	0.908
194.822	1.104	1.102	1.121	1.365	1.324	1.333	1.359	1.387	1.375	1.307	1.563	0.868				1.116	1.139	1.174	1.138	1.135	1.114	1.134	1.195	1.102	1.183	1.194	1.199				1.178	1.155	1.158	1.344	1.324	1.297	1.288	1.304	1.303	0.909	0.882	0.9
195.323	1.11	1.103	1.128	1.371	1.333	1.347	1.356	1.412	1.379	1.385	1.578	0.883				1.116	1.171	1.155	1.157	1.132	1.156	1.179	1.195	1.104	1.184	1.195	1.197				1.2	1.162	1.162	1.356	1.328	1.294	1.295	1.302	1.316	0.916	0.883	0.91
195.824	1.111	1.126	1.14	1.367	1.336	1.345	1.356	1.407	1.385	1.379	1.592	0.929				1.121	1.176	1.176	1.143	1.164	1.144	1.181	1.199	1.149	1.186	1.196	1.196				1.198	1.166	1.185	1.385	1.361	1.335	1.293	1.335	1.318	0.918	0.886	0.908
196.325	1.111	1.093	1.143	1.365	1.333	1.338	1.348	1.409	1.384	1.44	1.554	0.959				1.178	1.118	1.134	1.139	1.131	1.15	1.138	1.197	1.122	1.179	1.178	1.196				1.184	1.172	1.159	1.348	1.361	1.298	1.291	1.311	1.317	0.91	0.884	0.907
196.825	1.104	1.115	1.128	1.369	1.341	1.383	1.372	1.411	1.384	1.437	1.588	1.006				1.12	1.146	1.152	1.18	1.155	1.145	1.159	1.202	1.128	1.181	1.195	1.206				1.196	1.173	1.158	1.36	1.354	1.307	1.294	1.337	1.321	0.905	0.886	0.904
197.326	1.085	1.127	1.138	1.4	1.336	1.372	1.355	1.414	1.383	1.462	1.618	1.048				1.121	1.171	1.152	1.178	1.134	1.154	1.179	1.197	1.161	1.181	1.194	1.213				1.196	1.167	1.185	1.356	1.359	1.306	1.311	1.338	1.315	0.933	0.884	0.912
197.827	1.108	1.122	1.095	1.372	1.337	1.351	1.358	1.381	1.377	1.49	1.586	1.064				1.185	1.15	1.126	1.167	1.134	1.144	1.138	1.201	1.107	1.183	1.194	1.199				1.189	1.157	1.159	1.382	1.355	1.304	1.287	1.303	1.321	0.936	0.884	0.905
198.328	1.083	1.107	1.124	1.361	1.337	1.354	1.353	1.377	1.38	1.525	1.56	1.144				1.134	1.151	1.132	1.177	1.183	1.145	1.139	1.201	1.127	1.182	1.181	1.2				1.19	1.173	1.161	1.354	1.366	1.307	1.291	1.314	1.316	0.918	0.897	0.906
198.829	1.106	1.096	1.131	1.382	1.319	1.328	1.367	1.408	1.38	1.523	1.564	1.16				1.11	1.145	1.156	1.156	1.154	1.164	1.139	1.191	1.103	1.179	1.185	1.196				1.185	1.155	1.167	1.347	1.364	1.307	1.296	1.334	1.318	0.903	0.887	0.906
199.329	1.081	1.117	1.1	1.395	1.332	1.335	1.358	1.377	1.376	1.546	1.566	1.197				1.116	1.14	1.154	1.178	1.128	1.098	1.159	1.197	1.136	1.183	1.176	1.191				1.194	1.157	1.162	1.353	1.349	1.309	1.289	1.308	1.314	0.916	0.879	0.907
199.83	1.084	1.102	1.092	1.375	1.338	1.324	1.351	1.382	1.38	1.544	1.578	1.245				1.118	1.149	1.131	1.152	1.154	1.154	1.137	1.195	1.106	1.187	1.18	1.195				1.185	1.161	1.164	1.359	1.356	1.308	1.309	1.306	1.334	0.906	0.894	0.906
200.331	1.074	1.11	1.092	1.353	1.343	1.337	1.328	1.38	1.37	1.536	1.564	1.269				1.112	1.15	1.156	1.141	1.133	1.135	1.133	1.195	1.098	1.176	1.18	1.197				1.179	1.159	1.155	1.353	1.358	1.306	1.294	1.306	1.313	0.908	0.885	0.902
200.832	1.086	1.093	1.093	1.361	1.334	1.325	1.327	1.369	1.349	1.556	1.542	1.314				1.106	1.117	1.13	1.133	1.13	1.153	1.161	1.198	1.124	1.183	1.173	1.202				1.193	1.162	1.154	1.359	1.353	1.303	1.287	1.309	1.313	0.904	0.885	0.907
201.333	1.065	1.094	1.096	1.355	1.32	1.329	1.317	1.38	1.375	1.557	1.554	1.374				1.112	1.129	1.129	1.182	1.154	1.133	1.133	1.194	1.154	1.179	1.182	1.192				1.184	1.16	1.157	1.345	1.358	1.29	1.297	1.311	1.316	0.909	0.897	0.906
201.833	1.082	1.092	1.101	1.349	1.338	1.407	1.347	1.381	1.37	1.594	1.569	1.378				1.101	1.116	1.123	1.133	1.136	1.156	1.137	1.2	1.126	1.187	1.18	1.194				1.183	1.156	1.163	1.352	1.321	1.306	1.288	1.312	1.318	0.908	0.886	0.903
202.334	1.109	1.079	1.103	1.359	1.323	1.353	1.328	1.378	1.372	1.6	1.567	1.384				1.114	1.109	1.139	1.136	1.135	1.13	1.131	1.199	1.1	1.161	1.177	1.173				1.188	1.157	1.159	1.354	1.357	1.309	1.293	1.302	1.317	0.9	0.884	0.905
202.835	1.079	1.102	1.109	1.356	1.332	1.326	1.327	1.37	1.378	1.605	1.538	1.429				1.115	1.109	1.127	1.135	1.153	1.151	1.134	1.2	1.101	1.181	1.174	1.195				1.183	1.157	1.158	1.35	1.328	1.311	1.292	1.312	1.314	0.909	0.885	0.901
203.336	1.097	1.092	1.126	1.36	1.337	1.341	1.321	1.378	1.355	1.601	1.535	1.486				1.106	1.112	1.125	1.137	1.132	1.152	1.136	1.183	1.135	1.181	1.179	1.175				1.182	1.16	1.155	1.348	1.329	1.3	1.293	1.309	1.317	0.905	0.883	0.898
203.837	1.096	1.092	1.096	1.358	1.316	1.323	1.318	1.371	1.355	1.603	1.53	1.491				1.112	1.11	1.129	1.131	1.133	1.128	1.132	1.192	1.107	1.166	1.17	1.193				1.18	1.16	1.156	1.346	1.354	1.31	1.288	1.337	1.317	0.905	0.883	0.901
204.338	1.085	1.066	1.096	1.349	1.312	1.341	1.318	1.382	1.365	1.599	1.54	1.501				1.116	1.107	1.113	1.133	1.134	1.132	1.133	1.2	1.097	1.156	1.173	1.189				1.18	1.161	1.154	1.349	1.357	1.302	1.289	1.306	1.312	0.907	0.883	0.902
204.838	1.054	1.092	1.093	1.351	1.322	1.329	1.313	1.372	1.375	1.651	1.532	1.5				1.108	1.104	1.116	1.135	1.122	1.16	1.129	1.196	1.107	1.162	1.176	1.193				1.184	1.153	1.154	1.361	1.329	1.306	1.29	1.311	1.31	0.911	0.882	0.905
205.339	1.092	1.061	1.072	1.323	1.313	1.321	1.303	1.373	1.35	1.598	1.51	1.503				1.092	1.104	1.104	1.132	1.131	1.129	1.125	1.183	1.105	1.162	1.174	1.137				1.157	1.157	1.151	1.344	1.324	1.3	1.293	1.301	1.313	0.9	0.882	0.893
205.84	1.054	1.064	1.087	1.331	1.331	1.321	1.319	1.371	1.349	1.599	1.535	1.553				1.105	1.106	1.116	1.135	1.121	1.093	1.131	1.183	1.097	1.155	1.17	1.172				1.179	1.159	1.154	1.34	1.367	1.31	1.292	1.307	1.317	0.906	0.882	0.887
206.341	1.067	1.064	1.098	1.339	1.302	1.324	1.313	1.383	1.315	1.576	1.504	1.55				1.111	1.111	1.119	1.133	1.136	1.101	1.13	1.196	1.077	1.179	1.174	1.176				1.155	1.151	1.155	1.343	1.324	1.297	1.293	1.308	1.299	0.905	0.882	0.9
206.842	1.105	1.065	1.068	1.328	1.303	1.312	1.313	1.334	1.346	1.597	1.507	1.565				1.09	1.107	1.125	1.133	1.132	1.125	1.118	1.182	1.097	1.155	1.175	1.137				1.157	1.156	1.142	1.33	1.329	1.308	1.293	1.311	1.313	0.905	0.888	0.896
207.342	1.059	1.06	1.068	1.32	1.296	1.305	1.303	1.336	1.348	1.578	1.509	1.561				1.121	1.084	1.125	1.131	1.132	1.1	1.123	1.189	1.093	1.156	1.174	1.134				1.137	1.152	1.152	1.355	1.355	1.294	1.295	1.307	1.312	0.901	0.882	0.893
207.843	1.075	1.07	1.09	1.316	1.29	1.325	1.289	1.342	1.349	1.596	1.5	1.55				1.101	1.087	1.101	1.137	1.153	1.092	1.118	1.182	1.095	1.135	1.149	1.131				1.136	1.143	1.151	1.338	1.322	1.29	1.289	1.301	1.312	0.904	0.881	0.902
208.344	1.056	1.068	1.083	1.314	1.286	1.304	1.308	1.364	1.31	1.597	1.514	1.573				1.095	1.109	1.103	1.136	1.124	1.094	1.134	1.182	1.097	1.159	1.146	1.17				1.142	1.151	1.151	1.348	1.363	1.303	1.294	1.302	1.315	0.904	0.871	0.894
208.845	1.051	1.063	1.067	1.318	1.301	1.324	1.307	1.364	1.357	1.545	1.506	1.568				1.091	1.1	1.114	1.132	1.132	1.093	1.126	1.178	1.096	1.158	1.167	1.174				1.139	1.148	1.136	1.358	1.324	1.308	1.289	1.304	1.312	0.904	0.886	0.894
209.346	1.053	1.06	1.069	1.32	1.292	1.299	1.3	1.369	1.306	1.548	1.508	1.568				1.089	1.085	1.136	1.121	1.119	1.093	1.113	1.183	1.074	1.158	1.147	1.136				1.14	1.14	1.145	1.331	1.331	1.291	1.29	1.302	1.319	0.905	0.882	0.887
209.846	1.051	1.063	1.064	1.332	1.294	1.261	1.304	1.331	1.308	1.551	1.498	1.565				1.09	1.083	1.119	1.125	1.116	1.09	1.114	1.181	1.094	1.155	1.12	1.133				1.158	1.145	1.138	1.336	1.299	1.276	1.286	1.302	1.298	0.892	0.877	0.887
210.347	1.051	1.061	1.065	1.32	1.296	1.265	1.275	1.329	1.303	1.536	1.509	1.564				1.083	1.084	1.102	1.131	1.127	1.091	1.12	1.179	1.099	1.156	1.172	1.13				1.154	1.142	1.141	1.345	1.321	1.28	1.289	1.294	1.299	0.907	0.871	0.888
210.848	1.083	1.14	1.056	1.321	1.295	1.265	1.313	1.332	1.306	1.544	1.51	1.551				1.089	1.083	1.1	1.115	1.128	1.122	1.117	1.186	1.08	1.149	1.112	1.134				1.135	1.138	1.142	1.349	1.322	1.296	1.288	1.284	1.317	0.903	0.872	0.892
211.349	1.067	1.069	1.059	1.325	1.284	1.264	1.281	1.324	1.342	1.537	1.501	1.566				1.118	1.092	1.098	1.117	1.137	1.086	1.114	1.18	1.124	1.156	1.113	1.13				1.131	1.139	1.136	1.326	1.304	1.288	1.288	1.277	1.298	0.903	0.87	0.886
211.85	1.048	1.06	1.059	1.317	1.295	1.294	1.271	1.33	1.307	1.537	1.494	1.538				1.088	1.079	1.094	1.115	1.118	1.115	1.116	1.18	1.1	1.149	1.119	1.133				1.137	1.144	1.138	1.345	1.325	1.279	1.287	1.284	1.297	0.906	0.872	0.888
212.35	1.092	1.053	1.08	1.355	1.292	1.303	1.275	1.327	1.312	1.528	1.504	1.562				1.085	1.088	1.1	1.116	1.12	1.092	1.13	1.18	1.097	1.15	1.148	1.126				1.138	1.142	1.136	1.335	1.322	1.292	1.291	1.284	1.296	0.905	0.88	0.887
212.851	1.023	1.058	1.037	1.307	1.292	1.261	1.262	1.331	1.305	1.538	1.491	1.555				1.071	1.103	1.095	1.119	1.113	1.092	1.116	1.178	1.096	1.127	1.146	1.129				1.135	1.113	1.138	1.35	1.301	1.283	1.289	1.303	1.294	0.906	0.875	0.881
213.352	1.047	1.062	1.043	1.285	1.294	1.297	1.305	1.333	1.308	1.546	1.495	1.559				1.071	1.074	1.099	1.116	1.117	1.092	1.127	1.179	1.074	1.151	1.142	1.134				1.135	1.138	1.137	1.35	1.299	1.288	1.287	1.301	1.297	0.905	0.867	0.885
213.853	1.024	1.056	1.055	1.317	1.258	1.264	1.276	1.335	1.306	1.537	1.488	1.562				1.086	1.086	1.091	1.115	1.115	1.091	1.112	1.177	1.076	1.131	1.118	1.134				1.127	1.143	1.113	1.346	1.327	1.281	1.288	1.28	1.298	0.902	0.871	0.887
214.354	1.022	1.042	1.036	1.312	1.265	1.258	1.25	1.323	1.309	1.54	1.492	1.541				1.072	1.089	1.086	1.115	1.112	1.091	1.117	1.183	1.089	1.126	1.108	1.129				1.133	1.136	1.143	1.326	1.302	1.275	1.286	1.284	1.296	0.906	0.866	0.878
214.855	1.033	1.034	1.04	1.285	1.285	1.266	1.268	1.328	1.298	1.537	1.49	1.54				1.085	1.074	1.097	1.114	1.113	1.077	1.115	1.183	1.101	1.126	1.117	1.129				1.126	1.141	1.136	1.321	1.332	1.284	1.294	1.281	1.298	0.905	0.872	0.885
215.355	1.015	1.041	1.033	1.281	1.267	1.263	1.257	1.331	1.302	1.531	1.497	1.525				1.069	1.084	1.095	1.11	1.128	1.088	1.111	1.158	1.075	1.125	1.114	1.131				1.116	1.113	1.114	1.335	1.301	1.273	1.287	1.282	1.292	0.904	0.872	0.884
215.856	1.02	1.051	1.033	1.279	1.257	1.264	1.256	1.332	1.306	1.535	1.497	1.509				1.076	1.087	1.098	1.113	1.113	1.117	1.117	1.183	1.071	1.127	1.115	1.13				1.132	1.116	1.112	1.337	1.351	1.283	1.29	1.281	1.298	0.905	0.873	0.863
216.357	1.015	1.046	1.043	1.273	1.277	1.257	1.244	1.305	1.302	1.543	1.453	1.507				1.077	1.065	1.092	1.113	1.112	1.096	1.114	1.157	1.069	1.128	1.114	1.129				1.123	1.113	1.097	1.328	1.304	1.301	1.287	1.302	1.297	0.905	0.873	0.885
216.858	1.021	1.026	1.031	1.27	1.264	1.264	1.238	1.332	1.297	1.534	1.453	1.503				1.068	1.074	1.093	1.112	1.124	1.076	1.118	1.178	1.074	1.125	1.117	1.125				1.118	1.087	1.111	1.321	1.326	1.283	1.286	1.278	1.296	0.905	0.871	0.88
217.359	1.016	1.028	1.029	1.282	1.255	1.265	1.255	1.301	1.303	1.534	1.489	1.497				1.069	1.086	1.092	1.117	1.113	1.092	1.114	1.183	1.071	1.123	1.108	1.13				1.116	1.091	1.097	1.334	1.328	1.275	1.288	1.285	1.291	0.909	0.87	0.889
217.859	1.019	1.022	1.04	1.282	1.265	1.259	1.235	1.317	1.289	1.537	1.487	1.533				1.074	1.068	1.097	1.114	1.114	1.131	1.117	1.185	1.074	1.132	1.107	1.127				1.117	1.087	1.112	1.327	1.312	1.298	1.292	1.299	1.297	0.905	0.872	0.885
218.36	1.016	1.044	1.033	1.266	1.264	1.257	1.261	1.323	1.291	1.536	1.492	1.537				1.076	1.086	1.094	1.114	1.122	1.084	1.119	1.181	1.098	1.127	1.112	1.117				1.113	1.111	1.099	1.349	1.327	1.286	1.291	1.295	1.296	0.906	0.869	0.88
218.861	1.013	1.024	1.028	1.264	1.312	1.255	1.248	1.306	1.29	1.5	1.445	1.502				1.063	1.076	1.107	1.113	1.107	1.075	1.113	1.161	1.076	1.124	1.108	1.114				1.116	1.088	1.095	1.332	1.298	1.288	1.285	1.278	1.293	0.905	0.867	0.886
219.362	1.014	1.052	1.03	1.28	1.267	1.255	1.239	1.317	1.287	1.533	1.45	1.498				1.08	1.07	1.094	1.115	1.118	1.091	1.115	1.174	1.089	1.124	1.108	1.112				1.111	1.086	1.096	1.328	1.32	1.28	1.283	1.275	1.295	0.903	0.867	0.862
219.863	1.017	1	1.035	1.257	1.255	1.25	1.241	1.296	1.286	1.535	1.455	1.505				1.069	1.071	1.089	1.108	1.093	1.08	1.114	1.152	1.074	1.127	1.108	1.112				1.114	1.081	1.098	1.333	1.325	1.284	1.286	1.287	1.297	0.906	0.867	0.883
220.363	1.001	0.999	1.028	1.286	1.263	1.257	1.243	1.309	1.288	1.521	1.445	1.508				1.068	1.073	1.09	1.113	1.11	1.092	1.113	1.179	1.076	1.122	1.107	1.113				1.116	1.09	1.097	1.334	1.324	1.285	1.287	1.276	1.295	0.903	0.873	0.865
220.864	1.025	1.018	1.018	1.263	1.263	1.258	1.212	1.299	1.28	1.537	1.451	1.495				1.067	1.067	1.074	1.109	1.116	1.075	1.109	1.156	1.074	1.126	1.103	1.112				1.113	1.084	1.097	1.342	1.323	1.281	1.286	1.299	1.296	0.901	0.87	0.86
221.365	1.052	1.028	1.012	1.253	1.265	1.247	1.217	1.292	1.282	1.508	1.45	1.503				1.061	1.069	1.103	1.117	1.108	1.089	1.113	1.156	1.076	1.125	1.11	1.111				1.114	1.082	1.095	1.327	1.294	1.289	1.288	1.277	1.295	0.901	0.869	0.856
221.866	1.011	1.01	1.021	1.258	1.225	1.254	1.233	1.289	1.272	1.493	1.446	1.499				1.069	1.065	1.079	1.086	1.094	1.076	1.11	1.129	1.069	1.123	1.102	1.11				1.109	1.087	1.092	1.322	1.299	1.279	1.287	1.273	1.295	0.905	0.87	0.864
222.367	0.994	1.044	1.032	1.256	1.258	1.258	1.207	1.287	1.286	1.532	1.449	1.502				1.069	1.064	1.094	1.111	1.113	1.088	1.109	1.156	1.073	1.128	1.108	1.109				1.113	1.088	1.097	1.332	1.293	1.293	1.288	1.28	1.295	0.891	0.867	0.864
222.867	0.993	1.006	1.028	1.253	1.263	1.291	1.213	1.294	1.285	1.524	1.433	1.495				1.019	1.071	1.089	1.113	1.115	1.086	1.111	1.129	1.069	1.126	1.096	1.116				1.113	1.086	1.09	1.328	1.297	1.289	1.285	1.293	1.297	0.903	0.871	0.873
223.368	0.992	0.994	1.051	1.241	1.256	1.236	1.211	1.281	1.272	1.481	1.444	1.498				1.066	1.067	1.072	1.11	1.104	1.079	1.112	1.159	1.073	1.12	1.104	1.112				1.109	1.068	1.092	1.349	1.301	1.282	1.283	1.281	1.298	0.902	0.849	0.864
223.869	1.009	1.006	1.036	1.268	1.262	1.242	1.234	1.288	1.278	1.485	1.485	1.498				1.066	1.065	1.095	1.115	1.094	1.091	1.117	1.156	1.072	1.125	1.098	1.121				1.113	1.116	1.095	1.35	1.331	1.281	1.286	1.301	1.304	0.902	0.871	0.888
224.37	0.986	1.007	1.055	1.253	1.258	1.258	1.214	1.293	1.272	1.531	1.441	1.498				1.046	1.066	1.077	1.111	1.115	1.088	1.114	1.136	1.073	1.123	1.111	1.112				1.112	1.087	1.081	1.351	1.323	1.289	1.29	1.278	1.296	0.903	0.867	0.88
224.871	0.986	0.992	1.031	1.26	1.227	1.242	1.211	1.287	1.271	1.488	1.447	1.497				1.069	1.045	1.078	1.109	1.096	1.075	1.116	1.156	1.071	1.125	1.108	1.112				1.11	1.086	1.082	1.327	1.319	1.284	1.288	1.276	1.298	0.903	0.87	0.863
225.372	1.015	0.994	1.059	1.243	1.252	1.247	1.21	1.289	1.27	1.478	1.434	1.502				1.07	1.073	1.085	1.114	1.107	1.089	1.114	1.181	1.072	1.127	1.11	1.112				1.11	1.083	1.094	1.343	1.332	1.291	1.278	1.3	1.298	0.899	0.851	0.879
225.872	1.009	0.993	1.023	1.244	1.251	1.257	1.209	1.281	1.276	1.525	1.435	1.5				1.072	1.065	1.074	1.113	1.099	1.084	1.109	1.16	1.069	1.123	1.103	1.112				1.109	1.081	1.088	1.346	1.318	1.287	1.276	1.295	1.297	0.906	0.849	0.836
226.373	1.011	1.005	1.043	1.244	1.251	1.245	1.204	1.284	1.273	1.484	1.437	1.489				1.048	1.049	1.084	1.113	1.092	1.072	1.114	1.152	1.072	1.088	1.089	1.114				1.112	1.081	1.087	1.348	1.298	1.288	1.288	1.295	1.3	0.904	0.846	0.864
226.874	0.982	1.003	1.053	1.255	1.221	1.222	1.202	1.294	1.269	1.523	1.44	1.489				1.07	1.05	1.076	1.111	1.097	1.077	1.097	1.158	1.07	1.123	1.109	1.107				1.112	1.075	1.091	1.348	1.299	1.284	1.292	1.28	1.297	0.905	0.868	0.87
227.375	1.007	0.991	1.051	1.242	1.222	1.238	1.213	1.281	1.266	1.49	1.448	1.491				1.047	1.071	1.088	1.112	1.101	1.084	1.112	1.155	1.069	1.123	1.103	1.112				1.11	1.077	1.093	1.358	1.321	1.304	1.287	1.299	1.296	0.904	0.847	0.886
227.876	0.983	0.994	1.024	1.236	1.212	1.241	1.199	1.292	1.271	1.48	1.43	1.495				1.048	1.041	1.073	1.097	1.09	1.077	1.115	1.154	1.07	1.092	1.101	1.104				1.112	1.061	1.075	1.32	1.321	1.285	1.284	1.272	1.296	0.903	0.827	0.838
228.376	0.981	0.993	1.044	1.237	1.219	1.222	1.198	1.28	1.271	1.482	1.435	1.5				1.049	1.043	1.075	1.109	1.094	1.071	1.095	1.13	1.072	1.099	1.088	1.105				1.095	1.079	1.079	1.332	1.294	1.283	1.273	1.28	1.294	0.904	0.826	0.844
228.877	0.985	1.028	1.045	1.255	1.221	1.244	1.197	1.282	1.27	1.486	1.433	1.487				1.048	1.071	1.074	1.101	1.099	1.073	1.106	1.121	1.067	1.1	1.109	1.112				1.11	1.073	1.088	1.335	1.322	1.287	1.28	1.279	1.297	0.907	0.83	0.839
229.378	0.981	1.001	1.047	1.218	1.225	1.238	1.168	1.268	1.268	1.485	1.431	1.498				1.015	1.039	1.076	1.108	1.096	1.07	1.109	1.125	1.072	1.109	1.088	1.103				1.109	1.064	1.075	1.325	1.3	1.302	1.287	1.28	1.297	0.886	0.847	0.838
229.879	0.988	0.993	0.987	1.239	1.229	1.239	1.207	1.278	1.272	1.486	1.433	1.505				1.038	1.065	1.078	1.112	1.108	1.077	1.097	1.154	1.072	1.112	1.106	1.099				1.109	1.06	1.078	1.346	1.294	1.306	1.289	1.28	1.302	0.904	0.827	0.864
230.38	0.981	1.004	0.985	1.247	1.22	1.221	1.2	1.268	1.263	1.487	1.434	1.496				1.012	1.051	1.07	1.11	1.093	1.076	1.095	1.153	1.068	1.094	1.103	1.103				1.106	1.066	1.076	1.329	1.295	1.28	1.284	1.278	1.301	0.888	0.83	0.839
230.88	1.012	0.982	0.999	1.235	1.225	1.227	1.198	1.257	1.242	1.467	1.418	1.493				1.011	1.037	1.064	1.094	1.083	1.072	1.091	1.12	1.067	1.092	1.085	1.102				1.094	1.062	1.073	1.329	1.289	1.285	1.276	1.269	1.297	0.87	0.827	0.832
231.381	0.981	0.99	0.985	1.253	1.217	1.215	1.197	1.265	1.264	1.452	1.42	1.492				1.012	1.04	1.076	1.088	1.091	1.071	1.089	1.114	1.064	1.089	1.08	1.101				1.094	1.053	1.075	1.316	1.293	1.289	1.277	1.274	1.294	0.889	0.828	0.833
231.882	0.969	0.987	0.967	1.22	1.219	1.217	1.203	1.259	1.241	1.455	1.386	1.489				1.013	1.044	1.074	1.092	1.094	1.117	1.102	1.118	1.054	1.09	1.08	1.093				1.086	1.062	1.072	1.323	1.287	1.28	1.274	1.277	1.295	0.868	0.822	0.837
232.383	1.001	0.992	0.983	1.22	1.247	1.232	1.162	1.281	1.247	1.446	1.414	1.451				1.012	1.017	1.024	1.097	1.095	1.07	1.109	1.121	1.063	1.092	1.089	1.103				1.105	1.061	1.073	1.327	1.3	1.304	1.285	1.278	1.297	0.89	0.82	0.833
232.884	0.968	0.984	0.972	1.214	1.217	1.214	1.165	1.26	1.241	1.434	1.389	1.444				1.012	1.012	1.025	1.091	1.09	1.065	1.093	1.129	1.061	1.089	1.081	1.099				1.09	1.054	1.072	1.337	1.301	1.288	1.277	1.269	1.288	0.869	0.82	0.836
233.384	0.985	0.987	0.963	1.211	1.196	1.217	1.169	1.256	1.246	1.434	1.418	1.449				1.044	1.014	1.064	1.106	1.093	1.073	1.097	1.118	1.059	1.091	1.085	1.101				1.088	1.049	1.073	1.326	1.294	1.282	1.274	1.279	1.291	0.872	0.826	0.834
233.885	1.004	0.967	0.974	1.203	1.204	1.216	1.157	1.269	1.245	1.436	1.417	1.493				1.009	1.051	1.043	1.111	1.091	1.094	1.092	1.126	1.07	1.092	1.087	1.101				1.089	1.055	1.069	1.324	1.304	1.28	1.272	1.275	1.299	0.868	0.821	0.834
234.386	0.985	0.989	0.961	1.202	1.211	1.22	1.168	1.254	1.247	1.433	1.388	1.435				1.011	1.008	1.016	1.094	1.1	1.072	1.094	1.12	1.067	1.089	1.068	1.102				1.089	1.055	1.07	1.326	1.299	1.274	1.273	1.289	1.298	0.872	0.821	0.834
234.887	0.949	0.969	0.962	1.204	1.204	1.212	1.166	1.255	1.249	1.432	1.409	1.447				1.009	1.009	1.023	1.093	1.092	1.061	1.088	1.121	1.064	1.09	1.074	1.096				1.087	1.058	1.068	1.318	1.297	1.284	1.274	1.267	1.291	0.866	0.817	0.84
235.388	0.975	0.963	1.015	1.209	1.213	1.217	1.163	1.256	1.211	1.435	1.415	1.433				1.009	1.011	1.024	1.095	1.05	1.074	1.094	1.119	1.059	1.086	1.071	1.096				1.091	1.051	1.071	1.324	1.272	1.269	1.278	1.277	1.296	0.868	0.819	0.835
235.889	0.952	0.967	0.939	1.202	1.201	1.205	1.136	1.218	1.219	1.435	1.38	1.43				0.999	1.011	1.021	1.089	1.05	1.06	1.086	1.114	1.055	1.089	1.069	1.093				1.084	1.051	1.07	1.32	1.276	1.276	1.265	1.269	1.297	0.867	0.817	0.827
236.389	0.966	0.972	0.965	1.213	1.186	1.228	1.162	1.256	1.219	1.435	1.417	1.434				1.093	1.012	1.02	1.092	1.065	1.07	1.09	1.123	1.056	1.088	1.078	1.101				1.094	1.058	1.075	1.346	1.302	1.282	1.275	1.276	1.302	0.867	0.818	0.834
236.89	0.947	1.006	0.958	1.209	1.202	1.214	1.152	1.255	1.214	1.437	1.381	1.43				0.994	1.032	1.017	1.09	1.061	1.072	1.097	1.125	1.058	1.069	1.071	1.097				1.091	1.056	1.068	1.326	1.29	1.283	1.275	1.275	1.293	0.865	0.823	0.83
237.391	0.95	0.967	0.943	1.204	1.19	1.218	1.161	1.249	1.243	1.438	1.415	1.439				1.007	1.008	1.024	1.109	1.089	1.073	1.094	1.125	1.059	1.093	1.078	1.08				1.085	1.036	1.067	1.332	1.318	1.282	1.273	1.283	1.297	0.866	0.812	0.834
237.892	0.92	0.969	0.932	1.2	1.183	1.182	1.134	1.257	1.216	1.428	1.378	1.431				0.996	1.005	1.017	1.093	1.111	1.058	1.084	1.111	1.061	1.062	1.071	1.05				1.045	1.047	1.053	1.312	1.273	1.266	1.267	1.266	1.293	0.866	0.812	0.828
238.393	0.943	0.985	0.94	1.211	1.197	1.188	1.141	1.261	1.218	1.431	1.426	1.433				1.001	1.059	1.016	1.087	1.086	1.074	1.084	1.114	1.059	1.084	1.07	1.095				1.063	1.038	1.067	1.335	1.301	1.28	1.272	1.269	1.292	0.866	0.807	0.835
238.893	0.955	0.967	0.964	1.169	1.183	1.189	1.132	1.217	1.214	1.435	1.375	1.433				0.996	1.014	1.018	1.092	1.042	1.059	1.09	1.122	1.061	1.065	1.071	1.077				1.092	1.05	1.055	1.332	1.275	1.271	1.276	1.278	1.293	0.868	0.821	0.831
239.394	0.928	0.967	0.967	1.2	1.185	1.192	1.157	1.213	1.213	1.431	1.378	1.431				1.002	1.004	1.018	1.09	1.064	1.073	1.095	1.12	1.059	1.068	1.074	1.099				1.086	1.055	1.071	1.322	1.282	1.272	1.268	1.277	1.294	0.87	0.81	0.831
239.895	0.93	0.96	0.938	1.171	1.183	1.193	1.139	1.213	1.211	1.431	1.374	1.436				0.995	1.007	1.011	1.092	1.068	1.072	1.09	1.119	1.059	1.066	1.071	1.077				1.091	1.04	1.052	1.325	1.293	1.275	1.27	1.269	1.292	0.87	0.803	0.827
240.396	0.931	0.989	0.938	1.174	1.189	1.19	1.136	1.217	1.212	1.434	1.373	1.416				0.993	0.997	0.999	1.084	1.067	1.06	1.094	1.121	1.058	1.081	1.073	1.094				1.065	1.038	1.066	1.327	1.27	1.282	1.275	1.28	1.296	0.866	0.804	0.82
240.897	0.927	0.962	0.958	1.256	1.187	1.191	1.146	1.217	1.215	1.426	1.38	1.429				0.992	1.038	1.013	1.087	1.081	1.071	1.092	1.118	1.057	1.07	1.067	1.075				1.083	1.04	1.053	1.332	1.299	1.268	1.271	1.269	1.29	0.863	0.811	0.828
241.397	0.93	0.981	0.966	1.232	1.175	1.182	1.14	1.216	1.214	1.43	1.381	1.403				0.993	0.991	0.997	1.091	1.036	1.075	1.094	1.112	1.06	1.063	1.072	1.044				1.061	1.039	1.051	1.331	1.296	1.271	1.268	1.272	1.297	0.862	0.802	0.834
241.898	0.926	0.969	0.934	1.196	1.198	1.189	1.139	1.219	1.216	1.435	1.37	1.43				0.994	1.006	1.015	1.091	1.086	1.09	1.092	1.118	1.058	1.062	1.076	1.07				1.087	1.038	1.06	1.33	1.293	1.273	1.275	1.278	1.294	0.864	0.811	0.817
242.399	0.926	0.994	0.931	1.155	1.18	1.184	1.133	1.213	1.217	1.428	1.37	1.403				0.992	1.002	1.013	1.09	1.04	1.066	1.088	1.114	1.062	1.063	1.069	1.097				1.061	1.039	1.05	1.322	1.288	1.28	1.276	1.268	1.295	0.87	0.805	0.829
242.9	0.923	0.936	0.931	1.166	1.186	1.176	1.135	1.211	1.2	1.431	1.364	1.43				0.99	0.996	1.01	1.087	1.039	1.061	1.07	1.112	1.056	1.059	1.068	1.074				1.064	1.033	1.052	1.322	1.3	1.274	1.274	1.277	1.296	0.865	0.804	0.817
243.401	0.94	0.932	0.953	1.15	1.183	1.156	1.115	1.216	1.204	1.432	1.37	1.386				0.982	0.995	1.015	1.087	1.031	1.06	1.09	1.114	1.058	1.054	1.07	1.046				1.039	1.041	1.049	1.324	1.283	1.279	1.275	1.271	1.291	0.862	0.802	0.813
243.901	0.919	0.933	0.929	1.167	1.183	1.186	1.138	1.21	1.219	1.421	1.366	1.38				0.981	1.001	0.994	1.083	1.041	1.062	1.069	1.118	1.054	1.058	1.056	1.043				1.063	1.042	1.052	1.307	1.264	1.27	1.278	1.264	1.296	0.864	0.802	0.818
244.402	0.925	0.935	0.93	1.163	1.165	1.187	1.12	1.199	1.2	1.4	1.368	1.415				0.991	1.007	1.014	1.072	1.034	1.061	1.086	1.115	1.055	1.057	1.068	1.042				1.063	1.031	1.024	1.319	1.299	1.272	1.267	1.266	1.297	0.864	0.811	0.815
244.903	0.961	0.936	0.944	1.163	1.165	1.179	1.136	1.217	1.202	1.44	1.376	1.412				0.994	1.004	0.995	1.086	1.081	1.061	1.087	1.123	1.055	1.064	1.068	1.071				1.065	1.036	1.054	1.325	1.293	1.279	1.271	1.276	1.293	0.865	0.816	0.83
245.404	0.924	0.938	1.036	1.143	1.179	1.158	1.116	1.213	1.211	1.433	1.37	1.369				0.982	0.994	0.996	1.086	1.092	1.062	1.063	1.118	1.055	1.057	1.066	1.044				1.042	1.029	1.051	1.317	1.286	1.272	1.269	1.267	1.295	0.863	0.804	0.811
245.905	0.928	0.957	0.933	1.156	1.184	1.153	1.139	1.217	1.202	1.43	1.37	1.412				0.988	0.991	0.995	1.093	1.045	1.065	1.09	1.119	1.055	1.059	1.053	1.048				1.035	1.052	1.052	1.323	1.3	1.286	1.272	1.271	1.294	0.864	0.818	0.82
246.406	0.92	0.96	0.932	1.164	1.177	1.185	1.139	1.211	1.196	1.43	1.364	1.383				0.982	0.99	0.993	1.085	1.043	1.05	1.089	1.117	1.057	1.06	1.064	1.037				1.041	1.031	1.046	1.324	1.282	1.284	1.271	1.275	1.294	0.864	0.814	0.816
246.906	0.919	0.959	0.933	1.156	1.176	1.157	1.115	1.208	1.198	1.412	1.37	1.375				0.985	1.044	0.996	1.07	1.035	1.057	1.04	1.119	1.056	1.059	1.072	1.043				1.036	1.039	1.021	1.331	1.294	1.273	1.272	1.27	1.291	0.863	0.8	0.819
247.407	0.921	0.964	0.93	1.169	1.158	1.154	1.113	1.208	1.2	1.431	1.374	1.414				0.99	0.984	0.994	1.066	1.041	1.055	1.065	1.114	1.056	1.056	1.05	1.069				1.035	1.032	1.048	1.33	1.278	1.271	1.268	1.275	1.295	0.867	0.801	0.817
247.908	0.9	0.933	0.93	1.172	1.174	1.188	1.133	1.215	1.197	1.431	1.369	1.383				0.994	0.983	1.009	1.065	1.065	1.065	1.093	1.12	1.059	1.058	1.049	1.046				1.036	1.036	1.047	1.327	1.295	1.281	1.272	1.27	1.294	0.866	0.799	0.817
248.409	0.9	0.926	0.959	1.141	1.154	1.154	1.112	1.201	1.195	1.428	1.362	1.377				0.981	0.992	0.994	1.059	1.037	1.063	1.066	1.12	1.059	1.059	1.054	1.045				1.034	1.033	1.024	1.326	1.269	1.277	1.27	1.267	1.3	0.868	0.803	0.814
248.91	0.917	0.934	0.934	1.152	1.179	1.153	1.116	1.214	1.199	1.428	1.365	1.382				0.979	0.982	1.014	1.089	1.061	1.057	1.092	1.116	1.06	1.062	1.069	1.069				1.04	1.044	1.048	1.321	1.299	1.27	1.272	1.273	1.318	0.866	0.803	0.832
249.41	0.922	0.953	0.924	1.155	1.163	1.195	1.114	1.186	1.199	1.425	1.372	1.382				0.979	0.978	0.995	1.06	1.029	1.061	1.062	1.119	1.032	1.05	1.064	1.046				1.027	1.041	1.044	1.321	1.29	1.269	1.269	1.27	1.3	0.86	0.804	0.814
249.911	0.923	0.929	0.926	1.151	1.154	1.163	1.119	1.214	1.205	1.435	1.37	1.381				0.982	0.993	0.991	1.066	1.029	1.062	1.089	1.114	1.051	1.069	1.047	1.041				1.033	1.036	1.026	1.317	1.292	1.279	1.274	1.278	1.302	0.864	0.807	0.815
250.412	0.916	0.932	0.923	1.168	1.157	1.145	1.112	1.197	1.198	1.407	1.373	1.377				0.983	0.994	0.991	1.067	1.053	1.064	1.092	1.111	1.058	1.055	1.067	1.043				1.039	1.038	1.022	1.324	1.271	1.273	1.27	1.272	1.294	0.868	0.802	0.818
250.913	0.894	0.917	0.928	1.152	1.153	1.145	1.109	1.21	1.178	1.411	1.367	1.373				0.98	0.982	0.992	1.04	1.039	1.067	1.04	1.121	1.058	1.057	1.047	1.037				1.017	1.034	1.024	1.32	1.271	1.28	1.273	1.279	1.295	0.855	0.803	0.814
251.414	0.912	0.913	0.99	1.145	1.153	1.142	1.116	1.19	1.18	1.378	1.364	1.373				0.979	0.989	0.997	1.082	1.037	1.055	1.086	1.117	1.056	1.057	1.07	1.033				1.035	1.04	1.024	1.324	1.267	1.281	1.274	1.272	1.303	0.851	0.804	0.817
251.914	0.92	0.931	0.922	1.14	1.152	1.154	1.111	1.184	1.178	1.406	1.366	1.377				0.98	0.984	0.995	1.066	1.055	1.058	1.082	1.12	1.059	1.051	1.062	1.042				1.029	1.038	1.044	1.326	1.293	1.271	1.272	1.28	1.29	0.862	0.803	0.815
252.415	0.888	0.916	0.929	1.142	1.136	1.148	1.108	1.19	1.193	1.381	1.36	1.373				0.977	0.978	0.99	1.038	1.043	1.062	1.065	1.118	1.053	1.06	1.052	1.044				1.034	1.006	1.024	1.317	1.283	1.286	1.269	1.264	1.297	0.867	0.796	0.814
252.916	0.894	0.957	0.928	1.121	1.177	1.183	1.111	1.198	1.182	1.376	1.367	1.37				0.959	0.978	0.992	1.044	1.028	1.058	1.06	1.116	1.037	1.053	1.046	1.039				1.025	1.021	1	1.316	1.292	1.25	1.275	1.275	1.29	0.853	0.801	0.811
253.417	0.921	0.911	0.924	1.119	1.165	1.146	1.109	1.184	1.174	1.381	1.341	1.379				0.976	0.985	0.98	1.036	1.039	1.055	1.035	1.118	1.034	1.059	1.05	1.04				1.03	1.035	1.025	1.323	1.286	1.279	1.273	1.273	1.291	0.852	0.805	0.814
253.918	0.95	0.906	0.931	1.142	1.159	1.198	1.112	1.183	1.173	1.399	1.357	1.377				0.981	0.98	0.991	1.035	1.058	1.066	1.07	1.111	1.055	1.053	1.043	1.041				1.03	1.039	1.022	1.328	1.27	1.276	1.273	1.275	1.296	0.864	0.799	0.807
254.418	0.89	0.913	0.912	1.136	1.134	1.142	1.109	1.182	1.177	1.374	1.338	1.369				0.975	0.958	0.979	1.039	1.036	1.054	1.033	1.117	1.056	1.051	1.042	1.023				1.01	1.029	1.024	1.304	1.266	1.276	1.272	1.264	1.29	0.853	0.795	0.805
254.919	0.894	0.913	0.903	1.125	1.133	1.139	1.106	1.185	1.174	1.378	1.332	1.368				0.975	0.978	0.989	1.063	1.024	1.056	1.041	1.113	1.035	1.022	1.013	1.04				1.011	1.028	1.002	1.317	1.268	1.285	1.27	1.27	1.294	0.851	0.795	0.808
255.42	0.891	0.906	0.909	1.139	1.129	1.152	1.108	1.183	1.173	1.372	1.355	1.368				0.959	0.977	0.978	1.036	1.034	1.059	1.03	1.103	1.033	1.052	1.014	1.042				1.032	1.033	1.001	1.306	1.283	1.276	1.267	1.271	1.296	0.857	0.795	0.814
255.921	0.937	0.905	0.902	1.118	1.131	1.127	1.103	1.183	1.171	1.379	1.337	1.367				0.959	0.978	0.988	1.044	1.03	1.055	1.036	1.1	1.019	1.028	1.008	1.037				1.017	1.03	1	1.314	1.291	1.278	1.249	1.271	1.289	0.848	0.789	0.807
256.422	0.964	0.912	0.911	1.126	1.126	1.146	1.109	1.18	1.173	1.372	1.338	1.362				0.957	0.976	0.981	1.038	1.032	1.056	1.058	1.104	1.019	1.022	1.015	1.036				1.015	1.033	0.996	1.32	1.263	1.274	1.273	1.27	1.295	0.862	0.791	0.815
256.923	0.918	0.917	0.907	1.119	1.128	1.128	1.086	1.154	1.171	1.367	1.333	1.367				0.977	0.975	0.977	1.032	1.035	1.061	1.056	1.112	1.033	1.05	1.015	1.023				1.017	0.98	1.002	1.312	1.26	1.278	1.271	1.254	1.288	0.853	0.792	0.813
257.423	0.872	0.907	0.954	1.114	1.124	1.147	1.085	1.178	1.171	1.38	1.325	1.375				0.956	0.978	0.977	1.03	1.011	1.031	1.032	1.113	1.033	1.02	1.01	1.019				1.011	1.015	1.001	1.312	1.264	1.27	1.243	1.277	1.292	0.85	0.788	0.805
257.924	0.884	0.903	0.909	1.116	1.127	1.12	1.082	1.183	1.164	1.378	1.356	1.36				0.976	0.981	0.982	1.033	1.042	1.056	1.036	1.098	1.034	1.03	1.014	1.024				1.015	1.012	0.991	1.322	1.266	1.278	1.251	1.274	1.282	0.85	0.798	0.81
258.425	0.877	0.907	0.907	1.119	1.126	1.107	1.082	1.151	1.168	1.369	1.326	1.366				0.936	0.986	0.98	1.029	1.019	1.062	1.033	1.116	1.02	1.025	1.008	1.018				1.01	1.014	0.999	1.312	1.276	1.277	1.267	1.272	1.276	0.856	0.793	0.804
258.926	0.905	0.905	0.91	1.115	1.13	1.121	1.078	1.179	1.177	1.358	1.33	1.365				0.957	0.956	0.972	1.032	1.016	1.056	1.031	1.098	1.017	1.031	1.012	1.014				1.01	1.006	0.99	1.295	1.292	1.267	1.271	1.273	1.279	0.851	0.785	0.803
259.427	0.886	0.905	0.905	1.116	1.125	1.117	1.081	1.156	1.137	1.359	1.312	1.371				0.928	0.978	0.98	1.034	1.025	1.052	1.064	1.116	1.018	1.023	1.003	1.02				1.007	0.986	0.981	1.319	1.263	1.273	1.274	1.251	1.27	0.849	0.788	0.804
259.927	0.872	0.903	0.908	1.117	1.127	1.111	1.079	1.155	1.143	1.329	1.315	1.365				0.932	0.952	0.976	1.043	1.029	1.027	1.036	1.096	1.019	1.02	1.011	1.021				1.006	0.987	0.992	1.319	1.267	1.274	1.272	1.276	1.295	0.851	0.782	0.804
260.428	0.87	0.881	0.903	1.113	1.119	1.114	1.08	1.152	1.146	1.357	1.318	1.336				0.927	0.959	0.975	1.038	1.015	1.037	1.027	1.095	1.014	1.023	1.006	1.016				1.004	0.987	0.999	1.301	1.276	1.279	1.252	1.27	1.287	0.851	0.779	0.802
260.929	0.87	0.904	0.903	1.121	1.123	1.128	1.083	1.178	1.143	1.359	1.317	1.369				0.95	0.977	0.982	1.032	1.04	1.06	1.058	1.096	1.036	1.026	1.013	1.017				1.006	0.984	0.977	1.316	1.275	1.283	1.271	1.268	1.288	0.848	0.788	0.803
261.43	0.871	0.9	0.903	1.111	1.126	1.109	1.083	1.156	1.166	1.329	1.309	1.367				0.934	0.956	1.003	1.037	1.014	1.058	1.039	1.103	1.016	1.025	1.015	1.015				1.005	0.982	0.993	1.319	1.273	1.277	1.266	1.277	1.287	0.847	0.786	0.805
261.931	0.888	0.904	0.902	1.117	1.122	1.109	1.074	1.147	1.143	1.354	1.308	1.338				0.928	0.929	0.972	1.036	1.019	1.06	1.021	1.091	1.018	1.021	1.01	1.021				1.004	0.987	0.975	1.298	1.265	1.274	1.226	1.252	1.279	0.848	0.783	0.801
262.431	0.87	0.904	0.915	1.113	1.123	1.116	1.083	1.145	1.144	1.374	1.314	1.343				0.925	0.932	0.975	1.037	1.019	1.059	1.031	1.096	1.017	1.024	1.009	1.019				1.01	0.979	0.989	1.312	1.265	1.261	1.267	1.268	1.294	0.859	0.787	0.801
262.932	0.872	0.858	0.904	1.113	1.095	1.113	1.083	1.145	1.116	1.322	1.304	1.334				0.919	0.928	0.975	1.025	1.005	1.006	1.032	1.097	1.059	1.026	1.009	0.996				1.005	0.978	0.979	1.304	1.265	1.267	1.253	1.263	1.277	0.849	0.782	0.804
263.433	0.873	0.874	0.909	1.105	1.153	1.189	1.073	1.15	1.132	1.326	1.307	1.36				0.925	0.933	0.974	1.033	1.042	1.064	1.019	1.111	1.012	1.01	1.013	1.02				0.998	0.983	0.97	1.304	1.26	1.258	1.228	1.255	1.275	0.848	0.782	0.801
263.934	0.872	0.879	0.9	1.109	1.122	1.123	1.072	1.148	1.141	1.324	1.305	1.334				0.952	0.922	0.956	1.039	1.015	1.041	1.03	1.094	1.012	1.024	1.008	1.01				1.008	0.983	0.975	1.309	1.269	1.263	1.254	1.25	1.272	0.85	0.787	0.807
264.435	0.857	0.885	0.876	1.19	1.098	1.111	1.084	1.152	1.118	1.321	1.297	1.358				0.912	0.949	0.954	1.029	1.012	1.056	1.056	1.095	1.014	1.023	1.003	1.015				1.004	0.973	0.976	1.299	1.272	1.257	1.223	1.265	1.272	0.847	0.788	0.807
264.935	0.859	0.864	0.864	1.107	1.127	1.112	1.08	1.126	1.11	1.319	1.308	1.364				0.928	0.934	0.955	1.024	1.005	1.033	1.036	1.108	1.014	1.018	1.008	1.013				1.006	0.981	0.971	1.307	1.258	1.272	1.273	1.262	1.28	0.846	0.786	0.804
265.436	0.853	0.889	0.858	1.093	1.103	1.108	1.071	1.123	1.098	1.32	1.296	1.318				0.923	0.952	0.955	1.031	1.012	1.054	1.028	1.096	1.009	1.011	1.008	1.021				1.005	0.963	0.974	1.319	1.263	1.253	1.228	1.256	1.278	0.845	0.781	0.8
265.937	0.852	0.876	0.865	1.095	1.116	1.113	1.082	1.145	1.138	1.325	1.294	1.32				0.924	0.921	0.951	1.027	1.011	1.036	1.014	1.101	1.013	1.021	1.005	1.015				0.989	0.963	0.975	1.316	1.267	1.278	1.224	1.248	1.287	0.847	0.788	0.798
266.438	0.869	0.901	0.915	1.154	1.145	1.123	1.076	1.143	1.113	1.326	1.311	1.315				0.921	0.946	0.975	1.028	1.015	1.055	1.032	1.108	1.015	1.02	1.009	1.012				1.007	0.983	0.977	1.314	1.288	1.277	1.254	1.253	1.282	0.847	0.784	0.803
266.939	0.849	0.965	0.943	1.084	1.11	1.107	1.077	1.125	1.11	1.321	1.287	1.314				0.922	0.926	0.976	1.036	1.01	1.052	1.036	1.092	1.013	1.009	1.009	1.015				0.99	0.981	0.973	1.292	1.267	1.261	1.223	1.262	1.287	0.861	0.783	0.801
267.44	0.851	0.873	0.856	1.09	1.096	1.108	1.078	1.14	1.106	1.305	1.293	1.314				0.92	0.92	0.941	1.023	1.01	1.032	1.031	1.093	1.015	1.021	1.004	1.014				1.006	0.962	0.974	1.305	1.261	1.262	1.273	1.256	1.27	0.851	0.786	0.802
267.94	0.883	0.86	0.881	1.107	1.112	1.106	1.079	1.15	1.11	1.323	1.318	1.323				0.923	0.944	0.978	1.034	1.011	1.052	1.02	1.1	1.011	1.022	1.007	1.016				1.001	0.985	0.978	1.309	1.264	1.274	1.267	1.252	1.289	0.859	0.779	0.802
268.441	0.849	0.882	0.9	1.105	1.099	1.09	1.086	1.124	1.113	1.313	1.295	1.322				0.923	0.923	0.991	1.029	1.012	1.033	1.025	1.095	1.016	1.019	1.004	1.004				1.006	0.979	0.971	1.316	1.265	1.27	1.273	1.26	1.289	0.852	0.789	0.801
268.942	0.851	0.881	0.852	1.107	1.123	1.11	1.066	1.136	1.108	1.318	1.291	1.325				0.925	0.923	0.936	1.037	1.016	1.05	1.028	1.096	1.014	1.01	1.005	1.013				1.003	0.979	0.977	1.29	1.263	1.277	1.225	1.247	1.293	0.848	0.789	0.799
269.443	0.913	0.868	0.857	1.086	1.106	1.111	1.066	1.115	1.111	1.311	1.292	1.311				0.907	0.92	0.938	1.028	1.027	1.055	1.011	1.099	1.012	1.015	1.007	1.016				0.994	0.973	0.971	1.294	1.266	1.263	1.223	1.271	1.288	0.85	0.783	0.802
269.944	0.849	0.87	0.871	1.084	1.098	1.102	1.082	1.115	1.108	1.317	1.293	1.319				0.907	0.922	0.936	1.016	1.049	1.012	1.031	1.107	1.013	1.025	1.007	1.013				1.008	0.983	0.97	1.318	1.266	1.262	1.248	1.268	1.292	0.848	0.788	0.802
270.444	0.846	0.837	0.841	1.119	1.086	1.078	1.049	1.097	1.088	1.277	1.255	1.274				0.895	0.901	0.927	1.012	1.001	0.998	1.017	1.086	0.995	0.986	0.98	0.994				0.955	0.955	0.949	1.25	1.24	1.248	1.206	1.194	1.269	0.831	0.763	0.764
270.945	0.852	0.851	0.851	1.085	1.091	1.069	1.057	1.123	1.101	1.314	1.294	1.308				0.918	0.928	0.938	1.028	1.017	1.032	1.03	1.096	1.01	1.018	1.005	1.013				1	0.978	0.968	1.294	1.262	1.266	1.228	1.245	1.278	0.834	0.786	0.801
271.446	0.845	0.872	0.882	1.083	1.098	1.078	1.063	1.121	1.099	1.304	1.272	1.317				0.915	0.919	0.946	1.014	1.011	1.007	1.027	1.093	1.012	1.017	0.994	1.002				0.992	0.959	0.968	1.291	1.256	1.251	1.225	1.257	1.273	0.835	0.781	0.785
271.947	0.849	0.859	0.836	1.073	1.068	1.042	1.037	1.08	1.07	1.26	1.259	1.272				0.888	0.915	0.922	1.01	0.994	0.996	1.001	1.071	0.995	0.991	0.982	0.989				0.99	0.956	0.943	1.233	1.238	1.206	1.21	1.194	1.263	0.829	0.743	0.766
272.448	0.845	0.847	0.88	1.106	1.097	1.084	1.058	1.121	1.103	1.312	1.312	1.327				0.909	0.915	0.934	1.029	1.008	1.038	1.031	1.094	1.013	1.01	1.003	1.014				0.996	0.978	0.97	1.29	1.262	1.264	1.226	1.27	1.283	0.846	0.785	0.801
272.948	0.85	0.892	0.877	1.104	1.089	1.085	1.062	1.119	1.106	1.314	1.283	1.311				0.907	0.921	0.931	1.017	1.007	1.031	1.028	1.096	1.014	1.016	0.992	1.008				0.992	0.959	0.975	1.298	1.26	1.274	1.228	1.267	1.292	0.845	0.784	0.806
273.449	0.842	0.862	0.849	1.109	1.098	1.103	1.107	1.119	1.103	1.307	1.29	1.323				0.899	0.925	0.936	1.032	1.012	1.058	1.028	1.1	1.015	1.023	0.995	1.013				0.992	0.959	0.973	1.298	1.26	1.267	1.225	1.258	1.293	0.845	0.787	0.8
273.95	0.853	0.867	0.925	1.088	1.092	1.105	1.056	1.123	1.106	1.321	1.297	1.306				0.909	0.916	0.953	1.029	1.007	1.006	1.033	1.1	1.012	1.019	1.005	1				0.994	0.959	0.97	1.301	1.269	1.256	1.227	1.274	1.292	0.848	0.782	0.803
274.451	0.83	0.844	0.955	1.072	1.09	1.08	1.113	1.118	1.103	1.31	1.27	1.291				0.906	0.906	0.931	1.01	1.01	1.011	1.024	1.091	1.01	1.019	1.008	1				0.991	0.955	0.968	1.295	1.257	1.257	1.226	1.27	1.293	0.832	0.767	0.796
274.952	0.862	0.848	0.846	1.073	1.069	1.072	1.053	1.108	1.096	1.318	1.267	1.311				0.903	0.899	0.921	1.007	1.006	1.034	1.006	1.095	0.998	1.004	0.99	0.998				0.983	0.958	0.966	1.297	1.256	1.253	1.223	1.256	1.293	0.845	0.768	0.769
275.453	0.845	0.839	0.852	1.091	1.087	1.08	1.055	1.114	1.087	1.313	1.262	1.307				0.91	0.902	0.934	1.011	1.008	1.025	1.016	1.094	1.011	1.024	0.993	0.998				0.988	0.96	0.956	1.299	1.258	1.278	1.246	1.256	1.293	0.846	0.769	0.787
275.953	0.827	0.851	0.838	1.073	1.093	1.074	1.055	1.113	1.101	1.308	1.271	1.31				0.9	0.898	0.923	1.014	1.002	1.015	1.013	1.095	0.997	1.009	0.993	0.999				0.987	0.964	0.966	1.294	1.258	1.264	1.22	1.253	1.271	0.828	0.742	0.771
276.454	0.825	0.833	0.848	1.158	1.094	1.088	1.054	1.115	1.084	1.31	1.261	1.316				0.89	0.909	0.948	1.006	1.01	1.005	1.026	1.095	1.008	1.011	0.994	1.002				0.995	0.976	0.97	1.303	1.262	1.265	1.224	1.265	1.292	0.846	0.784	0.79
276.955	0.826	0.835	0.831	1.073	1.094	1.068	1.058	1.112	1.084	1.313	1.293	1.283				0.9	0.91	0.927	1.006	1.011	1.005	1.024	1.101	1.012	1.002	0.992	1.007				0.988	0.966	0.961	1.287	1.266	1.268	1.223	1.247	1.276	0.833	0.782	0.784
277.456	0.846	0.838	0.836	1.07	1.063	1.05	1.052	1.097	1.084	1.313	1.259	1.304				0.92	0.905	0.922	1.014	1.007	1.005	1.028	1.089	1	1.017	0.99	1.001				0.986	0.953	0.962	1.293	1.264	1.264	1.223	1.257	1.282	0.833	0.782	0.799
277.957	0.826	0.904	0.867	1.069	1.092	1.074	1.054	1.102	1.087	1.317	1.27	1.316				0.899	0.902	0.92	1.008	1.003	1.009	1.022	1.089	0.997	1.001	0.993	1.013				0.988	0.959	0.963	1.29	1.268	1.261	1.222	1.254	1.293	0.846	0.784	0.8
278.457	0.826	0.834	0.832	1.06	1.09	1.053	1.053	1.113	1.089	1.313	1.259	1.271				0.903	0.907	0.926	1.032	1.009	1.009	1.032	1.106	1	0.994	0.99	1				0.987	0.977	0.965	1.3	1.26	1.263	1.222	1.25	1.297	0.831	0.777	0.801
278.958	0.8	0.822	0.815	1.037	1.052	1.069	1.024	1.072	1.059	1.245	1.245	1.259				0.867	0.883	0.901	1.002	0.992	0.983	1.004	1.074	0.992	0.988	0.981	0.944				0.94	0.936	0.92	1.229	1.245	1.207	1.199	1.183	1.212	0.809	0.736	0.77
279.459	0.821	0.834	0.817	1.064	1.068	1.069	1.105	1.089	1.087	1.306	1.261	1.297				0.882	0.903	0.923	1.009	1.024	1.036	1.053	1.097	1.009	1.007	0.984	0.996				0.989	0.959	0.966	1.302	1.266	1.249	1.215	1.256	1.289	0.831	0.781	0.798
279.96	0.836	0.818	0.847	1.072	1.082	1.051	1.054	1.099	1.087	1.319	1.267	1.315				0.891	0.904	0.919	1.015	1.007	1.006	1.012	1.093	1.009	0.998	0.995	1.001				0.986	0.959	0.961	1.29	1.256	1.257	1.224	1.249	1.276	0.832	0.783	0.768
280.461	0.816	0.834	0.866	1.072	1.08	1.051	1.054	1.093	1.083	1.308	1.267	1.287				0.891	0.891	0.922	1.009	1.009	1.008	1.018	1.085	1.012	0.988	0.992	0.996				0.983	0.959	0.97	1.296	1.268	1.255	1.223	1.262	1.289	0.831	0.788	0.787
280.961	0.824	0.821	0.825	1.057	1.046	1.078	1.052	1.079	1.071	1.28	1.26	1.274				0.887	0.918	0.919	1.01	1.001	1.007	1.013	1.098	0.994	0.995	0.983	0.988				0.985	0.956	0.953	1.288	1.266	1.251	1.22	1.243	1.271	0.829	0.778	0.764
281.462	0.861	0.85	0.828	1.061	1.13	1.081	1.046	1.094	1.085	1.308	1.254	1.274				0.902	0.893	0.92	1.008	1.005	0.999	1.006	1.091	0.992	0.99	0.983	0.998				0.989	0.955	0.953	1.297	1.266	1.245	1.219	1.253	1.278	0.831	0.768	0.769
281.963	0.845	0.821	0.822	1.128	1.078	1.043	1.051	1.087	1.081	1.274	1.255	1.263				0.888	0.887	0.926	1.015	1.007	1.039	1.012	1.089	0.997	0.992	0.988	0.996				0.987	0.957	0.955	1.299	1.257	1.27	1.211	1.252	1.271	0.829	0.781	0.783
282.464	0.841	0.888	0.855	1.069	1.06	1.046	1.027	1.079	1.083	1.275	1.255	1.288				0.893	0.91	0.917	1.01	1.011	1.001	1.013	1.09	0.994	0.993	0.996	0.993				0.956	0.952	0.965	1.297	1.258	1.248	1.22	1.255	1.279	0.833	0.767	0.788
282.965	0.802	0.818	0.815	1.04	1.053	1.05	1.032	1.075	1.087	1.275	1.262	1.268				0.886	0.886	0.916	1.011	1	1.003	1.009	1.084	0.999	0.986	0.989	1.003				0.943	0.95	0.952	1.294	1.26	1.25	1.218	1.258	1.275	0.83	0.756	0.767
283.465	0.854	0.811	0.82	1.072	1.053	1.043	1.029	1.083	1.068	1.259	1.25	1.269				0.884	0.886	0.916	1.009	0.993	0.998	1.026	1.093	0.994	0.99	0.98	0.995				0.944	0.957	0.953	1.296	1.257	1.254	1.223	1.255	1.271	0.831	0.747	0.786
283.966	0.847	0.832	0.818	1.061	1.058	1.042	1.033	1.089	1.067	1.262	1.251	1.265				0.885	0.89	0.92	0.999	0.992	1.005	1.008	1.087	0.999	0.992	0.992	0.997				0.944	0.954	0.952	1.3	1.252	1.255	1.225	1.256	1.279	0.836	0.744	0.768
284.467	0.804	0.816	0.89	1.091	1.052	1.043	1.03	1.085	1.067	1.262	1.25	1.265				0.882	0.887	0.921	1.005	1.002	1	1.025	1.092	0.995	0.995	0.991	0.996				0.94	0.96	0.952	1.296	1.257	1.224	1.219	1.249	1.276	0.829	0.742	0.763
284.968	0.808	0.822	0.808	1.055	1.053	1.049	1.03	1.079	1.062	1.256	1.25	1.267				0.884	0.902	0.918	1.005	0.997	0.999	1.029	1.093	0.996	0.973	0.98	0.996				0.943	0.946	0.954	1.287	1.26	1.25	1.219	1.244	1.272	0.832	0.762	0.768
285.469	0.81	0.815	0.814	1.036	1.052	1.042	1.03	1.076	1.068	1.268	1.25	1.265				0.882	0.884	0.915	1.004	1.004	1.004	1.011	1.082	0.999	0.988	0.978	0.997				0.939	0.95	0.953	1.29	1.247	1.25	1.214	1.25	1.274	0.833	0.765	0.767
285.97	0.807	0.814	0.836	1.037	1.05	1.035	1.028	1.079	1.064	1.249	1.245	1.266				0.879	0.885	0.913	1.008	0.999	0.999	1.012	1.088	0.993	0.99	0.98	0.991				0.953	0.945	0.944	1.292	1.242	1.253	1.221	1.249	1.275	0.827	0.744	0.763
286.47	0.825	0.814	0.818	1.038	1.034	1.042	1.026	1.08	1.064	1.275	1.258	1.259				0.884	0.885	0.917	1.003	0.999	1.001	1.008	1.097	0.998	0.989	0.984	1.001				0.94	0.946	0.921	1.295	1.254	1.254	1.21	1.251	1.29	0.831	0.745	0.767
286.971	0.829	0.811	0.81	1.053	1.037	1.046	1.03	1.074	1.07	1.256	1.254	1.265				0.887	0.882	0.896	1.004	1.006	1.001	1.024	1.092	0.992	0.993	0.986	0.993				0.941	0.956	0.958	1.292	1.257	1.25	1.217	1.252	1.273	0.834	0.744	0.768
287.472	0.884	0.797	0.808	1.033	1.054	1.074	1.026	1.084	1.066	1.253	1.266	1.26				0.883	0.885	0.905	1.009	0.992	1.001	1.006	1.094	0.996	0.987	0.99	0.975				0.989	0.949	0.953	1.3	1.248	1.259	1.222	1.251	1.275	0.837	0.754	0.766
287.973	0.804	0.812	0.811	1.061	1.05	1.072	1.029	1.077	1.063	1.258	1.257	1.259				0.842	0.867	0.901	1.002	0.991	1.003	1.011	1.079	0.995	0.991	0.977	0.977				0.939	0.945	0.95	1.283	1.258	1.244	1.219	1.248	1.274	0.828	0.742	0.766
288.474	0.842	0.789	0.815	1.055	1.021	1.041	1.024	1.072	1.063	1.251	1.253	1.264				0.862	0.884	0.913	1.002	0.992	1.005	1.028	1.091	0.988	0.989	0.98	0.95				0.931	0.94	0.952	1.294	1.248	1.249	1.22	1.251	1.273	0.832	0.748	0.762
288.974	0.81	0.846	0.807	1.035	1.029	1.043	1.032	1.077	1.067	1.256	1.26	1.267				0.866	0.927	0.903	1.005	0.987	1	1.011	1.09	0.993	0.987	0.983	0.979				0.935	0.947	0.948	1.295	1.25	1.252	1.219	1.252	1.27	0.832	0.743	0.765
289.475	0.8	0.816	0.799	1.038	1.016	1.031	1.03	1.078	1.057	1.264	1.257	1.258				0.841	0.87	0.9	1.002	0.987	1.006	1.011	1.096	0.994	0.991	0.98	0.945				0.936	0.946	0.95	1.295	1.252	1.214	1.217	1.251	1.278	0.83	0.76	0.767
289.976	0.8	0.793	0.842	1.046	1.031	1.048	1.013	1.074	1.063	1.26	1.253	1.256				0.841	0.888	0.901	1.014	0.992	1	1.007	1.091	0.991	0.992	0.987	0.951				0.935	0.946	0.955	1.295	1.259	1.243	1.219	1.249	1.271	0.829	0.74	0.765
290.477	0.789	0.792	0.875	1.032	1.027	1.036	1.026	1.072	1.041	1.24	1.253	1.253				0.862	0.897	0.896	1.003	0.992	0.999	1.025	1.091	0.993	0.99	0.981	0.978				0.925	0.947	0.951	1.271	1.266	1.249	1.221	1.25	1.27	0.831	0.735	0.761
290.978	0.798	0.817	0.788	1.033	1.041	1.031	1.028	1.073	1.063	1.266	1.248	1.263				0.839	0.885	0.903	0.998	0.996	1.008	1.011	1.093	0.989	0.991	0.977	0.943				0.933	0.943	0.955	1.283	1.239	1.247	1.214	1.25	1.266	0.831	0.762	0.766
291.478	0.782	0.797	0.797	1.036	1.026	1.028	1.026	1.055	1.06	1.244	1.26	1.26				0.898	0.856	0.896	1	0.985	0.984	1.023	1.088	0.991	0.985	0.979	0.949				0.924	0.942	0.921	1.236	1.254	1.246	1.22	1.24	1.274	0.826	0.74	0.764
291.979	0.797	0.792	0.797	1.034	1.026	1.04	1.029	1.066	1.042	1.26	1.253	1.257				0.837	0.878	0.897	1.009	0.987	1.001	1.009	1.085	0.991	0.99	0.978	0.976				0.934	0.948	0.955	1.304	1.262	1.251	1.219	1.233	1.269	0.828	0.741	0.764
292.48	0.797	0.769	0.791	1.037	1.029	1.04	1.022	1.07	1.057	1.256	1.255	1.258				0.867	0.866	0.897	1.005	0.987	1.004	1.01	1.091	0.994	0.991	0.98	0.974				0.935	0.943	0.946	1.291	1.261	1.258	1.217	1.246	1.27	0.829	0.744	0.765
292.981	0.782	0.795	0.792	1.031	1.03	1.04	1.027	1.054	1.045	1.239	1.249	1.258				0.862	0.858	0.891	1.007	0.995	1.001	1.008	1.081	0.994	0.991	0.979	0.973				0.934	0.946	0.922	1.294	1.24	1.258	1.217	1.242	1.274	0.825	0.746	0.765
293.482	0.777	0.794	0.771	1.032	1.027	1.032	1.005	1.069	1.062	1.233	1.248	1.262				0.831	0.865	0.876	1.005	0.995	0.995	1.011	1.094	0.994	0.988	0.98	0.947				0.923	0.942	0.949	1.295	1.257	1.252	1.218	1.249	1.265	0.825	0.745	0.763
293.982	0.806	0.77	0.77	1.03	1.009	1.044	1.025	1.056	1.056	1.233	1.25	1.257				0.836	0.867	0.895	1.011	0.987	1.003	1.009	1.091	0.996	0.99	0.978	0.972				0.925	0.943	0.919	1.292	1.245	1.246	1.216	1.244	1.27	0.813	0.739	0.761
294.483	0.742	0.731	0.735	0.984	0.966	0.983	0.989	0.998	0.992	1.206	1.199	1.202				0.8	0.805	0.862	0.988	0.939	0.981	0.989	1.071	0.978	0.965	0.938	0.939				0.905	0.9	0.883	1.203	1.238	1.187	1.2	1.184	1.248	0.782	0.733	0.751
294.984	0.753	0.732	0.752	0.995	0.99	0.967	0.98	1.01	0.991	1.202	1.198	1.203				0.817	0.829	0.83	0.99	0.953	0.981	1.003	1.075	0.978	0.963	0.953	0.94				0.906	0.898	0.883	1.227	1.234	1.192	1.2	1.187	1.238	0.784	0.732	0.75
295.485	0.709	0.74	0.82	0.984	0.983	0.987	0.983	1.01	0.987	1.204	1.198	1.197				0.797	0.803	0.821	0.992	0.939	0.965	0.996	1.069	0.974	0.963	0.956	0.922				0.91	0.897	0.882	1.228	1.233	1.183	1.196	1.178	1.212	0.777	0.72	0.75
295.986	0.732	0.737	0.738	0.985	0.971	0.961	0.977	0.995	0.983	1.198	1.205	1.201				0.788	0.799	0.824	0.983	0.947	0.971	0.99	1.07	0.972	0.964	0.951	0.92				0.904	0.897	0.88	1.229	1.184	1.188	1.2	1.188	1.205	0.774	0.719	0.74
296.487	0.739	0.735	0.733	0.985	0.986	0.975	0.988	0.994	0.99	1.204	1.211	1.202				0.806	0.804	0.822	0.984	0.941	0.984	1.004	1.082	0.979	0.959	0.95	0.943				0.905	0.898	0.886	1.229	1.232	1.187	1.202	1.189	1.245	0.78	0.735	0.753
296.987	0.711	0.739	0.748	0.988	1.009	0.987	0.973	1	0.989	1.198	1.206	1.206				0.804	0.815	0.825	0.989	0.941	0.988	1.004	1.079	0.977	0.971	0.954	0.94				0.907	0.896	0.883	1.227	1.206	1.192	1.197	1.194	1.268	0.783	0.722	0.751
297.488	0.752	0.736	0.735	0.978	0.986	0.981	0.989	1.01	0.99	1.198	1.213	1.203				0.801	0.826	0.83	0.991	0.942	0.983	1.009	1.076	0.987	0.969	0.959	0.938				0.905	0.889	0.882	1.23	1.231	1.179	1.199	1.188	1.242	0.779	0.723	0.749
297.989	0.73	0.718	0.734	1.011	0.984	0.966	0.973	0.995	0.98	1.197	1.21	1.209				0.77	0.805	0.821	0.957	0.944	0.972	0.998	1.074	0.975	0.964	0.949	0.92				0.904	0.897	0.88	1.222	1.183	1.192	1.2	1.19	1.21	0.778	0.727	0.749
298.49	0.755	0.735	0.738	0.978	0.968	0.976	0.973	0.995	1.032	1.205	1.201	1.202				0.767	0.802	0.824	0.983	0.939	0.984	0.998	1.071	0.974	0.966	0.956	0.942				0.905	0.9	0.88	1.229	1.239	1.19	1.195	1.184	1.238	0.786	0.719	0.752
298.991	0.782	0.736	0.737	0.953	0.971	0.981	0.972	0.994	0.989	1.201	1.202	1.203				0.787	0.801	0.824	0.984	0.957	0.974	1.004	1.074	0.987	0.961	0.955	0.939				0.906	0.895	0.883	1.228	1.226	1.193	1.199	1.187	1.247	0.777	0.731	0.749
299.491	0.702	0.713	0.712	0.958	0.931	0.955	0.944	0.978	0.957	1.177	1.157	1.154				0.794	0.783	0.808	0.937	0.921	0.954	0.986	1.02	0.927	0.932	0.921	0.907				0.856	0.884	0.867	1.197	1.172	1.16	1.171	1.156	1.176	0.758	0.72	0.733
299.992	0.71	0.781	0.737	0.977	0.965	0.976	0.968	0.993	0.987	1.198	1.212	1.203				0.769	0.803	0.823	0.968	0.94	0.991	1.011	1.077	0.973	0.961	0.952	0.919				0.902	0.9	0.882	1.222	1.234	1.187	1.197	1.186	1.216	0.781	0.718	0.751
300.493	0.708	0.722	0.735	0.975	0.942	0.96	0.978	1.01	0.985	1.205	1.201	1.203				0.785	0.805	0.812	0.959	0.941	0.977	1	1.071	0.989	0.964	0.955	0.919				0.906	0.889	0.915	1.233	1.229	1.188	1.203	1.184	1.266	0.779	0.721	0.747
300.994	0.768	0.719	0.838	0.975	0.962	0.956	1.03	0.993	0.989	1.199	1.191	1.2				0.862	0.803	0.815	0.972	0.942	0.971	0.991	1.068	0.974	0.965	0.976	0.922				0.906	0.883	0.882	1.229	1.194	1.169	1.199	1.187	1.209	0.763	0.719	0.751
301.495	0.708	0.705	0.726	0.975	0.961	0.974	0.972	1.009	0.985	1.189	1.201	1.197				0.798	0.801	0.819	0.985	0.956	0.975	1	1.076	0.988	0.965	0.952	0.927				0.904	0.885	0.893	1.233	1.228	1.192	1.2	1.21	1.246	0.78	0.721	0.75
301.995	0.703	0.714	0.718	0.971	0.939	0.954	0.974	0.985	0.982	1.208	1.199	1.202				0.766	0.785	0.84	0.986	0.937	0.975	0.996	1.072	0.975	0.961	0.951	0.921				0.882	0.887	0.88	1.225	1.197	1.188	1.199	1.18	1.244	0.759	0.722	0.749
302.496	0.746	0.775	0.73	0.977	0.962	0.962	0.971	0.994	0.977	1.195	1.2	1.204				0.788	0.799	0.808	0.99	0.939	0.97	0.992	1.073	0.989	0.968	0.952	0.936				0.886	0.895	0.882	1.226	1.232	1.186	1.2	1.184	1.241	0.765	0.733	0.749
302.997	0.689	0.703	0.718	0.98	0.958	0.954	0.968	0.994	0.976	1.2	1.202	1.187				0.765	0.798	0.806	0.956	0.941	0.964	0.992	1.076	0.975	0.965	0.952	0.92				0.887	0.889	0.882	1.223	1.228	1.191	1.195	1.188	1.239	0.763	0.722	0.75
303.498	0.709	0.721	0.717	0.982	0.959	0.957	0.972	0.981	0.975	1.191	1.197	1.179				0.79	0.78	0.815	0.983	0.979	0.977	0.992	1.079	0.973	0.958	0.948	0.935				0.884	0.898	0.871	1.215	1.176	1.185	1.194	1.191	1.241	0.765	0.721	0.735
303.999	0.714	0.717	0.73	0.996	0.964	0.956	0.976	0.982	0.976	1.198	1.198	1.198				0.852	0.783	0.809	0.973	0.943	0.966	0.993	1.068	0.971	0.965	0.953	0.922				0.886	0.883	0.87	1.227	1.232	1.193	1.195	1.18	1.207	0.766	0.719	0.75
304.499	0.708	0.806	0.748	0.948	0.936	0.96	0.969	0.998	0.975	1.196	1.21	1.182				0.766	0.803	0.81	0.989	0.941	0.972	0.992	1.074	0.973	0.964	0.95	0.942				0.905	0.895	0.886	1.225	1.215	1.18	1.198	1.187	1.245	0.769	0.721	0.747
305	0.703	0.698	0.715	0.949	0.959	0.943	0.971	0.98	0.983	1.165	1.197	1.161				0.762	0.762	0.811	0.987	0.939	0.974	1.006	1.072	0.971	0.96	0.953	0.922				0.905	0.885	0.884	1.221	1.237	1.188	1.201	1.18	1.208	0.8	0.719	0.751
305.501	0.698	0.722	0.737	0.948	0.941	0.95	0.97	0.982	0.977	1.165	1.197	1.175				0.767	0.77	0.808	0.991	0.961	0.967	0.993	1.072	0.976	0.959	0.954	0.925				0.884	0.885	0.881	1.229	1.215	1.195	1.178	1.183	1.212	0.76	0.72	0.734
306.002	0.725	0.7	0.717	0.945	0.96	0.942	0.967	0.985	0.977	1.157	1.202	1.179				0.757	0.785	0.784	0.954	0.94	0.968	0.988	1.074	0.949	0.96	0.932	0.924				0.857	0.885	0.868	1.203	1.179	1.185	1.194	1.178	1.203	0.762	0.718	0.735
306.503	0.706	0.699	0.7	0.957	0.958	0.954	0.97	0.978	0.977	1.168	1.2	1.165				0.755	0.786	0.814	0.943	0.937	0.969	0.986	1.068	0.969	0.965	0.95	0.938				0.865	0.885	0.87	1.225	1.18	1.181	1.198	1.183	1.213	0.759	0.719	0.75
307.004	0.7	0.696	0.796	0.945	0.953	0.938	0.97	0.981	0.977	1.17	1.185	1.192				0.775	0.766	0.786	0.955	1.037	0.971	0.991	1.077	0.972	0.964	0.928	0.922				0.859	0.885	0.872	1.201	1.215	1.18	1.196	1.205	1.205	0.761	0.719	0.736
307.504	0.695	0.7	0.699	1.02	0.958	0.951	0.973	0.981	0.981	1.184	1.194	1.165				0.761	0.764	0.807	0.969	0.935	0.967	0.997	1.076	0.973	0.963	0.93	0.922				0.855	0.884	0.869	1.232	1.184	1.18	1.199	1.185	1.208	0.765	0.717	0.75
308.005	0.701	0.696	0.736	0.942	0.954	0.955	0.974	0.977	0.98	1.2	1.191	1.197				0.797	0.783	0.807	0.939	0.939	0.961	0.992	1.071	0.972	0.967	0.935	0.922				0.861	0.882	0.874	1.21	1.178	1.188	1.197	1.18	1.204	0.766	0.718	0.748
308.506	0.698	0.728	0.709	0.945	0.934	0.948	0.971	0.983	0.978	1.161	1.183	1.158				0.775	0.762	0.785	0.938	0.936	0.977	0.992	1.074	0.969	0.959	0.931	0.92				0.859	0.883	0.87	1.201	1.178	1.183	1.199	1.18	1.206	0.763	0.718	0.745
309.007	0.684	0.698	0.712	0.944	0.958	0.938	1.032	0.979	0.976	1.153	1.183	1.159				0.753	0.812	0.784	0.954	0.93	0.957	0.994	1.053	0.952	0.956	0.949	0.925				0.862	0.883	0.872	1.202	1.176	1.184	1.193	1.176	1.206	0.765	0.718	0.745
309.508	0.657	0.7	0.695	0.918	0.924	0.919	0.944	0.953	0.93	1.134	1.153	1.15				0.739	0.757	0.765	0.919	0.917	1.015	0.941	1.018	0.945	0.933	0.923	0.91				0.843	0.87	0.833	1.189	1.159	1.149	1.175	1.156	1.176	0.756	0.71	0.731
310.008	0.697	0.708	0.713	0.942	0.934	0.97	0.947	0.979	0.955	1.154	1.159	1.158				0.753	0.765	0.785	0.961	0.936	0.966	0.99	1.055	0.972	0.96	0.923	0.921				0.858	0.882	0.852	1.201	1.178	1.18	1.195	1.18	1.202	0.761	0.718	0.737
310.509	0.699	0.699	0.737	0.946	0.938	0.95	0.98	0.984	0.975	1.181	1.204	1.18				0.752	0.767	0.805	0.969	0.935	0.976	0.988	1.075	0.974	0.964	0.929	0.921				0.861	0.883	0.87	1.225	1.229	1.186	1.201	1.182	1.209	0.764	0.72	0.737
311.01	0.687	0.716	0.715	0.945	0.928	0.936	0.948	0.98	0.974	1.156	1.198	1.158				0.817	0.761	0.783	0.939	0.923	0.967	0.989	1.068	0.969	0.958	0.947	0.91				0.855	0.875	0.871	1.198	1.179	1.179	1.196	1.179	1.209	0.756	0.711	0.736
311.511	0.675	0.698	0.702	0.939	0.931	0.949	0.97	0.976	0.998	1.154	1.165	1.16				0.764	0.759	0.852	0.936	0.929	0.959	0.989	1.05	0.968	0.963	0.943	0.921				0.856	0.886	0.837	1.202	1.183	1.183	1.199	1.18	1.206	0.761	0.719	0.748
312.012	0.67	0.7	0.822	0.94	0.959	0.952	0.965	0.978	0.986	1.167	1.196	1.159				0.751	0.778	0.782	0.986	0.931	0.961	0.992	1.073	0.974	0.964	0.952	0.92				0.863	0.886	0.869	1.2	1.18	1.187	1.194	1.186	1.21	0.764	0.717	0.737
312.512	0.675	0.693	0.738	0.948	0.932	0.915	0.951	0.977	0.975	1.153	1.16	1.155				0.75	0.765	0.792	0.938	0.922	0.959	0.989	1.068	0.95	0.933	0.928	0.92				0.854	0.872	0.848	1.199	1.179	1.186	1.199	1.157	1.182	0.762	0.711	0.747
313.013	0.676	0.716	0.747	0.94	0.958	0.952	0.97	0.977	0.952	1.153	1.164	1.162				0.748	0.779	0.77	0.936	0.936	0.975	0.992	1.071	0.973	0.96	0.93	0.919				0.855	0.873	0.865	1.197	1.176	1.181	1.199	1.177	1.207	0.76	0.712	0.747
313.514	0.697	0.713	0.693	0.943	0.925	0.934	0.966	0.981	0.974	1.156	1.166	1.156				0.753	0.764	0.784	0.938	0.937	0.964	0.99	1.073	0.969	0.962	0.931	0.923				0.862	0.883	0.867	1.201	1.18	1.181	1.199	1.181	1.203	0.761	0.718	0.75
314.015	0.688	0.692	0.708	0.931	0.93	0.926	0.969	0.964	0.948	1.149	1.172	1.159				0.75	0.825	0.792	0.94	0.925	0.957	0.992	1.07	0.971	0.962	0.928	0.924				0.854	0.884	0.87	1.197	1.173	1.177	1.182	1.179	1.204	0.763	0.709	0.733
314.516	0.665	0.686	0.717	0.916	0.929	0.927	0.94	0.98	0.948	1.154	1.159	1.16				0.786	0.776	0.779	0.94	0.932	0.963	0.991	1.057	0.968	0.958	0.928	0.922				0.852	0.871	0.868	1.2	1.173	1.165	1.185	1.161	1.209	0.759	0.717	0.734
315.016	0.677	0.685	0.689	0.94	0.961	0.918	0.946	0.963	0.951	1.157	1.16	1.152				0.751	0.763	0.769	0.94	0.923	0.959	0.988	1.074	0.97	0.933	0.927	0.921				0.845	0.875	0.849	1.195	1.173	1.161	1.185	1.183	1.202	0.762	0.72	0.735
315.517	0.678	0.686	0.688	0.929	0.958	0.918	0.943	0.964	0.949	1.156	1.161	1.159				0.751	0.752	0.793	0.933	0.925	0.959	0.989	1.05	0.947	0.958	0.923	0.921				0.846	0.873	0.85	1.2	1.179	1.18	1.193	1.155	1.21	0.763	0.719	0.736
316.018	0.667	0.687	0.687	0.938	0.934	0.954	0.97	0.975	0.954	1.164	1.202	1.153				0.796	0.783	0.764	0.937	0.93	0.964	0.997	1.069	0.975	0.961	0.946	0.919				0.857	0.874	0.839	1.204	1.224	1.185	1.203	1.179	1.205	0.765	0.721	0.736
316.519	0.672	0.713	0.694	0.935	0.93	0.938	0.968	0.979	0.958	1.193	1.198	1.158				0.751	0.779	0.766	0.935	0.933	0.958	0.995	1.073	0.974	0.964	0.927	0.921				0.855	0.872	0.87	1.203	1.175	1.188	1.199	1.183	1.21	0.761	0.718	0.751
317.02	0.657	0.707	0.687	0.937	0.95	0.936	0.964	0.976	0.955	1.157	1.206	1.157				0.739	0.759	0.799	0.934	0.936	0.96	0.989	1.057	0.967	0.961	0.949	0.935				0.854	0.875	0.865	1.23	1.172	1.162	1.196	1.161	1.203	0.761	0.717	0.734
317.521	0.654	0.693	0.686	0.93	0.925	0.922	0.943	0.965	0.93	1.148	1.16	1.15				0.796	0.78	0.766	0.939	0.923	0.957	0.988	1.074	0.947	0.935	0.926	0.922				0.855	0.875	0.834	1.194	1.177	1.183	1.196	1.175	1.207	0.759	0.719	0.735
318.021	0.659	0.684	0.684	0.936	0.925	0.941	0.944	0.963	0.934	1.15	1.153	1.155				0.735	0.753	0.755	0.937	0.936	0.96	0.987	1.052	0.97	0.936	0.921	0.919				0.841	0.87	0.851	1.202	1.176	1.167	1.194	1.18	1.203	0.76	0.718	0.736
318.522	0.657	0.692	0.711	0.936	0.919	0.927	0.944	0.972	0.93	1.154	1.183	1.149				0.786	0.749	0.813	0.938	0.921	0.96	0.991	1.066	0.967	0.958	0.922	0.921				0.843	0.874	0.865	1.202	1.173	1.163	1.202	1.165	1.198	0.758	0.718	0.735
319.023	0.653	0.675	0.676	0.937	0.959	0.936	0.941	0.975	0.932	1.153	1.177	1.152				0.734	0.749	0.76	0.937	0.935	0.957	0.995	1.053	0.95	0.958	0.927	0.918				0.839	0.872	0.832	1.195	1.175	1.164	1.199	1.184	1.205	0.76	0.716	0.733
319.524	0.654	0.696	0.709	0.936	0.93	0.925	0.943	0.975	0.949	1.156	1.18	1.156				0.754	0.746	0.766	0.941	0.928	0.954	0.989	1.026	0.947	0.959	0.925	0.921				0.841	0.873	0.837	1.199	1.172	1.186	1.202	1.157	1.206	0.757	0.715	0.733
320.025	0.655	0.671	0.686	0.939	0.978	0.926	0.942	0.959	0.93	1.154	1.177	1.153				0.735	0.748	0.761	0.931	0.922	0.957	0.991	1.071	0.97	0.957	0.922	0.918				0.837	0.87	0.835	1.201	1.173	1.178	1.179	1.177	1.202	0.764	0.716	0.734
320.525	0.652	0.691	0.832	0.93	0.931	0.924	0.943	0.978	0.929	1.153	1.165	1.154				0.73	0.746	0.791	0.94	0.925	0.959	0.991	1.051	0.946	0.96	0.923	0.922				0.842	0.869	0.833	1.2	1.179	1.164	1.198	1.181	1.208	0.763	0.713	0.735
321.026	0.656	0.669	0.671	0.917	0.92	0.93	0.939	0.965	0.923	1.153	1.158	1.154				0.735	0.735	0.753	0.935	0.927	0.962	0.984	1.041	0.947	0.959	0.92	0.92				0.839	0.871	0.833	1.197	1.169	1.157	1.2	1.157	1.202	0.754	0.715	0.734
321.527	0.66	0.685	0.674	0.918	0.932	0.923	0.943	0.977	0.929	1.151	1.162	1.158				0.792	0.763	0.752	0.934	0.924	0.964	0.992	1.069	0.952	0.937	0.921	0.912				0.839	0.868	0.831	1.197	1.172	1.161	1.184	1.183	1.183	0.758	0.717	0.735
322.028	0.651	0.717	0.672	0.919	0.973	0.92	0.939	0.961	0.924	1.152	1.158	1.156				0.725	0.735	0.753	0.938	0.926	0.959	0.993	1.068	0.971	0.959	0.924	0.914				0.839	0.873	0.827	1.2	1.176	1.173	1.202	1.174	1.203	0.759	0.718	0.731
322.529	0.655	0.665	0.669	0.91	1.001	0.92	0.941	0.959	0.947	1.158	1.158	1.148				0.733	0.752	0.762	0.931	0.932	0.959	0.986	1.071	0.965	0.93	0.925	0.921				0.836	0.868	0.83	1.189	1.17	1.155	1.18	1.16	1.197	0.748	0.707	0.734
323.029	0.651	0.669	0.668	0.932	0.926	0.922	0.933	0.956	0.923	1.151	1.155	1.148				0.712	0.772	0.752	0.94	0.922	0.955	0.991	1.044	0.946	0.956	0.942	0.917				0.839	0.871	0.83	1.19	1.17	1.161	1.199	1.17	1.202	0.758	0.715	0.73
323.53	0.657	0.684	0.677	0.945	0.961	0.923	0.946	0.941	0.93	1.153	1.158	1.154				0.777	0.748	0.805	0.938	0.936	0.965	0.994	1.068	0.972	0.963	0.922	0.918				0.839	0.871	0.83	1.204	1.177	1.181	1.201	1.182	1.2	0.747	0.717	0.731
324.031	0.673	0.676	0.67	0.918	0.919	0.921	0.936	0.942	0.922	1.157	1.161	1.147				0.758	0.746	0.754	0.938	0.959	0.968	0.993	1.026	0.926	0.936	0.921	0.909				0.837	0.872	0.832	1.195	1.176	1.162	1.195	1.161	1.2	0.754	0.719	0.731
324.532	0.653	0.667	0.671	0.914	0.927	0.923	0.946	0.943	0.924	1.147	1.16	1.15				0.732	0.757	0.752	0.938	0.931	0.959	0.989	1.044	0.928	0.931	0.925	0.908				0.837	0.868	0.832	1.198	1.161	1.16	1.18	1.154	1.19	0.747	0.72	0.74
325.033	0.665	0.668	0.694	0.918	0.926	0.921	0.924	0.963	0.927	1.15	1.162	1.156				0.736	0.733	0.754	0.933	0.925	0.96	0.989	1.05	0.944	0.932	0.928	0.919				0.836	0.869	0.861	1.198	1.176	1.163	1.198	1.159	1.196	0.749	0.717	0.732
325.533	0.637	0.683	0.678	0.915	0.917	0.92	0.935	0.959	0.924	1.148	1.156	1.151				0.716	0.735	0.767	0.936	0.922	0.945	0.985	1.048	0.922	0.932	0.926	0.909				0.836	0.867	0.832	1.19	1.155	1.163	1.187	1.16	1.185	0.744	0.716	0.734
326.034	0.634	0.668	0.669	0.913	0.918	0.916	0.938	0.956	0.92	1.146	1.158	1.145				0.715	0.752	0.749	0.935	0.932	0.953	0.983	1.054	0.949	0.935	0.922	0.909				0.839	0.85	0.847	1.198	1.17	1.161	1.172	1.156	1.183	0.747	0.709	0.714
326.535	0.657	0.667	0.668	0.912	0.918	0.917	0.937	0.957	0.916	1.145	1.162	1.156				0.738	0.739	0.749	0.935	0.923	0.957	0.997	1.075	0.973	0.935	0.929	0.918				0.834	0.844	0.822	1.199	1.165	1.161	1.183	1.157	1.182	0.746	0.707	0.731
327.036	0.635	0.667	0.67	0.916	0.914	0.919	0.917	0.958	0.928	1.148	1.182	1.149				0.732	0.737	0.751	0.93	0.921	0.958	0.985	1.049	0.975	0.933	0.922	0.91				0.836	0.851	0.829	1.187	1.164	1.153	1.179	1.156	1.197	0.744	0.709	0.732
327.537	0.635	0.667	0.664	0.903	0.922	0.921	0.916	0.955	0.914	1.145	1.158	1.156				0.732	0.735	0.75	0.938	0.917	0.949	0.988	1.024	0.925	0.931	0.926	0.92				0.833	0.843	0.832	1.201	1.16	1.157	1.195	1.158	1.185	0.752	0.719	0.728
328.038	0.635	0.669	0.668	0.917	0.931	0.918	0.936	0.958	0.945	1.147	1.177	1.158				0.737	0.752	0.759	0.939	0.923	0.957	0.989	1.071	0.968	0.962	0.926	0.92				0.836	0.87	0.83	1.22	1.17	1.176	1.198	1.173	1.203	0.749	0.717	0.732
328.538	0.636	0.666	0.704	0.918	0.918	0.922	0.919	0.934	0.925	1.131	1.159	1.153				0.715	0.733	0.792	0.928	0.947	0.956	0.992	1.074	0.944	0.962	0.922	0.916				0.835	0.867	0.831	1.197	1.172	1.161	1.196	1.163	1.203	0.749	0.706	0.733
329.039	0.635	0.673	0.667	0.913	0.917	0.919	0.916	0.957	0.927	1.152	1.178	1.157				0.719	0.734	0.751	0.943	1.039	0.961	0.988	1.044	0.952	0.963	0.925	0.918				0.838	0.869	0.831	1.186	1.171	1.182	1.183	1.154	1.198	0.756	0.717	0.734
329.54	0.63	0.666	0.665	0.917	0.901	0.917	0.908	0.938	0.931	1.147	1.163	1.153				0.733	0.748	0.749	0.924	0.924	0.959	0.99	1.02	0.926	0.93	0.924	0.909				0.829	0.845	0.82	1.199	1.158	1.172	1.204	1.159	1.199	0.753	0.717	0.729
330.041	0.632	0.679	0.673	0.917	0.923	0.919	0.912	0.955	0.922	1.178	1.158	1.153				0.735	0.746	0.748	0.941	0.924	0.965	0.992	1.028	0.941	0.96	0.923	0.917				0.837	0.848	0.829	1.201	1.176	1.153	1.189	1.18	1.198	0.757	0.717	0.736
330.542	0.644	0.707	0.648	0.913	0.907	0.916	0.913	0.942	0.924	1.184	1.159	1.158				0.695	0.734	0.75	0.934	0.919	0.966	0.986	1.069	0.924	0.935	0.923	0.911				0.823	0.832	0.819	1.19	1.159	1.161	1.176	1.151	1.174	0.743	0.707	0.732
331.042	0.612	0.664	0.649	0.908	0.906	0.909	0.915	0.939	0.924	1.156	1.155	1.155				0.694	0.731	0.75	0.923	0.926	0.962	0.986	1.042	0.921	0.935	0.925	0.909				0.833	0.846	0.823	1.189	1.173	1.157	1.193	1.155	1.2	0.76	0.708	0.733
331.543	0.632	0.65	0.682	0.907	0.916	0.899	0.94	0.935	0.919	1.149	1.186	1.15				0.714	0.73	0.746	0.941	0.988	0.96	0.985	1.026	0.948	0.963	0.925	0.918				0.834	0.825	0.815	1.199	1.166	1.179	1.18	1.176	1.191	0.743	0.706	0.728
332.044	0.631	0.648	0.644	0.91	0.916	0.922	0.921	0.936	0.95	1.15	1.16	1.148				0.69	0.733	0.748	0.933	0.925	0.959	0.987	1.049	1.011	0.962	0.926	0.922				0.824	0.851	0.829	1.191	1.17	1.155	1.197	1.158	1.187	0.746	0.716	0.714
332.545	0.629	0.631	0.648	0.911	0.909	0.901	0.907	0.938	0.922	1.135	1.163	1.146				0.695	0.737	0.798	0.924	0.919	0.944	0.981	1.027	0.945	0.929	0.92	0.92				0.821	0.817	0.816	1.188	1.169	1.149	1.18	1.154	1.173	0.747	0.708	0.729
333.046	0.657	0.628	0.632	0.895	0.911	0.917	0.909	0.936	0.924	1.123	1.158	1.156				0.69	0.735	0.746	0.956	0.961	0.956	0.989	1.021	0.922	0.957	0.923	0.913				0.829	0.819	0.82	1.2	1.16	1.153	1.193	1.151	1.176	0.758	0.706	0.73
333.546	0.628	0.642	0.692	0.907	0.906	0.9	0.911	0.934	0.917	1.136	1.164	1.146				0.697	0.73	0.749	0.935	0.909	0.957	0.988	1.021	0.925	0.935	0.925	0.912				0.821	0.841	0.824	1.198	1.158	1.161	1.181	1.155	1.185	0.748	0.707	0.728
334.047	0.611	0.65	0.665	0.885	0.919	0.899	0.931	0.933	0.924	1.131	1.156	1.159				0.686	0.711	0.748	0.933	0.925	0.959	0.991	1.04	0.994	0.933	0.921	0.91				0.821	0.825	0.815	1.189	1.156	1.158	1.176	1.157	1.197	0.75	0.716	0.73
334.548	0.627	0.654	0.68	0.901	0.906	0.9	0.908	0.931	0.915	1.118	1.159	1.149				0.705	0.732	0.739	0.923	0.922	0.938	0.975	1.027	0.926	0.929	0.923	0.909				0.836	0.824	0.815	1.191	1.172	1.149	1.171	1.154	1.181	0.754	0.71	0.731
335.049	0.608	0.631	0.643	0.888	0.911	0.897	0.914	0.934	0.922	1.12	1.156	1.152				0.686	0.731	0.74	0.937	0.987	0.941	0.988	1.022	0.944	0.934	0.925	0.913				0.826	0.823	0.817	1.186	1.154	1.161	1.178	1.155	1.178	0.748	0.706	0.72
335.55	0.628	0.645	0.659	0.901	0.907	0.9	0.923	0.931	0.918	1.146	1.158	1.154				0.686	0.713	0.745	0.935	0.978	0.937	0.989	1.046	0.927	0.959	0.919	0.909				0.821	0.821	0.816	1.19	1.161	1.184	1.181	1.157	1.178	0.742	0.709	0.731
336.05	0.608	0.624	0.627	0.898	0.912	0.893	0.911	0.936	0.923	1.148	1.162	1.154				0.686	0.732	0.747	0.935	0.932	0.939	0.987	1.024	0.929	0.926	0.919	0.91				0.827	0.82	0.816	1.187	1.156	1.16	1.179	1.161	1.177	0.745	0.71	0.731
336.551	0.619	0.644	0.642	0.886	0.904	0.893	0.917	0.93	0.935	1.136	1.155	1.152				0.69	0.694	0.738	0.928	0.921	0.953	0.988	1.052	0.926	0.93	0.922	0.91				0.819	0.824	0.815	1.183	1.159	1.151	1.183	1.159	1.18	0.745	0.705	0.694
337.052	0.606	0.624	0.65	0.887	0.906	0.873	0.908	0.932	0.906	1.143	1.158	1.151				0.689	0.711	0.738	0.925	0.923	0.935	0.992	1.021	0.918	0.935	0.922	0.91				0.816	0.82	0.812	1.187	1.153	1.151	1.179	1.151	1.169	0.746	0.705	0.724
337.553	0.694	0.621	0.645	0.894	0.907	0.895	0.907	0.954	0.9	1.141	1.152	1.153				0.706	0.712	0.736	0.937	0.926	0.958	0.992	1.049	0.968	0.93	0.92	0.91				0.82	0.821	0.818	1.189	1.159	1.16	1.175	1.159	1.189	0.755	0.708	0.727
338.054	0.604	0.643	0.667	0.878	0.901	0.893	0.911	0.934	0.916	1.133	1.157	1.145				0.684	0.709	0.724	0.926	0.921	0.932	0.986	1.016	0.922	0.93	0.921	0.908				0.815	0.818	0.8	1.186	1.157	1.145	1.175	1.157	1.169	0.739	0.706	0.694
338.555	0.61	0.626	0.628	0.889	0.909	0.892	0.907	0.953	0.905	1.11	1.159	1.152				0.675	0.712	0.736	0.931	0.917	0.961	0.975	1.046	0.943	0.936	0.922	0.909				0.818	0.818	0.807	1.186	1.142	1.146	1.144	1.145	1.165	0.72	0.707	0.713
339.055	0.611	0.62	0.633	0.914	0.904	0.865	0.906	0.93	0.908	1.135	1.158	1.152				0.671	0.692	0.737	0.921	0.922	0.907	0.939	1.021	0.919	0.929	0.919	0.909				0.814	0.816	0.81	1.18	1.144	1.143	1.167	1.142	1.168	0.743	0.706	0.695
339.556	0.603	0.617	0.636	0.883	0.904	0.874	0.907	0.931	0.906	1.146	1.153	1.147				0.682	0.686	0.72	0.929	0.955	0.911	0.986	1.014	0.923	0.933	0.929	0.908				0.818	0.816	0.813	1.182	1.155	1.159	1.168	1.142	1.164	0.744	0.708	0.693
340.057	0.597	0.62	0.631	0.886	0.901	0.893	0.901	0.932	0.91	1.121	1.149	1.148				0.714	0.692	0.718	0.922	0.921	0.915	0.968	1.017	0.922	0.933	0.919	0.908				0.817	0.814	0.815	1.181	1.152	1.152	1.171	1.145	1.168	0.744	0.703	0.728
340.558	0.607	0.636	0.639	0.904	0.903	0.89	0.913	0.931	0.906	1.149	1.16	1.152				0.684	0.689	0.743	0.933	0.92	0.937	0.992	1.021	0.927	0.929	0.925	0.921				0.819	0.814	0.815	1.184	1.154	1.158	1.181	1.153	1.179	0.746	0.706	0.729
341.059	0.626	0.62	0.627	0.869	0.903	0.888	0.907	0.933	0.902	1.118	1.154	1.152				0.673	0.687	0.776	0.921	0.925	0.907	0.968	1.047	0.922	0.929	0.922	0.909				0.817	0.818	0.802	1.165	1.147	1.142	1.176	1.145	1.167	0.741	0.705	0.693
341.559	0.598	0.613	0.636	0.882	0.899	0.891	0.903	0.932	0.91	1.118	1.155	1.144				0.689	0.689	0.721	0.926	0.924	0.935	0.978	1.02	0.918	0.929	0.921	0.906				0.812	0.814	0.811	1.184	1.154	1.155	1.176	1.143	1.176	0.744	0.707	0.694
342.06	0.609	0.618	0.619	0.864	0.903	0.892	0.909	0.926	0.905	1.141	1.158	1.144				0.67	0.691	0.72	0.927	0.922	0.909	0.974	1.017	0.925	0.93	0.92	0.91				0.794	0.814	0.798	1.184	1.149	1.154	1.168	1.142	1.168	0.742	0.708	0.715
342.561	0.599	0.649	0.645	0.874	0.905	0.891	0.903	0.953	0.904	1.138	1.154	1.146				0.683	0.693	0.717	0.931	0.919	0.912	0.988	1.015	0.924	0.959	0.92	0.909				0.795	0.805	0.797	1.184	1.149	1.146	1.176	1.152	1.164	0.742	0.713	0.729
343.062	0.622	0.619	0.639	0.86	0.902	0.866	0.908	0.958	0.921	1.116	1.157	1.153				0.675	0.686	0.717	0.923	0.923	0.913	0.941	1.016	0.924	0.933	0.917	0.911				0.789	0.811	0.803	1.166	1.143	1.144	1.149	1.138	1.167	0.743	0.705	0.729
343.563	0.599	0.637	0.609	0.883	0.902	0.889	0.915	0.953	0.911	1.136	1.152	1.153				0.674	0.685	0.719	0.987	0.922	0.944	0.987	1.016	0.927	0.93	0.926	0.908				0.791	0.808	0.811	1.184	1.155	1.157	1.149	1.154	1.184	0.744	0.707	0.712
344.063	0.592	0.622	0.613	0.867	0.88	0.893	0.9	0.93	0.9	1.111	1.151	1.147				0.67	0.682	0.701	0.923	0.914	0.905	0.938	1.013	0.904	0.931	0.916	0.908				0.776	0.805	0.8	1.161	1.153	1.138	1.17	1.143	1.166	0.718	0.713	0.703
344.564	0.631	0.64	0.643	0.879	0.903	0.862	0.902	0.927	0.899	1.116	1.157	1.15				0.668	0.715	0.717	0.917	0.919	0.911	0.968	1.018	0.906	0.93	0.917	0.909				0.793	0.796	0.812	1.166	1.159	1.139	1.152	1.146	1.163	0.719	0.707	0.717
345.065	0.601	0.643	0.703	0.884	0.879	0.89	0.909	0.914	0.906	1.114	1.158	1.124				0.673	0.686	0.722	0.924	0.91	0.906	0.943	1.016	0.92	0.932	0.917	0.908				0.777	0.802	0.799	1.184	1.15	1.142	1.169	1.138	1.156	0.742	0.706	0.729
345.566	0.592	0.609	0.643	0.857	0.901	0.864	0.905	0.927	0.9	1.116	1.149	1.128				0.669	0.706	0.7	0.925	0.922	0.913	0.944	1.012	0.92	0.933	0.921	0.903				0.777	0.801	0.798	1.181	1.155	1.145	1.169	1.142	1.161	0.744	0.705	0.686
346.067	0.605	0.618	0.622	0.867	0.901	0.895	0.922	0.929	0.897	1.121	1.161	1.145				0.673	0.689	0.719	0.927	0.92	0.908	0.984	1.012	0.941	0.93	0.919	0.908				0.792	0.812	0.798	1.185	1.154	1.152	1.176	1.141	1.173	0.743	0.707	0.711
346.568	0.589	0.612	0.625	0.859	0.879	0.858	0.933	0.919	0.889	1.114	1.154	1.144				0.67	0.765	0.701	0.924	0.906	0.904	0.972	1.016	0.918	0.928	0.92	0.907				0.776	0.789	0.797	1.182	1.149	1.144	1.139	1.137	1.162	0.705	0.705	0.689
347.068	0.588	0.617	0.612	0.857	0.879	0.865	0.909	0.918	0.903	1.117	1.155	1.147				0.671	0.693	0.738	0.922	0.917	0.904	0.942	1.012	0.92	0.929	0.915	0.907				0.792	0.792	0.795	1.16	1.152	1.143	1.126	1.144	1.161	0.72	0.705	0.693
347.569	0.59	0.695	0.641	0.86	0.885	0.863	0.945	0.915	0.9	1.124	1.156	1.148				0.675	0.688	0.742	0.937	0.917	0.909	0.944	1.022	0.923	0.932	0.918	0.908				0.79	0.802	0.801	1.185	1.154	1.147	1.152	1.142	1.159	0.74	0.708	0.689
348.07	0.588	0.606	0.62	0.867	0.902	0.865	0.94	0.919	0.929	1.111	1.158	1.149				0.676	0.683	0.736	0.923	0.921	0.909	0.935	1.019	0.918	0.931	0.92	0.91				0.775	0.804	0.799	1.183	1.153	1.144	1.175	1.148	1.163	0.72	0.704	0.696
348.571	0.63	0.616	0.617	0.866	0.881	0.864	0.914	0.918	0.906	1.125	1.157	1.151				0.672	0.677	0.704	0.925	0.911	0.911	0.973	1.015	0.924	0.932	0.917	0.907				0.779	0.802	0.797	1.186	1.144	1.146	1.153	1.154	1.166	0.705	0.706	0.731
349.072	0.586	0.63	0.614	0.863	0.896	0.858	0.907	0.918	0.898	1.113	1.155	1.147				0.663	0.678	0.698	0.922	0.918	0.936	0.959	1.015	0.906	0.925	0.908	0.911				0.773	0.799	0.795	1.176	1.142	1.146	1.124	1.14	1.166	0.706	0.705	0.685
349.572	0.598	0.605	0.619	0.867	0.877	0.864	0.931	0.919	0.915	1.116	1.152	1.145				0.666	0.679	0.701	0.936	0.956	0.94	0.956	1.016	0.921	0.932	0.907	0.911				0.776	0.801	0.797	1.162	1.145	1.15	1.15	1.149	1.16	0.721	0.706	0.708
350.073	0.586	0.613	0.631	0.857	0.855	0.861	0.902	0.918	0.904	1.107	1.147	1.126				0.659	0.688	0.69	0.918	0.909	0.901	0.94	1.013	0.902	0.928	0.919	0.908				0.757	0.788	0.773	1.16	1.138	1.14	1.17	1.145	1.17	0.704	0.693	0.69
350.574	0.594	0.608	0.61	0.863	0.879	0.864	0.928	0.918	0.9	1.116	1.153	1.149				0.681	0.684	0.695	0.922	0.92	0.905	0.937	1.015	0.92	0.925	0.922	0.908				0.774	0.791	0.8	1.168	1.149	1.142	1.17	1.144	1.161	0.706	0.704	0.711
351.075	0.588	0.605	0.609	0.859	0.875	0.864	0.932	0.916	0.9	1.109	1.151	1.144				0.671	0.682	0.691	0.924	0.911	0.901	0.969	1.016	0.937	0.933	0.917	0.907				0.768	0.793	0.759	1.165	1.144	1.138	1.146	1.136	1.153	0.707	0.694	0.691
351.576	0.594	0.601	0.619	0.854	0.88	0.863	0.934	0.9	0.936	1.148	1.152	1.152				0.661	0.672	0.693	0.92	0.911	0.904	0.94	1.018	0.914	0.926	0.9	0.908				0.769	0.795	0.778	1.136	1.138	1.132	1.119	1.143	1.166	0.703	0.707	0.69
352.076	0.596	0.609	0.612	0.856	0.874	0.861	0.904	0.904	0.891	1.113	1.156	1.148				0.66	0.703	0.684	0.922	0.914	0.907	0.941	1.013	0.926	0.928	0.915	0.906				0.772	0.795	0.773	1.138	1.155	1.14	1.128	1.141	1.167	0.719	0.704	0.692
352.577	0.585	0.602	0.631	0.859	0.858	0.862	0.905	0.897	0.888	1.109	1.15	1.128				0.674	0.794	0.682	0.917	0.91	0.935	0.972	1.014	0.904	0.93	0.916	0.906				0.768	0.787	0.758	1.166	1.137	1.142	1.117	1.141	1.161	0.706	0.695	0.692
353.078	0.585	0.62	0.603	0.857	0.869	0.848	0.907	0.908	0.884	1.11	1.151	1.128				0.661	0.685	0.683	0.921	0.911	0.899	0.935	1.015	0.916	0.927	0.91	0.907				0.772	0.782	0.757	1.142	1.139	1.139	1.146	1.14	1.158	0.701	0.704	0.688
353.579	0.588	0.603	0.605	0.86	0.861	0.861	0.907	0.899	0.889	1.108	1.157	1.143				0.678	0.666	0.686	0.923	0.91	0.909	0.943	1.009	0.921	0.929	0.916	0.907				0.769	0.786	0.758	1.158	1.141	1.139	1.139	1.142	1.167	0.705	0.691	0.69
354.08	0.584	0.597	0.624	0.855	0.868	0.861	0.91	0.899	0.895	1.11	1.148	1.149				0.659	0.67	0.685	0.92	0.907	0.906	0.935	1.015	0.92	0.93	0.915	0.906				0.771	0.788	0.758	1.139	1.138	1.132	1.144	1.138	1.159	0.708	0.707	0.687
354.58	0.574	0.594	0.598	0.858	0.872	0.849	0.925	0.9	0.885	1.112	1.154	1.11				0.66	0.667	0.684	0.922	0.909	0.903	0.935	1.012	0.903	0.93	0.916	0.908				0.771	0.788	0.773	1.142	1.142	1.14	1.145	1.124	1.171	0.706	0.689	0.687
355.081	0.572	0.608	0.623	0.853	0.852	0.859	0.898	0.913	0.894	1.11	1.149	1.149				0.659	0.681	0.692	0.918	0.908	0.904	0.939	1.017	0.909	0.928	0.919	0.907				0.767	0.79	0.751	1.134	1.138	1.123	1.152	1.137	1.145	0.731	0.704	0.684
355.582	0.586	0.587	0.604	0.854	0.871	0.86	0.909	0.896	0.883	1.112	1.144	1.148				0.679	0.668	0.678	0.919	0.908	0.905	0.938	1.014	0.917	0.931	0.904	0.907				0.772	0.788	0.757	1.138	1.14	1.136	1.118	1.141	1.156	0.704	0.689	0.691
356.083	0.59	0.591	0.6	0.855	0.852	0.865	0.902	0.899	0.887	1.109	1.155	1.126				0.654	0.665	0.677	0.919	0.906	0.908	0.937	0.995	0.902	0.927	0.906	0.895				0.753	0.787	0.738	1.136	1.136	1.131	1.112	1.138	1.16	0.701	0.705	0.685
356.584	0.585	0.68	0.597	0.846	0.847	0.846	0.907	0.907	0.888	1.114	1.15	1.107				0.645	0.709	0.734	0.917	0.905	0.887	0.937	0.998	0.896	0.93	0.901	0.891				0.754	0.784	0.755	1.138	1.138	1.12	1.111	1.138	1.132	0.702	0.679	0.688
357.085	0.571	0.594	0.59	0.853	0.853	0.847	0.937	0.896	0.887	1.132	1.151	1.152				0.657	0.671	0.676	0.92	0.909	0.908	0.936	1.014	0.912	0.93	0.908	0.906				0.756	0.781	0.753	1.136	1.137	1.137	1.105	1.142	1.161	0.704	0.676	0.69
357.585	0.57	0.594	0.643	0.856	0.853	0.849	0.896	0.905	0.887	1.134	1.151	1.146				0.655	0.663	0.676	0.917	0.908	0.905	0.938	1.016	0.904	0.93	0.903	0.893				0.754	0.785	0.749	1.134	1.142	1.138	1.121	1.138	1.156	0.702	0.677	0.685
358.086	0.571	0.6	0.601	0.846	0.851	0.847	0.912	0.905	0.899	1.138	1.15	1.129				0.657	0.672	0.679	0.917	0.911	0.909	0.936	1.016	0.915	0.93	0.905	0.91				0.751	0.786	0.753	1.136	1.137	1.126	1.124	1.14	1.154	0.801	0.693	0.693
358.587	0.569	0.6	0.597	0.847	0.849	0.863	0.885	0.898	0.882	1.115	1.131	1.124				0.653	0.661	0.679	0.918	0.909	0.908	0.939	1.011	0.898	0.929	0.899	0.895				0.753	0.786	0.746	1.137	1.137	1.116	1.122	1.142	1.142	0.704	0.706	0.702
359.088	0.57	0.596	0.638	0.852	0.847	0.849	0.905	0.897	0.884	1.111	1.146	1.13				0.657	0.676	0.686	0.917	0.908	0.891	0.931	1.012	0.91	0.927	0.905	0.888				0.749	0.719	0.741	1.139	1.133	1.121	1.114	1.138	1.156	0.7	0.674	0.692
359.589	0.568	0.605	0.603	0.851	0.854	0.845	0.909	0.902	0.884	1.118	1.124	1.109				0.658	0.696	0.683	0.922	0.905	0.902	0.938	1.012	0.911	0.925	0.9	0.905				0.752	0.721	0.737	1.134	1.112	1.099	1.114	1.138	1.14	0.705	0.677	0.688
360.089	0.569	0.594	0.594	0.85	0.847	0.845	0.907	0.895	0.882	1.135	1.126	1.132				0.655	0.658	0.674	0.917	0.913	0.891	0.938	1.017	0.901	0.929	0.908	0.891				0.753	0.723	0.752	1.136	1.139	1.123	1.111	1.141	1.141	0.703	0.675	0.692
360.59	0.571	0.592	0.591	0.851	0.848	0.843	0.891	0.897	0.883	1.11	1.108	1.108				0.639	0.655	0.676	0.904	0.905	0.904	0.934	0.992	0.902	0.912	0.892	0.893				0.754	0.766	0.748	1.133	1.13	1.097	1.115	1.136	1.145	0.723	0.69	0.69
361.091	0.568	0.59	0.594	0.847	0.84	0.84	0.891	0.897	0.881	1.134	1.153	1.126				0.646	0.654	0.677	0.92	0.907	0.904	0.933	0.996	0.899	0.92	0.904	0.908				0.749	0.722	0.75	1.136	1.139	1.099	1.118	1.137	1.142	0.745	0.675	0.689
361.592	0.567	0.592	0.61	0.847	0.862	0.843	0.928	0.902	0.884	1.115	1.146	1.124				0.659	0.656	0.672	0.917	0.914	0.888	0.932	1.009	0.902	0.907	0.909	0.906				0.75	0.721	0.737	1.132	1.135	1.12	1.123	1.136	1.158	0.702	0.676	0.686
362.093	0.564	0.59	0.609	0.85	0.864	0.85	0.884	0.879	0.873	1.116	1.13	1.104				0.647	0.659	0.674	0.919	0.909	0.907	0.923	0.993	0.953	0.927	0.9	0.874				0.752	0.721	0.735	1.134	1.135	1.098	1.105	1.119	1.1	0.706	0.675	0.682
362.593	0.565	0.589	0.591	0.846	0.854	0.848	0.892	0.896	0.884	1.129	1.15	1.147				0.62	0.775	0.675	0.921	0.906	0.911	0.937	0.995	0.898	0.924	0.896	0.889				0.75	0.736	0.736	1.132	1.114	1.122	1.113	1.119	1.143	0.703	0.677	0.684
363.094	0.555	0.59	0.592	0.848	0.841	0.846	0.908	0.873	0.883	1.115	1.112	1.101				0.619	0.673	0.671	0.911	0.908	0.885	0.934	0.991	0.897	0.918	0.898	0.892				0.748	0.722	0.733	1.135	1.108	1.099	1.105	1.1	1.137	0.696	0.671	0.689
363.595	0.587	0.588	0.651	0.828	0.844	0.846	0.904	0.878	0.876	1.14	1.123	1.108				0.658	0.662	0.719	0.913	0.908	0.885	0.935	1.011	0.894	0.929	0.903	0.904				0.75	0.721	0.726	1.133	1.108	1.089	1.113	1.12	1.139	0.703	0.674	0.672
364.096	0.612	0.589	0.591	0.829	0.849	0.839	0.902	0.88	0.865	1.115	1.145	1.11				0.656	0.649	0.663	0.911	0.902	0.885	0.936	0.997	0.893	0.926	0.89	0.884				0.751	0.718	0.726	1.129	1.083	1.092	1.109	1.094	1.138	0.701	0.673	0.673
364.597	0.565	0.557	0.592	0.825	0.844	0.847	0.9	0.895	0.882	1.115	1.106	1.108				0.618	0.657	0.671	0.918	0.91	0.902	0.931	0.995	0.898	0.917	0.905	0.906				0.749	0.719	0.73	1.131	1.11	1.096	1.107	1.099	1.131	0.702	0.675	0.687
365.097	0.554	0.576	0.593	0.825	0.846	0.84	0.885	0.878	0.926	1.113	1.126	1.105				0.615	0.662	0.667	0.905	0.888	0.885	0.931	0.992	0.89	0.919	0.89	0.866				0.749	0.717	0.731	1.117	1.108	1.094	1.114	1.094	1.1	0.699	0.671	0.67
365.598	0.564	0.59	0.592	0.843	0.863	0.844	0.884	0.899	0.86	1.131	1.129	1.104				0.647	0.655	0.674	0.918	0.907	0.888	0.931	0.992	0.896	0.908	0.9	0.89				0.749	0.719	0.732	1.128	1.113	1.092	1.101	1.095	1.144	0.727	0.678	0.689
366.099	0.56	0.576	0.763	0.852	0.85	0.847	0.893	0.893	0.864	1.132	1.103	1.106				0.617	0.654	0.678	0.914	0.908	0.885	0.923	0.994	0.899	0.911	0.888	0.889				0.75	0.717	0.731	1.136	1.113	1.095	1.101	1.096	1.136	0.701	0.671	0.675
366.6	0.605	0.56	0.594	0.848	0.836	0.839	0.931	0.896	0.876	1.109	1.12	1.107				0.618	0.654	0.663	0.916	0.902	0.891	0.918	0.994	0.896	0.913	0.899	0.873				0.75	0.717	0.734	1.116	1.085	1.099	1.115	1.095	1.099	0.698	0.674	0.682
367.101	0.57	0.579	0.592	0.831	0.833	0.84	0.891	0.9	0.861	1.112	1.127	1.101				0.616	0.657	0.67	0.916	0.907	0.886	0.932	1.005	0.892	0.908	0.894	0.892				0.747	0.718	0.735	1.135	1.111	1.094	1.093	1.095	1.13	0.702	0.674	0.675
367.602	0.553	0.572	0.621	0.85	0.83	0.847	0.859	0.897	0.873	1.12	1.103	1.101				0.616	0.653	0.67	0.917	0.901	0.901	0.932	0.99	0.899	0.906	0.899	0.89				0.747	0.719	0.732	1.118	1.093	1.096	1.108	1.097	1.14	0.7	0.673	0.696
368.102	0.55	0.555	0.615	0.854	0.846	0.836	0.897	0.899	0.868	1.111	1.109	1.104				0.618	0.655	0.673	0.918	0.906	0.882	0.939	0.992	0.9	0.917	0.904	0.904				0.743	0.719	0.733	1.122	1.109	1.097	1.112	1.121	1.098	0.694	0.677	0.673
368.603	0.551	0.584	0.58	0.83	0.833	0.837	0.877	0.899	0.904	1.117	1.112	1.12				0.643	0.66	0.67	0.921	0.889	0.884	0.923	0.994	0.902	0.91	0.905	0.874				0.749	0.737	0.731	1.128	1.089	1.088	1.111	1.093	1.132	0.692	0.689	0.687
369.104	0.567	0.556	0.599	0.839	0.846	0.836	0.895	0.897	0.863	1.113	1.142	1.109				0.669	0.637	0.672	0.917	0.904	0.885	0.933	1.014	0.899	0.919	0.907	0.891				0.739	0.719	0.726	1.12	1.08	1.095	1.108	1.099	1.134	0.692	0.673	0.684
369.605	0.564	0.553	0.579	0.846	0.826	0.838	0.879	0.871	0.835	1.117	1.105	1.103				0.659	0.653	0.663	0.908	0.903	0.884	0.919	0.994	0.894	0.905	0.887	0.885				0.742	0.714	0.727	1.103	1.077	1.09	1.089	1.092	1.095	0.689	0.67	0.685
370.106	0.552	0.579	0.576	0.853	0.834	0.837	0.883	0.874	0.855	1.134	1.119	1.107				0.631	0.619	0.636	0.906	0.885	0.884	0.923	0.993	0.894	0.914	0.887	0.893				0.74	0.72	0.726	1.114	1.107	1.091	1.105	1.095	1.098	0.699	0.671	0.683
370.606	0.57	0.573	0.59	0.828	0.838	0.833	0.858	0.879	0.864	1.117	1.123	1.109				0.613	0.657	0.67	0.911	0.906	0.888	0.93	0.992	0.903	0.92	0.9	0.871				0.74	0.719	0.724	1.113	1.086	1.089	1.111	1.096	1.098	0.691	0.672	0.693
371.107	0.559	0.557	0.592	0.824	0.903	0.847	0.894	0.898	0.868	1.126	1.115	1.104				0.615	0.655	0.659	0.918	0.905	0.887	0.921	0.993	0.897	0.909	0.905	0.887				0.74	0.715	0.73	1.118	1.111	1.089	1.096	1.093	1.132	0.694	0.675	0.685
371.608	0.612	0.557	0.575	0.816	0.833	0.833	0.867	0.873	0.861	1.12	1.108	1.099				0.613	0.654	0.698	0.916	0.865	0.889	0.922	0.992	0.896	0.905	0.887	0.891				0.74	0.708	0.743	1.116	1.11	1.093	1.09	1.094	1.094	0.704	0.671	0.686
372.109	0.543	0.559	0.56	0.814	0.828	0.839	0.858	0.882	0.838	1.114	1.114	1.104				0.618	0.656	0.656	0.906	0.872	0.883	0.92	0.991	0.899	0.911	0.89	0.868				0.739	0.718	0.729	1.116	1.09	1.088	1.098	1.097	1.089	0.693	0.672	0.68
372.61	0.566	0.577	0.579	0.815	0.818	0.837	0.853	0.875	0.861	1.112	1.108	1.107				0.617	0.661	0.658	0.906	0.887	0.877	0.92	0.994	0.896	0.91	0.888	0.89				0.74	0.716	0.73	1.115	1.08	1.095	1.095	1.091	1.095	0.691	0.665	0.691
373.11	0.552	0.566	0.556	0.826	0.832	0.835	0.861	0.874	0.859	1.114	1.124	1.108				0.608	0.7	0.662	0.915	0.886	0.885	0.922	0.996	0.895	0.909	0.903	0.872				0.739	0.715	0.733	1.112	1.088	1.091	1.089	1.097	1.132	0.694	0.688	0.692
373.611	0.572	0.572	0.571	0.816	0.832	0.834	0.875	0.87	0.95	1.114	1.104	1.106				0.614	0.654	0.661	0.907	0.909	0.889	0.923	0.986	0.901	0.91	0.884	0.886				0.737	0.735	0.725	1.114	1.078	1.093	1.11	1.091	1.095	0.689	0.67	0.685
374.112	0.54	0.574	0.558	0.827	0.834	0.836	0.861	0.876	0.864	1.135	1.108	1.106				0.641	0.631	0.662	0.901	0.887	0.882	0.92	0.994	0.896	0.905	0.889	0.867				0.736	0.729	0.728	1.114	1.08	1.088	1.109	1.089	1.128	0.7	0.673	0.681
374.613	0.544	0.552	0.554	0.818	0.844	0.832	0.866	0.91	0.865	1.122	1.109	1.102				0.612	0.64	0.654	0.908	0.904	0.884	0.933	0.987	0.914	0.909	0.902	0.888				0.74	0.715	0.719	1.126	1.08	1.092	1.095	1.099	1.093	0.69	0.673	0.684
375.114	0.55	0.57	0.575	0.839	0.842	0.832	0.878	0.876	0.859	1.117	1.112	1.103				0.615	0.653	0.672	0.916	0.888	0.886	0.922	0.989	0.895	0.909	0.9	0.888				0.739	0.707	0.718	1.123	1.085	1.092	1.094	1.091	1.094	0.697	0.672	0.682
375.614	0.565	0.552	0.555	0.822	0.864	0.838	0.859	0.859	0.855	1.113	1.106	1.088				0.632	0.656	0.676	0.907	0.888	0.884	0.928	0.99	0.899	0.905	0.882	0.868				0.736	0.708	0.722	1.111	1.085	1.091	1.076	1.09	1.096	0.687	0.672	0.692
376.115	0.564	0.573	0.556	0.808	0.826	0.834	0.872	0.87	0.855	1.122	1.109	1.103				0.608	0.707	0.638	0.906	0.883	0.883	0.921	0.99	0.894	0.91	0.889	0.869				0.739	0.734	0.719	1.112	1.077	1.09	1.083	1.09	1.094	0.693	0.687	0.687
376.616	0.546	0.551	0.583	0.82	0.829	0.833	0.87	0.867	0.836	1.104	1.118	1.104				0.615	0.617	0.634	0.901	0.881	0.881	0.921	0.99	0.896	0.909	0.885	0.868				0.736	0.711	0.728	1.102	1.076	1.088	1.077	1.087	1.093	0.691	0.675	0.691
377.117	0.558	0.555	0.555	0.814	0.812	0.835	0.927	0.85	0.831	1.112	1.096	1.07				0.603	0.617	0.658	0.909	0.867	0.884	0.92	0.992	0.893	0.906	0.886	0.867				0.719	0.706	0.718	1.096	1.074	1.075	1.073	1.095	1.095	0.69	0.672	0.682
377.618	0.551	0.545	0.555	0.819	0.87	0.814	0.896	0.849	0.836	1.108	1.108	1.081				0.612	0.614	0.636	0.905	0.887	0.88	0.918	0.988	0.896	0.908	0.892	0.891				0.737	0.705	0.717	1.103	1.073	1.074	1.108	1.088	1.094	0.691	0.669	0.688
378.119	0.54	0.566	0.554	0.828	0.815	0.835	0.859	0.875	0.839	1.112	1.1	1.099				0.615	0.69	0.634	0.902	0.903	0.882	0.922	0.989	0.895	0.906	0.891	0.866				0.719	0.704	0.718	1.112	1.085	1.092	1.073	1.091	1.094	0.689	0.671	0.682
378.619	0.54	0.566	0.555	0.828	0.819	0.831	0.854	0.846	0.833	1.108	1.103	1.102				0.607	0.615	0.661	0.905	0.884	0.887	0.917	0.993	0.898	0.908	0.891	0.869				0.721	0.708	0.714	1.097	1.077	1.084	1.084	1.089	1.096	0.69	0.673	0.689
379.12	0.539	0.566	0.554	0.814	0.827	0.832	0.9	0.847	0.832	1.101	1.107	1.102				0.615	0.615	0.681	0.902	0.887	0.883	0.919	0.985	0.892	0.91	0.89	0.868				0.719	0.708	0.712	1.11	1.072	1.081	1.096	1.089	1.094	0.689	0.671	0.688
379.621	0.541	0.552	0.557	0.813	0.828	0.833	0.865	0.866	0.858	1.105	1.104	1.094				0.635	0.611	0.655	0.902	0.883	0.875	0.92	0.99	0.895	0.906	0.886	0.887				0.705	0.706	0.714	1.099	1.081	1.078	1.088	1.089	1.096	0.689	0.674	0.691
380.122	0.536	0.551	0.575	0.817	0.827	0.829	0.882	0.874	0.855	1.105	1.106	1.1				0.601	0.616	0.621	0.905	0.884	0.885	0.92	0.987	0.894	0.906	0.886	0.869				0.708	0.708	0.709	1.114	1.066	1.077	1.082	1.088	1.098	0.687	0.67	0.684
380.623	0.545	0.552	0.547	0.805	0.816	0.83	0.857	0.847	0.835	1.102	1.092	1.066				0.604	0.618	0.622	0.886	0.86	0.877	0.921	0.992	0.894	0.904	0.885	0.864				0.704	0.692	0.714	1.089	1.074	1.067	1.08	1.072	1.097	0.686	0.672	0.686
381.123	0.531	0.55	0.578	0.816	0.809	0.833	0.853	0.85	0.834	1.107	1.105	1.1				0.607	0.631	0.636	0.882	0.905	0.884	0.921	0.989	0.901	0.91	0.892	0.866				0.707	0.691	0.712	1.111	1.08	1.077	1.072	1.091	1.097	0.725	0.675	0.687
381.624	0.571	0.554	0.546	0.809	0.824	0.793	0.854	0.84	0.835	1.101	1.096	1.086				0.612	0.611	0.637	0.884	0.864	0.877	0.921	0.978	0.895	0.905	0.888	0.864				0.705	0.701	0.715	1.097	1.069	1.061	1.075	1.077	1.088	0.689	0.675	0.677
382.125	0.531	0.576	0.545	0.816	0.825	0.834	0.864	0.845	0.858	1.116	1.099	1.106				0.609	0.615	0.636	0.905	0.865	0.878	0.919	0.991	0.898	0.902	0.886	0.864				0.703	0.705	0.712	1.105	1.054	1.073	1.075	1.085	1.096	0.688	0.673	0.679
382.626	0.53	0.542	0.553	0.815	0.832	0.834	0.862	0.846	0.831	1.104	1.105	1.108				0.603	0.617	0.664	0.865	0.884	0.874	0.922	0.985	0.895	0.908	0.886	0.863				0.706	0.688	0.711	1.096	1.058	1.076	1.075	1.085	1.092	0.687	0.67	0.683
383.127	0.566	0.549	0.553	0.842	0.842	0.837	0.878	0.845	0.859	1.109	1.093	1.102				0.604	0.612	0.657	0.885	0.866	0.884	0.918	0.977	0.896	0.907	0.887	0.868				0.708	0.705	0.711	1.102	1.069	1.079	1.085	1.078	1.091	0.687	0.661	0.679
383.627	0.567	0.542	0.541	0.815	0.847	0.815	0.862	0.848	0.855	1.101	1.093	1.097				0.605	0.618	0.633	0.885	0.884	0.875	0.918	0.989	0.888	0.905	0.89	0.866				0.706	0.69	0.688	1.1	1.065	1.074	1.08	1.085	1.095	0.696	0.672	0.681
384.128	0.582	0.55	0.545	0.814	0.814	0.807	0.847	0.868	0.832	1.105	1.102	1.109				0.608	0.616	0.621	0.902	0.903	0.874	0.92	0.987	0.893	0.909	0.883	0.868				0.704	0.687	0.69	1.108	1.077	1.08	1.084	1.089	1.094	0.689	0.672	0.674
384.629	0.531	0.55	0.551	0.81	0.83	0.831	0.865	0.841	0.826	1.106	1.093	1.065				0.596	0.633	0.656	0.899	0.886	0.872	0.92	0.978	0.878	0.903	0.88	0.865				0.704	0.674	0.685	1.097	1.055	1.07	1.073	1.076	1.093	0.689	0.66	0.673
385.13	0.543	0.55	0.543	0.79	0.844	0.831	0.882	0.843	0.858	1.104	1.097	1.075				0.61	0.659	0.615	0.862	0.865	0.873	0.919	0.99	0.892	0.904	0.883	0.865				0.703	0.675	0.678	1.094	1.055	1.078	1.081	1.075	1.093	0.683	0.669	0.686
385.631	0.593	0.532	0.555	0.813	0.816	0.808	0.857	0.854	0.826	1.103	1.095	1.092				0.601	0.615	0.633	0.885	0.865	0.872	0.921	0.977	0.895	0.904	0.888	0.863				0.693	0.691	0.687	1.092	1.052	1.074	1.064	1.071	1.086	0.689	0.671	0.675
386.131	0.518	0.573	0.551	0.813	0.824	0.803	0.869	0.844	0.83	1.108	1.085	1.09				0.592	0.607	0.662	0.884	0.859	0.871	0.92	0.978	0.896	0.904	0.884	0.865				0.704	0.685	0.699	1.096	1.057	1.057	1.075	1.071	1.078	0.691	0.667	0.67
386.632	0.53	0.545	0.598	0.806	0.818	0.795	0.846	0.842	0.829	1.108	1.087	1.072				0.596	0.64	0.635	0.866	0.864	0.879	0.918	0.976	0.889	0.907	0.887	0.866				0.696	0.703	0.687	1.096	1.058	1.072	1.067	1.078	1.092	0.69	0.669	0.671
387.133	0.529	0.544	0.543	0.803	0.815	0.804	0.844	0.839	0.83	1.068	1.101	1.091				0.591	0.611	0.618	0.864	0.853	0.872	0.919	0.983	0.895	0.905	0.887	0.863				0.702	0.673	0.678	1.092	1.063	1.08	1.074	1.077	1.091	0.702	0.658	0.671
387.634	0.545	0.533	0.543	0.805	0.817	0.789	0.851	0.84	0.817	1.065	1.059	1.092				0.633	0.601	0.622	0.862	0.86	0.871	0.918	0.988	0.895	0.909	0.885	0.865				0.694	0.669	0.677	1.064	1.076	1.064	1.069	1.075	1.07	0.684	0.66	0.672
388.135	0.554	0.532	0.57	0.803	0.878	0.807	0.857	0.846	0.835	1.067	1.083	1.064				0.594	0.601	0.641	0.861	0.865	0.867	0.918	0.975	0.884	0.905	0.886	0.865				0.701	0.676	0.674	1.073	1.061	1.054	1.073	1.07	1.077	0.687	0.662	0.672
388.636	0.532	0.541	0.543	0.806	0.812	0.786	0.866	0.836	0.816	1.069	1.056	1.068				0.594	0.655	0.606	0.854	0.863	0.877	0.915	0.977	0.883	0.904	0.866	0.864				0.692	0.674	0.675	1.065	1.049	1.062	1.072	1.072	1.068	0.685	0.659	0.671
389.136	0.516	0.54	0.544	0.789	0.812	0.808	0.863	0.841	0.817	1.065	1.086	1.065				0.591	0.607	0.621	0.857	0.877	0.87	0.917	0.979	0.892	0.903	0.88	0.862				0.701	0.672	0.673	1.086	1.058	1.062	1.071	1.074	1.066	0.687	0.657	0.668
389.637	0.526	0.539	0.547	0.796	0.798	0.79	0.853	0.835	0.816	1.058	1.061	1.066				0.593	0.612	0.608	0.852	0.861	0.875	0.916	0.978	0.88	0.905	0.881	0.863				0.692	0.671	0.672	1.069	1.053	1.057	1.048	1.056	1.069	0.691	0.659	0.669
390.138	0.518	0.543	0.539	0.788	0.812	0.805	0.861	0.833	0.825	1.067	1.069	1.067				0.595	0.611	0.62	0.857	0.886	0.869	0.915	0.979	0.883	0.906	0.885	0.861				0.693	0.673	0.673	1.062	1.063	1.06	1.062	1.072	1.071	0.689	0.662	0.675
390.639	0.561	0.537	0.561	0.804	0.815	0.783	0.863	0.836	0.816	1.055	1.088	1.065				0.595	0.601	0.642	0.86	0.859	0.864	0.919	0.979	0.897	0.902	0.869	0.863				0.693	0.673	0.673	1.086	1.057	1.061	1.078	1.075	1.068	0.689	0.659	0.673
391.14	0.505	0.529	0.541	0.788	0.814	0.782	0.85	0.826	0.815	1.066	1.061	1.065				0.593	0.604	0.619	0.86	0.867	0.869	0.916	0.979	0.881	0.899	0.886	0.86				0.714	0.674	0.673	1.071	1.054	1.059	1.068	1.062	1.07	0.687	0.66	0.671
391.64	0.529	0.593	0.543	0.791	0.808	0.79	0.854	0.835	0.816	1.068	1.089	1.064				0.595	0.613	0.688	0.86	0.861	0.869	0.917	0.98	0.881	0.885	0.87	0.866				0.688	0.668	0.671	1.086	1.055	1.073	1.071	1.059	1.075	0.688	0.658	0.669
392.141	0.518	0.53	0.533	0.802	0.792	0.783	0.845	0.834	0.823	1.066	1.061	1.06				0.592	0.602	0.62	0.861	0.854	0.873	0.907	0.98	0.882	0.903	0.865	0.864				0.691	0.661	0.671	1.066	1.043	1.054	1.049	1.072	1.067	0.684	0.655	0.682
392.642	0.517	0.535	0.54	0.799	0.795	0.805	0.854	0.844	0.813	1.065	1.062	1.061				0.593	0.608	0.605	0.857	0.865	0.869	0.907	0.981	0.885	0.903	0.884	0.866				0.691	0.668	0.667	1.089	1.057	1.06	1.051	1.056	1.079	0.685	0.659	0.669
393.143	0.513	0.542	0.541	0.804	0.797	0.786	0.847	0.824	0.813	1.069	1.061	1.066				0.586	0.603	0.606	0.858	0.852	0.872	0.904	0.978	0.894	0.905	0.869	0.862				0.69	0.672	0.672	1.087	1.054	1.055	1.049	1.073	1.072	0.687	0.657	0.664
393.644	0.516	0.563	0.551	0.806	0.815	0.784	0.845	0.825	0.818	1.06	1.06	1.057				0.592	0.61	0.617	0.854	0.862	0.87	0.919	0.978	0.88	0.904	0.873	0.861				0.695	0.684	0.672	1.087	1.052	1.056	1.046	1.072	1.072	0.698	0.659	0.668
394.144	0.512	0.531	0.54	0.786	0.799	0.799	0.823	0.831	0.815	1.068	1.057	1.065				0.605	0.649	0.606	0.857	0.855	0.872	0.917	0.979	0.893	0.905	0.868	0.865				0.689	0.671	0.672	1.062	1.05	1.053	1.046	1.059	1.074	0.689	0.66	0.671
394.645	0.544	0.529	0.534	0.829	0.811	0.789	0.856	0.83	0.811	1.066	1.055	1.061				0.592	0.6	0.616	0.86	0.861	0.87	0.917	0.976	0.881	0.902	0.886	0.861				0.69	0.66	0.665	1.069	1.049	1.057	1.011	1.058	1.068	0.688	0.66	0.67
395.146	0.59	0.53	0.539	0.784	0.792	0.784	0.859	0.825	0.82	1.063	1.053	1.059				0.594	0.635	0.613	0.859	0.858	0.854	0.914	0.974	0.881	0.905	0.866	0.863				0.688	0.671	0.663	1.033	1.041	1.058	1.014	1.053	1.064	0.688	0.656	0.667
395.647	0.516	0.532	0.578	0.79	0.797	0.782	0.854	0.824	0.814	1.103	1.058	1.062				0.593	0.612	0.629	0.861	0.859	0.871	0.906	0.977	0.876	0.886	0.871	0.852				0.703	0.663	0.663	1.082	1.052	1.053	1.014	1.055	1.066	0.679	0.66	0.668
