# Supplementary material for: Upcycling of polyamides through chemical hydrolysis and engineered Pseudomonas putida
Source: Nat Microbiol. 2025 Feb 10;10(3):667–80. doi: 10.1038/s41564-025-01929-5 (PMC11879879; doi:10.1038/s41564-025-01929-5)
Supplement: Supplementary file 18 — Numerical values of OD equivalents determined by growth monitoring using Growth Profiler (Enzyscreen) for Extended Data Fig. 4a–c. [file 41564_2025_1929_MOESM18_ESM.xlsx]

## Sheet: Source data extended Data Fig4
(4) Effect of PP_0410-14 deletion on C6-PA monomer metabolism
(A) HMDA								(B) Ahx							(C) ε-caprolactam
Time (h)	KT2440-NYL -HMDA			KT2440-NYL DPP_0411-14 HMDA				KT2440-NYL -Ahx			KT2440-NYL DPP_0411-14 Ahx				KT2440-NYL e-cap			KT2440-NYL DPP_0411-14 e-cap
0	0.262	0.257	0.213	0.205	0.203	0.166		0.213	0.208	0.162	0.197	0.187	0.169		0.205	0.213	0.155	0.212	0.21	0.178
0.5	0.287	0.285	0.225	0.206	0.208	0.169		0.213	0.209	0.162	0.198	0.206	0.181		0.211	0.222	0.184	0.212	0.213	0.182
1.5	0.288	0.28	0.223	0.206	0.209	0.17		0.22	0.22	0.182	0.194	0.204	0.168		0.208	0.218	0.179	0.214	0.219	0.182
2	0.287	0.285	0.223	0.205	0.208	0.171		0.221	0.22	0.184	0.196	0.205	0.162		0.207	0.218	0.178	0.218	0.214	0.18
2.5	0.281	0.285	0.223	0.206	0.198	0.168		0.22	0.238	0.188	0.195	0.205	0.169		0.209	0.218	0.178	0.219	0.221	0.184
3	0.281	0.279	0.221	0.205	0.197	0.171		0.222	0.242	0.189	0.195	0.205	0.169		0.209	0.21	0.182	0.22	0.221	0.182
3.5	0.279	0.271	0.223	0.207	0.211	0.172		0.22	0.24	0.185	0.199	0.205	0.181		0.197	0.209	0.179	0.215	0.219	0.18
4	0.286	0.279	0.226	0.206	0.207	0.171		0.22	0.22	0.184	0.192	0.203	0.168		0.204	0.207	0.177	0.214	0.219	0.18
4.5	0.286	0.284	0.223	0.206	0.2	0.167		0.221	0.221	0.184	0.195	0.204	0.179		0.198	0.2	0.18	0.213	0.22	0.179
5	0.288	0.285	0.225	0.206	0.208	0.169		0.22	0.22	0.187	0.182	0.203	0.168		0.199	0.208	0.181	0.213	0.213	0.18
5.5	0.289	0.286	0.228	0.206	0.208	0.168		0.222	0.242	0.192	0.196	0.204	0.18		0.197	0.21	0.178	0.212	0.219	0.179
6.01667	0.288	0.288	0.246	0.204	0.199	0.169		0.221	0.245	0.192	0.197	0.206	0.183		0.195	0.207	0.177	0.212	0.213	0.181
6.51667	0.291	0.303	0.257	0.193	0.194	0.161		0.232	0.242	0.192	0.183	0.204	0.162		0.203	0.208	0.178	0.211	0.214	0.181
7.01667	0.306	0.308	0.278	0.191	0.194	0.161		0.24	0.248	0.211	0.181	0.205	0.174		0.209	0.208	0.177	0.213	0.213	0.181
7.51667	0.32	0.315	0.281	0.192	0.183	0.168		0.245	0.251	0.236	0.186	0.203	0.182		0.21	0.21	0.179	0.213	0.213	0.18
8.01667	0.322	0.324	0.285	0.192	0.181	0.169		0.244	0.264	0.241	0.184	0.203	0.182		0.208	0.219	0.176	0.212	0.219	0.18
8.51667	0.327	0.324	0.29	0.19	0.194	0.162		0.268	0.281	0.243	0.196	0.204	0.179		0.21	0.221	0.176	0.212	0.214	0.179
9.01667	0.341	0.337	0.299	0.192	0.196	0.161		0.279	0.3	0.25	0.196	0.21	0.179		0.211	0.221	0.177	0.21	0.212	0.178
9.51667	0.359	0.355	0.309	0.192	0.184	0.172		0.3	0.31	0.279	0.196	0.209	0.182		0.227	0.223	0.178	0.21	0.214	0.18
10.0167	0.374	0.359	0.34	0.19	0.197	0.173		0.309	0.314	0.309	0.196	0.21	0.181		0.234	0.234	0.19	0.212	0.211	0.181
10.5167	0.387	0.385	0.344	0.188	0.186	0.169		0.337	0.364	0.312	0.189	0.212	0.18		0.222	0.236	0.193	0.211	0.212	0.179
11.0167	0.391	0.399	0.365	0.188	0.197	0.174		0.369	0.375	0.336	0.205	0.21	0.18		0.236	0.236	0.193	0.213	0.212	0.181
11.5167	0.408	0.402	0.408	0.192	0.195	0.173		0.394	0.395	0.372	0.2	0.212	0.183		0.239	0.238	0.232	0.212	0.214	0.179
12.0167	0.443	0.42	0.415	0.192	0.187	0.171		0.429	0.437	0.39	0.207	0.211	0.181		0.238	0.24	0.23	0.212	0.215	0.181
12.5167	0.46	0.456	0.428	0.193	0.194	0.173		0.441	0.448	0.435	0.207	0.211	0.185		0.24	0.241	0.229	0.213	0.213	0.184
13.0167	0.473	0.469	0.476	0.195	0.196	0.174		0.493	0.503	0.468	0.207	0.212	0.179		0.241	0.243	0.232	0.213	0.214	0.18
13.5167	0.494	0.484	0.498	0.192	0.197	0.172		0.508	0.515	0.49	0.198	0.212	0.181		0.243	0.268	0.239	0.22	0.22	0.182
14.0167	0.533	0.527	0.537	0.191	0.197	0.173		0.572	0.575	0.546	0.194	0.233	0.183		0.258	0.268	0.247	0.221	0.22	0.183
14.5167	0.546	0.539	0.547	0.194	0.198	0.172		0.599	0.597	0.578	0.197	0.212	0.179		0.27	0.298	0.248	0.221	0.241	0.185
15.0167	0.597	0.555	0.605	0.205	0.201	0.174		0.656	0.653	0.642	0.208	0.22	0.183		0.29	0.299	0.276	0.221	0.246	0.185
15.5167	0.616	0.609	0.618	0.194	0.198	0.174		0.699	0.69	0.687	0.208	0.235	0.183		0.302	0.301	0.292	0.24	0.243	0.189
16.0167	0.676	0.632	0.674	0.194	0.2	0.173		0.758	0.749	0.745	0.202	0.215	0.184		0.304	0.308	0.301	0.242	0.243	0.2
16.5167	0.693	0.682	0.704	0.193	0.207	0.177		0.827	0.819	0.794	0.208	0.234	0.186		0.308	0.309	0.309	0.244	0.249	0.203
17.0167	0.759	0.697	0.767	0.204	0.202	0.174		0.904	0.916	0.878	0.208	0.22	0.188		0.324	0.336	0.314	0.247	0.252	0.212
17.5167	0.777	0.76	0.801	0.206	0.201	0.175		0.964	0.951	0.956	0.207	0.236	0.189		0.339	0.359	0.346	0.25	0.257	0.232
18.0167	0.85	0.777	0.865	0.205	0.208	0.174		1.046	1.032	1.039	0.213	0.236	0.187		0.363	0.369	0.352	0.257	0.284	0.24
18.5167	0.872	0.798	0.936	0.195	0.196	0.175		1.115	1.131	1.135	0.209	0.24	0.2		0.374	0.374	0.371	0.282	0.285	0.246
19.0167	0.947	0.872	0.982	0.205	0.182	0.18		1.222	1.235	1.224	0.22	0.242	0.199		0.375	0.376	0.373	0.285	0.308	0.267
19.5167	0.981	0.957	1.055	0.204	0.179	0.175		1.35	1.322	1.334	0.221	0.245	0.2		0.407	0.406	0.407	0.313	0.316	0.296
20.0167	1.062	1.006	1.149	0.193	0.18	0.178		1.479	1.44	1.47	0.232	0.241	0.21		0.426	0.423	0.405	0.318	0.343	0.305
20.5167	1.154	1.074	1.252	0.205	0.18	0.172		1.608	1.58	1.598	0.234	0.247	0.21		0.438	0.439	0.427	0.364	0.37	0.343
21.0167	1.213	1.157	1.303	0.193	0.18	0.179		1.785	1.698	1.77	0.235	0.249	0.227		0.437	0.452	0.449	0.378	0.393	0.37
21.5167	1.314	1.212	1.442	0.206	0.178	0.176		1.932	1.882	1.927	0.236	0.251	0.227		0.459	0.469	0.472	0.434	0.443	0.419
22.0167	1.418	1.309	1.547	0.205	0.184	0.174		2.066	2.111	2.108	0.237	0.253	0.237		0.475	0.491	0.492	0.447	0.467	0.439
22.5167	1.501	1.428	1.67	0.207	0.184	0.177		2.153	2.193	2.125	0.239	0.257	0.235		0.502	0.503	0.514	0.507	0.507	0.482
23.0167	1.598	1.504	1.83	0.202	0.181	0.151		2.163	2.219	2.147	0.239	0.25	0.237		0.525	0.519	0.537	0.544	0.536	0.523
23.5167	1.748	1.601	1.92	0.204	0.184	0.166		2.157	2.227	2.145	0.24	0.254	0.236		0.529	0.553	0.555	0.598	0.581	0.572
24.0333	1.902	1.764	2.017	0.194	0.183	0.141		2.167	2.204	2.12	0.242	0.258	0.247		0.574	0.582	0.585	0.623	0.65	0.617
24.5333	1.996	1.923	2.034	0.204	0.183	0.144		2.136	2.199	2.114	0.243	0.278	0.247		0.584	0.595	0.604	0.674	0.682	0.65
25.0333	2.086	2.035	2.115	0.194	0.198	0.14		2.058	2.118	2.108	0.254	0.278	0.258		0.605	0.625	0.652	0.743	0.73	0.721
25.5333	2.092	2.088	2.043	0.204	0.187	0.144		2.021	2.07	2.08	0.255	0.278	0.26		0.649	0.654	0.676	0.783	0.77	0.785
26.0333	2.094	2.114	2.033	0.205	0.198	0.142		1.991	2.049	2.063	0.267	0.284	0.277		0.661	0.672	0.701	0.852	0.853	0.857
26.5333	2.097	2.121	2.017	0.204	0.187	0.144		1.981	2.029	2.019	0.272	0.296	0.29		0.69	0.717	0.742	0.916	0.91	0.897
27.0333	2.087	2.116	2.03	0.207	0.18	0.171		1.981	2.022	1.972	0.292	0.307	0.293		0.735	0.731	0.767	0.942	0.936	0.936
27.5333	2.058	2.109	2.008	0.205	0.197	0.17		1.969	2.018	1.976	0.298	0.304	0.305		0.761	0.762	0.855	0.968	0.98	0.954
28.0333	1.992	2.034	1.924	0.205	0.195	0.174		1.958	2	1.938	0.299	0.308	0.304		0.826	0.827	0.915	0.994	1.009	0.972
28.5667	1.991	2.032	1.919	0.204	0.197	0.172		1.963	1.984	1.933	0.304	0.308	0.307		0.9	0.91	0.993	1.041	1.029	1.019
29.0667	1.92	1.946	1.849	0.205	0.194	0.171		1.861	1.861	1.807	0.301	0.31	0.307		0.929	0.963	1.091	1.041	1.029	1.026
29.5667	1.921	1.991	1.888	0.204	0.201	0.174		1.891	1.918	1.92	0.31	0.312	0.311		1.043	1.069	1.203	1.07	1.057	1.058
30.0667	1.917	1.954	1.851	0.205	0.201	0.175		1.861	1.917	1.892	0.313	0.315	0.319		1.139	1.141	1.329	1.103	1.081	1.083
30.5667	1.912	1.954	1.847	0.205	0.206	0.175		1.857	1.887	1.902	0.321	0.316	0.323		1.25	1.243	1.431	1.111	1.128	1.085
31.0667	1.912	1.949	1.843	0.205	0.201	0.172		1.828	1.856	1.831	0.338	0.32	0.351		1.357	1.362	1.569	1.152	1.137	1.135
31.5667	1.882	1.849	1.832	0.206	0.201	0.171		1.797	1.834	1.774	0.338	0.34	0.352		1.434	1.427	1.617	1.148	1.133	1.131
32.0667	1.905	1.925	1.837	0.205	0.199	0.172		1.817	1.847	1.802	0.358	0.34	0.352		1.592	1.564	1.774	1.158	1.157	1.153
32.5667	1.9	1.921	1.839	0.206	0.209	0.171		1.811	1.84	1.8	0.369	0.344	0.365		1.709	1.709	1.838	1.188	1.193	1.179
33.0667	1.903	1.915	1.839	0.205	0.208	0.171		1.804	1.844	1.78	0.372	0.354	0.362		1.815	1.801	1.881	1.207	1.2	1.235
33.5667	1.883	1.843	1.815	0.205	0.219	0.166		1.8	1.838	1.769	0.373	0.375	0.374		1.82	1.814	1.877	1.244	1.246	1.204
34.0667	1.829	1.84	1.814	0.207	0.209	0.174		1.81	1.834	1.771	0.373	0.376	0.379		1.898	1.832	1.873	1.273	1.262	1.258
34.5667	1.823	1.837	1.768	0.205	0.209	0.177		1.798	1.831	1.77	0.375	0.377	0.383		1.867	1.824	1.865	1.27	1.27	1.271
35.0667	1.753	1.775	1.694	0.206	0.202	0.171		1.714	1.764	1.678	0.388	0.375	0.387		1.824	1.789	1.755	1.271	1.261	1.268
35.5667	1.824	1.841	1.771	0.207	0.207	0.175		1.787	1.834	1.751	0.405	0.391	0.417		1.824	1.813	1.836	1.308	1.32	1.309
36.0667	1.797	1.777	1.73	0.207	0.208	0.178		1.771	1.771	1.749	0.422	0.396	0.418		1.825	1.789	1.77	1.336	1.329	1.338
36.5667	1.762	1.779	1.701	0.206	0.199	0.176		1.72	1.763	1.747	0.425	0.434	0.423		1.807	1.796	1.746	1.38	1.377	1.379
37.0667	1.746	1.77	1.698	0.206	0.208	0.176		1.717	1.804	1.752	0.437	0.425	0.432		1.814	1.729	1.725	1.401	1.376	1.381
37.5667	1.735	1.748	1.677	0.206	0.202	0.17		1.645	1.685	1.642	0.437	0.435	0.434		1.669	1.658	1.692	1.398	1.335	1.373
38.0667	1.755	1.772	1.697	0.206	0.206	0.176		1.714	1.762	1.746	0.441	0.443	0.441		1.743	1.696	1.71	1.407	1.395	1.422
38.5667	1.744	1.761	1.693	0.207	0.197	0.178		1.711	1.761	1.713	0.451	0.448	0.443		1.723	1.663	1.709	1.424	1.399	1.429
39.0667	1.75	1.757	1.692	0.206	0.199	0.177		1.713	1.756	1.709	0.457	0.459	0.46		1.699	1.655	1.694	1.472	1.444	1.448
39.5667	1.744	1.761	1.674	0.206	0.196	0.174		1.715	1.726	1.677	0.489	0.466	0.461		1.706	1.657	1.708	1.486	1.455	1.49
40.0667	1.749	1.748	1.677	0.207	0.198	0.175		1.678	1.716	1.67	0.493	0.483	0.474		1.662	1.633	1.693	1.514	1.501	1.511
40.5667	1.734	1.748	1.676	0.206	0.199	0.18		1.69	1.705	1.667	0.493	0.507	0.479		1.667	1.638	1.654	1.537	1.517	1.521
41.0667	1.74	1.748	1.679	0.207	0.2	0.172		1.649	1.7	1.668	0.502	0.504	0.485		1.662	1.633	1.65	1.542	1.524	1.518
41.5667	1.725	1.742	1.658	0.206	0.208	0.175		1.66	1.695	1.661	0.508	0.521	0.485		1.65	1.62	1.626	1.537	1.53	1.53
42.0667	1.718	1.676	1.659	0.206	0.209	0.171		1.653	1.693	1.642	0.509	0.522	0.498		1.655	1.563	1.611	1.545	1.53	1.536
42.5667	1.66	1.671	1.605	0.206	0.205	0.172		1.653	1.695	1.662	0.512	0.541	0.503		1.637	1.559	1.591	1.552	1.543	1.558
43.0667	1.659	1.73	1.603	0.206	0.21	0.169		1.644	1.692	1.648	0.523	0.545	0.52		1.629	1.597	1.592	1.556	1.537	1.567
43.5667	1.655	1.668	1.599	0.207	0.208	0.167		1.637	1.683	1.63	0.527	0.566	0.539		1.592	1.555	1.584	1.56	1.594	1.592
44.0667	1.624	1.63	1.598	0.206	0.218	0.171		1.645	1.673	1.621	0.545	0.582	0.541		1.558	1.55	1.571	1.556	1.578	1.592
44.5667	1.658	1.67	1.596	0.207	0.219	0.166		1.64	1.678	1.63	0.565	0.582	0.554		1.595	1.55	1.571	1.613	1.596	1.598
45.0667	1.655	1.666	1.597	0.207	0.209	0.166		1.641	1.669	1.629	0.578	0.596	0.564		1.555	1.549	1.563	1.609	1.596	1.599
45.5667	1.618	1.601	1.576	0.206	0.219	0.167		1.638	1.675	1.623	0.576	0.613	0.571		1.554	1.498	1.574	1.61	1.6	1.597
46.0667	1.627	1.605	1.578	0.206	0.219	0.163		1.639	1.677	1.621	0.583	0.614	0.572		1.531	1.504	1.547	1.613	1.595	1.637
46.5667	1.589	1.578	1.547	0.206	0.209	0.168		1.561	1.597	1.599	0.586	0.613	0.579		1.523	1.484	1.479	1.563	1.594	1.594
47.0667	1.594	1.604	1.556	0.207	0.219	0.172		1.633	1.676	1.617	0.638	0.653	0.612		1.526	1.499	1.554	1.637	1.602	1.645
47.5667	1.63	1.6	1.574	0.206	0.21	0.17		1.633	1.668	1.62	0.641	0.661	0.627		1.527	1.499	1.559	1.617	1.665	1.65
48.0667	1.596	1.593	1.555	0.207	0.207	0.172		1.63	1.666	1.622	0.643	0.672	0.636		1.525	1.488	1.552	1.61	1.67	1.644
48.5667	1.596	1.601	1.554	0.207	0.217	0.166		1.63	1.667	1.623	0.656	0.672	0.644		1.523	1.487	1.493	1.637	1.665	1.654
49.0667	1.589	1.6	1.551	0.213	0.208	0.17		1.633	1.651	1.616	0.663	0.692	0.646		1.514	1.48	1.505	1.665	1.667	1.655
49.5667	1.596	1.595	1.548	0.208	0.219	0.169		1.622	1.669	1.612	0.659	0.716	0.668		1.519	1.488	1.5	1.68	1.671	1.652
50.0667	1.591	1.59	1.55	0.207	0.208	0.168		1.622	1.668	1.626	0.677	0.743	0.684		1.519	1.487	1.483	1.682	1.664	1.652
50.5667	1.589	1.59	1.544	0.208	0.208	0.173		1.625	1.674	1.6	0.681	0.742	0.7		1.511	1.483	1.499	1.64	1.665	1.652
51.0667	1.588	1.582	1.545	0.206	0.21	0.171		1.599	1.602	1.599	0.72	0.753	0.705		1.512	1.48	1.471	1.616	1.668	1.649
51.5667	1.587	1.578	1.55	0.214	0.217	0.173		1.617	1.658	1.6	0.725	0.759	0.717		1.515	1.486	1.496	1.686	1.668	1.655
52.0667	1.581	1.579	1.546	0.22	0.207	0.176		1.563	1.602	1.6	0.739	0.765	0.746		1.506	1.481	1.473	1.681	1.663	1.65
52.5667	1.583	1.584	1.544	0.22	0.208	0.174		1.564	1.656	1.598	0.739	0.774	0.765		1.5	1.474	1.451	1.675	1.667	1.651
53.1333	1.586	1.579	1.542	0.213	0.208	0.175		1.62	1.602	1.558	0.741	0.802	0.77		1.513	1.433	1.442	1.682	1.667	1.645
53.6333	1.569	1.578	1.542	0.22	0.209	0.173		1.562	1.596	1.554	0.764	0.829	0.778		1.493	1.462	1.446	1.622	1.615	1.648
54.1333	1.584	1.577	1.54	0.219	0.208	0.172		1.559	1.6	1.547	0.782	0.846	0.781		1.491	1.425	1.442	1.682	1.614	1.646
54.6333	1.58	1.571	1.539	0.217	0.219	0.176		1.558	1.598	1.551	0.811	0.845	0.792		1.495	1.451	1.45	1.618	1.662	1.65
55.1333	1.578	1.58	1.544	0.221	0.207	0.176		1.555	1.601	1.533	0.82	0.848	0.844		1.486	1.431	1.445	1.612	1.669	1.646
55.6333	1.569	1.58	1.544	0.221	0.206	0.176		1.56	1.6	1.555	0.824	0.87	0.843		1.438	1.46	1.442	1.621	1.665	1.646
56.1333	1.578	1.507	1.536	0.221	0.229	0.179		1.528	1.565	1.547	0.828	0.888	0.846		1.482	1.425	1.441	1.677	1.615	1.645
56.6333	1.587	1.558	1.535	0.222	0.208	0.183		1.555	1.597	1.523	0.85	0.914	0.856		1.486	1.432	1.444	1.639	1.674	1.65
57.1333	1.555	1.555	1.522	0.223	0.219	0.18		1.553	1.57	1.514	0.873	0.933	0.875		1.441	1.425	1.443	1.639	1.667	1.632
57.6333	1.583	1.505	1.482	0.221	0.218	0.185		1.534	1.548	1.525	0.9	0.945	0.906		1.44	1.424	1.436	1.635	1.616	1.634
58.1333	1.558	1.508	1.483	0.221	0.22	0.185		1.532	1.538	1.519	0.902	0.942	0.924		1.409	1.421	1.436	1.612	1.601	1.632
58.6333	1.562	1.509	1.515	0.221	0.22	0.181		1.526	1.533	1.512	0.916	0.956	0.932		1.435	1.423	1.433	1.62	1.604	1.599
59.1333	1.5	1.448	1.419	0.222	0.217	0.18		1.493	1.518	1.483	0.92	0.949	0.935		1.373	1.365	1.387	1.562	1.578	1.546
59.6333	1.486	1.448	1.419	0.221	0.231	0.191		1.49	1.521	1.476	0.921	0.967	0.955		1.377	1.352	1.385	1.558	1.547	1.564
60.1333	1.504	1.502	1.481	0.244	0.23	0.196		1.508	1.536	1.489	0.962	1.033	0.969		1.403	1.419	1.421	1.617	1.6	1.635
60.6333	1.504	1.5	1.451	0.248	0.235	0.196		1.497	1.528	1.487	0.968	1.041	0.979		1.406	1.369	1.423	1.61	1.603	1.598
61.1333	1.502	1.471	1.449	0.25	0.233	0.21		1.493	1.53	1.487	0.996	1.042	1.025		1.406	1.362	1.417	1.616	1.599	1.633
61.6333	1.507	1.484	1.473	0.25	0.237	0.213		1.493	1.525	1.481	1.017	1.044	1.033		1.408	1.378	1.419	1.615	1.597	1.6
62.1333	1.485	1.505	1.48	0.253	0.236	0.212		1.491	1.523	1.491	1.016	1.075	1.033		1.403	1.366	1.415	1.624	1.6	1.604
62.6333	1.474	1.454	1.443	0.258	0.236	0.214		1.488	1.532	1.486	1.023	1.096	1.041		1.405	1.367	1.414	1.609	1.59	1.6
63.1333	1.483	1.448	1.423	0.258	0.243	0.229		1.491	1.52	1.483	1.033	1.123	1.06		1.387	1.372	1.42	1.614	1.596	1.597
63.6333	1.474	1.445	1.42	0.259	0.244	0.232		1.493	1.519	1.486	1.036	1.145	1.066		1.371	1.356	1.39	1.612	1.594	1.591
64.1333	1.482	1.446	1.413	0.273	0.243	0.234		1.486	1.521	1.479	1.07	1.131	1.084		1.376	1.373	1.392	1.578	1.58	1.597
64.6333	1.441	1.439	1.404	0.276	0.243	0.235		1.421	1.448	1.402	1.046	1.146	1.071		1.372	1.342	1.336	1.55	1.538	1.524
65.1333	1.445	1.445	1.417	0.285	0.266	0.234		1.486	1.5	1.473	1.103	1.162	1.125		1.374	1.356	1.36	1.611	1.594	1.591
65.6333	1.446	1.444	1.408	0.295	0.265	0.24		1.486	1.495	1.461	1.109	1.162	1.152		1.379	1.352	1.363	1.612	1.566	1.591
66.1333	1.442	1.439	1.412	0.295	0.265	0.241		1.46	1.455	1.466	1.132	1.171	1.147		1.384	1.355	1.359	1.562	1.578	1.594
66.6333	1.441	1.443	1.407	0.308	0.294	0.249		1.464	1.503	1.461	1.142	1.205	1.158		1.374	1.353	1.359	1.612	1.549	1.594
67.1333	1.443	1.441	1.409	0.314	0.292	0.263		1.464	1.504	1.464	1.146	1.24	1.167		1.375	1.354	1.356	1.608	1.548	1.566
67.6333	1.444	1.442	1.413	0.315	0.297	0.277		1.427	1.496	1.46	1.15	1.262	1.182		1.375	1.351	1.359	1.606	1.546	1.56
68.1333	1.437	1.435	1.404	0.317	0.301	0.281		1.382	1.402	1.386	1.143	1.212	1.172		1.343	1.295	1.327	1.55	1.529	1.522
68.6333	1.44	1.442	1.413	0.344	0.313	0.293		1.464	1.45	1.458	1.19	1.268	1.226		1.38	1.351	1.351	1.561	1.542	1.542
69.1333	1.445	1.441	1.405	0.372	0.334	0.308		1.426	1.453	1.436	1.241	1.277	1.222		1.364	1.348	1.349	1.556	1.542	1.539
69.6333	1.421	1.435	1.392	0.375	0.357	0.313		1.388	1.395	1.373	1.186	1.277	1.218		1.31	1.291	1.326	1.546	1.521	1.519
70.1333	1.443	1.433	1.398	0.387	0.364	0.346		1.423	1.431	1.403	1.246	1.335	1.242		1.365	1.355	1.35	1.558	1.573	1.546
70.6333	1.442	1.439	1.408	0.406	0.379	0.363		1.392	1.447	1.404	1.251	1.342	1.265		1.372	1.348	1.346	1.562	1.545	1.559
71.1333	1.44	1.434	1.4	0.414	0.401	0.372		1.399	1.426	1.398	1.249	1.34	1.266		1.375	1.344	1.334	1.549	1.538	1.531
71.6333	1.436	1.439	1.41	0.444	0.432	0.407		1.422	1.446	1.395	1.255	1.342	1.295		1.37	1.343	1.337	1.559	1.539	1.539
72.15	1.436	1.439	1.399	0.468	0.436	0.421		1.422	1.439	1.395	1.256	1.391	1.295		1.366	1.345	1.348	1.555	1.541	1.541
72.65	1.421	1.38	1.387	0.488	0.453	0.438		1.361	1.392	1.356	1.245	1.339	1.248		1.305	1.286	1.305	1.54	1.512	1.513
73.15	1.419	1.383	1.336	0.517	0.497	0.486		1.362	1.39	1.371	1.257	1.389	1.3		1.347	1.293	1.304	1.545	1.516	1.515
73.65	1.441	1.433	1.404	0.547	0.519	0.504		1.386	1.402	1.379	1.303	1.407	1.352		1.35	1.344	1.338	1.559	1.535	1.525
74.15	1.433	1.437	1.408	0.589	0.56	0.541		1.381	1.43	1.372	1.355	1.415	1.369		1.36	1.347	1.335	1.557	1.553	1.559
74.65	1.44	1.44	1.415	0.631	0.576	0.58		1.368	1.417	1.388	1.365	1.424	1.367		1.347	1.348	1.332	1.557	1.542	1.564
75.15	1.437	1.437	1.403	0.665	0.622	0.614		1.398	1.417	1.392	1.365	1.424	1.362		1.369	1.346	1.329	1.557	1.54	1.534
75.65	1.442	1.44	1.4	0.698	0.652	0.673		1.393	1.402	1.375	1.37	1.48	1.374		1.351	1.343	1.331	1.552	1.541	1.542
76.0833	1.434	1.379	1.339	0.747	0.686	0.695		1.357	1.39	1.361	1.343	1.415	1.361		1.303	1.29	1.303	1.541	1.522	1.511
76.5667	1.439	1.44	1.417	0.785	0.732	0.744		1.356	1.39	1.378	1.368	1.476	1.382		1.356	1.33	1.323	1.554	1.53	1.526
77.0667	1.438	1.441	1.399	0.834	0.797	0.807		1.362	1.391	1.362	1.379	1.487	1.402		1.347	1.29	1.322	1.547	1.531	1.534
77.5667	1.442	1.435	1.414	0.886	0.837	0.863		1.367	1.391	1.366	1.392	1.488	1.432		1.341	1.292	1.324	1.552	1.53	1.526
78.0667	1.422	1.436	1.407	0.936	0.9	0.907		1.366	1.391	1.379	1.392	1.5	1.439		1.342	1.29	1.327	1.549	1.527	1.532
78.5667	1.413	1.379	1.337	0.985	0.915	0.923		1.357	1.382	1.332	1.37	1.474	1.38		1.284	1.248	1.3	1.535	1.51	1.518
79.0667	1.443	1.439	1.399	1.044	1.008	1.016		1.361	1.387	1.369	1.435	1.536	1.465		1.347	1.289	1.322	1.549	1.533	1.526
79.5667	1.437	1.42	1.393	1.136	1.092	1.097		1.356	1.388	1.356	1.438	1.54	1.468		1.309	1.29	1.305	1.544	1.532	1.524
80.0667	1.417	1.386	1.342	1.199	1.115	1.133		1.354	1.384	1.336	1.439	1.534	1.468		1.301	1.291	1.298	1.542	1.525	1.527
80.5667	1.425	1.38	1.383	1.267	1.198	1.204		1.358	1.388	1.363	1.433	1.538	1.481		1.303	1.285	1.299	1.544	1.521	1.517
81.0667	1.44	1.423	1.389	1.364	1.286	1.308		1.353	1.383	1.365	1.442	1.542	1.483		1.285	1.284	1.298	1.54	1.522	1.52
81.5667	1.423	1.383	1.382	1.426	1.359	1.37		1.352	1.388	1.342	1.438	1.542	1.482		1.306	1.285	1.299	1.542	1.52	1.516
82.0667	1.378	1.379	1.337	1.522	1.429	1.462		1.352	1.382	1.326	1.44	1.535	1.478		1.281	1.274	1.3	1.54	1.51	1.506
82.5667	1.347	1.328	1.311	1.533	1.489	1.501		1.331	1.328	1.272	1.42	1.484	1.439		1.251	1.226	1.233	1.48	1.452	1.447
83.0667	1.414	1.382	1.341	1.699	1.63	1.634		1.356	1.382	1.343	1.442	1.542	1.487		1.281	1.274	1.293	1.537	1.513	1.523
83.5667	1.419	1.38	1.335	1.831	1.717	1.718		1.349	1.383	1.35	1.484	1.546	1.481		1.278	1.245	1.289	1.546	1.509	1.505
84.0667	1.424	1.386	1.387	1.908	1.809	1.855		1.332	1.383	1.338	1.441	1.54	1.482		1.253	1.238	1.252	1.534	1.503	1.511
84.5667	1.38	1.376	1.339	1.926	1.886	1.89		1.346	1.376	1.331	1.499	1.551	1.488		1.273	1.243	1.26	1.538	1.514	1.493
85.0667	1.415	1.372	1.335	1.949	1.96	1.927		1.361	1.376	1.333	1.497	1.544	1.487		1.251	1.239	1.255	1.533	1.51	1.499
85.5667	1.38	1.378	1.313	2	1.935	1.932		1.339	1.376	1.335	1.455	1.548	1.479		1.248	1.232	1.256	1.486	1.455	1.493
86.0667	1.381	1.382	1.337	1.981	1.934	1.887		1.352	1.359	1.335	1.44	1.548	1.487		1.251	1.236	1.259	1.507	1.497	1.45
86.5667	1.419	1.355	1.336	1.918	1.94	1.893		1.346	1.379	1.333	1.494	1.55	1.482		1.281	1.23	1.241	1.511	1.493	1.503
87.0667	1.354	1.348	1.338	1.886	1.883	1.871		1.296	1.353	1.334	1.497	1.546	1.483		1.249	1.233	1.235	1.506	1.451	1.49
87.5667	1.324	1.322	1.281	1.84	1.807	1.759		1.261	1.328	1.272	1.433	1.517	1.464		1.244	1.213	1.204	1.427	1.401	1.394
88.0667	1.324	1.318	1.28	1.833	1.795	1.767		1.26	1.325	1.268	1.437	1.547	1.463		1.238	1.215	1.204	1.421	1.402	1.389
88.5667	1.321	1.318	1.285	1.834	1.791	1.732		1.289	1.32	1.259	1.44	1.536	1.465		1.244	1.217	1.207	1.43	1.402	1.395
89.0667	1.316	1.317	1.276	1.834	1.797	1.72		1.264	1.323	1.255	1.438	1.537	1.463		1.225	1.213	1.2	1.43	1.401	1.392
89.5667	1.349	1.353	1.307	1.843	1.797	1.79		1.328	1.364	1.3	1.504	1.548	1.486		1.242	1.22	1.229	1.482	1.453	1.443
90.0667	1.312	1.325	1.278	1.773	1.716	1.718		1.286	1.325	1.267	1.442	1.537	1.443		1.241	1.213	1.206	1.429	1.399	1.395
90.5667	1.345	1.358	1.311	1.834	1.801	1.751		1.33	1.381	1.332	1.505	1.551	1.496		1.247	1.228	1.207	1.48	1.422	1.443
91.0667	1.343	1.315	1.276	1.765	1.719	1.701		1.289	1.302	1.259	1.438	1.542	1.465		1.225	1.209	1.203	1.431	1.401	1.393
91.5667	1.354	1.372	1.296	1.806	1.793	1.718		1.348	1.376	1.336	1.511	1.556	1.49		1.249	1.217	1.23	1.48	1.442	1.441
92.0667	1.373	1.331	1.289	1.833	1.769	1.72		1.345	1.355	1.297	1.511	1.548	1.492		1.244	1.223	1.225	1.484	1.448	1.442
92.5667	1.352	1.325	1.313	1.773	1.715	1.726		1.339	1.353	1.333	1.505	1.543	1.488		1.242	1.22	1.205	1.476	1.419	1.439
93.0667	1.344	1.349	1.306	1.811	1.771	1.716		1.33	1.358	1.337	1.507	1.552	1.483		1.243	1.221	1.205	1.479	1.438	1.441
93.5667	1.349	1.337	1.309	1.763	1.714	1.715		1.325	1.356	1.333	1.507	1.549	1.485		1.249	1.217	1.227	1.476	1.447	1.441
94.0667	1.346	1.331	1.284	1.767	1.68	1.716		1.336	1.362	1.3	1.509	1.547	1.493		1.244	1.22	1.202	1.469	1.448	1.399
94.5667	1.346	1.347	1.307	1.755	1.707	1.694		1.338	1.358	1.34	1.511	1.55	1.484		1.244	1.222	1.206	1.477	1.441	1.441
95.0667	1.315	1.308	1.267	1.696	1.641	1.636		1.267	1.277	1.267	1.435	1.535	1.461		1.19	1.17	1.188	1.417	1.388	1.384
95.5667	1.318	1.315	1.267	1.681	1.637	1.628		1.287	1.302	1.266	1.412	1.53	1.469		1.225	1.168	1.201	1.408	1.39	1.384
96.0667	1.341	1.319	1.283	1.692	1.65	1.634		1.29	1.332	1.311	1.495	1.547	1.483		1.243	1.22	1.205	1.43	1.398	1.387
96.5667	1.346	1.35	1.276	1.684	1.648	1.657		1.327	1.326	1.311	1.49	1.55	1.489		1.24	1.216	1.199	1.454	1.397	1.391
97.0667	1.35	1.325	1.289	1.701	1.653	1.698		1.326	1.358	1.331	1.503	1.54	1.488		1.242	1.208	1.202	1.455	1.402	1.39
97.5667	1.354	1.348	1.295	1.695	1.663	1.651		1.339	1.36	1.332	1.496	1.545	1.492		1.244	1.222	1.206	1.455	1.42	1.394
98.0667	1.327	1.327	1.277	1.698	1.636	1.629		1.337	1.336	1.307	1.441	1.541	1.49		1.242	1.217	1.203	1.421	1.396	1.396
98.5667	1.354	1.329	1.276	1.682	1.638	1.638		1.291	1.362	1.321	1.484	1.539	1.484		1.224	1.211	1.198	1.431	1.395	1.391
99.0667	1.316	1.315	1.282	1.677	1.623	1.605		1.258	1.298	1.266	1.439	1.533	1.465		1.189	1.161	1.182	1.406	1.386	1.376
99.5667	1.305	1.316	1.275	1.617	1.612	1.593		1.266	1.292	1.27	1.409	1.508	1.478		1.195	1.164	1.183	1.406	1.384	1.38
100.067	1.347	1.319	1.281	1.693	1.63	1.626		1.334	1.328	1.335	1.49	1.542	1.485		1.238	1.223	1.199	1.426	1.4	1.389
100.567	1.351	1.319	1.28	1.686	1.625	1.607		1.289	1.33	1.304	1.496	1.539	1.481		1.222	1.217	1.205	1.426	1.394	1.389
101.067	1.347	1.318	1.278	1.686	1.623	1.606		1.294	1.368	1.305	1.506	1.549	1.481		1.243	1.172	1.201	1.42	1.394	1.386
101.567	1.312	1.311	1.279	1.594	1.604	1.601		1.286	1.296	1.261	1.424	1.505	1.464		1.194	1.165	1.185	1.4	1.38	1.379
102.067	1.351	1.324	1.287	1.677	1.629	1.617		1.292	1.33	1.332	1.486	1.538	1.482		1.22	1.208	1.202	1.423	1.392	1.385
102.567	1.343	1.345	1.279	1.681	1.631	1.606		1.334	1.366	1.308	1.455	1.543	1.484		1.223	1.217	1.202	1.425	1.398	1.388
103.067	1.308	1.317	1.255	1.598	1.553	1.578		1.246	1.292	1.266	1.411	1.488	1.463		1.193	1.161	1.182	1.402	1.383	1.364
103.567	1.341	1.318	1.282	1.666	1.617	1.604		1.291	1.327	1.273	1.494	1.542	1.485		1.223	1.174	1.206	1.427	1.391	1.384
104.067	1.344	1.321	1.278	1.669	1.609	1.604		1.333	1.378	1.306	1.515	1.535	1.49		1.223	1.208	1.19	1.418	1.389	1.389
104.567	1.312	1.316	1.277	1.598	1.533	1.57		1.288	1.298	1.268	1.439	1.504	1.438		1.188	1.163	1.184	1.404	1.38	1.381
105.067	1.324	1.33	1.277	1.667	1.611	1.603		1.292	1.357	1.319	1.489	1.546	1.489		1.226	1.2	1.201	1.419	1.391	1.379
105.567	1.325	1.32	1.278	1.67	1.605	1.601		1.289	1.332	1.288	1.499	1.54	1.487		1.223	1.205	1.201	1.419	1.392	1.382
106.067	1.34	1.325	1.28	1.608	1.609	1.589		1.323	1.33	1.269	1.439	1.54	1.48		1.222	1.202	1.199	1.419	1.388	1.381
106.567	1.318	1.31	1.268	1.648	1.554	1.596		1.291	1.328	1.276	1.44	1.544	1.489		1.219	1.17	1.198	1.41	1.385	1.381
107.067	1.321	1.329	1.272	1.604	1.556	1.594		1.289	1.323	1.315	1.438	1.533	1.487		1.221	1.212	1.195	1.413	1.388	1.382
107.567	1.321	1.31	1.277	1.599	1.555	1.572		1.288	1.324	1.267	1.44	1.542	1.478		1.225	1.168	1.199	1.406	1.386	1.377
108.067	1.316	1.313	1.27	1.599	1.553	1.566		1.288	1.329	1.264	1.436	1.536	1.477		1.214	1.197	1.187	1.406	1.386	1.38
108.567	1.298	1.308	1.251	1.535	1.504	1.5		1.234	1.265	1.244	1.392	1.475	1.438		1.166	1.155	1.159	1.353	1.349	1.335
109.067	1.312	1.319	1.27	1.593	1.546	1.532		1.338	1.32	1.266	1.485	1.538	1.483		1.223	1.203	1.187	1.406	1.382	1.375
109.567	1.313	1.311	1.272	1.58	1.547	1.539		1.287	1.331	1.306	1.442	1.539	1.482		1.221	1.205	1.202	1.411	1.387	1.382
110.067	1.288	1.251	1.212	1.537	1.485	1.476		1.235	1.265	1.256	1.393	1.48	1.402		1.168	1.127	1.154	1.396	1.332	1.31
110.567	1.312	1.299	1.207	1.523	1.487	1.464		1.236	1.27	1.241	1.415	1.471	1.437		1.167	1.145	1.154	1.342	1.335	1.333
111.067	1.31	1.317	1.261	1.541	1.499	1.498		1.285	1.327	1.262	1.436	1.53	1.468		1.222	1.166	1.189	1.401	1.385	1.365
111.567	1.308	1.312	1.276	1.54	1.496	1.502		1.288	1.297	1.269	1.439	1.532	1.48		1.219	1.167	1.19	1.398	1.38	1.351
112.067	1.308	1.307	1.265	1.543	1.497	1.499		1.292	1.298	1.27	1.438	1.533	1.482		1.222	1.163	1.191	1.392	1.376	1.365
112.567	1.315	1.315	1.263	1.543	1.492	1.501		1.287	1.296	1.267	1.437	1.532	1.474		1.223	1.205	1.189	1.396	1.377	1.376
113.067	1.291	1.244	1.192	1.519	1.481	1.453		1.23	1.27	1.234	1.386	1.477	1.407		1.168	1.126	1.139	1.337	1.324	1.286
113.567	1.31	1.3	1.25	1.532	1.487	1.49		1.256	1.293	1.26	1.435	1.532	1.461		1.22	1.169	1.192	1.405	1.376	1.334
114.067	1.31	1.315	1.262	1.522	1.491	1.47		1.254	1.295	1.262	1.433	1.532	1.438		1.22	1.167	1.191	1.396	1.377	1.333
114.567	1.291	1.311	1.247	1.531	1.484	1.47		1.286	1.301	1.24	1.431	1.482	1.441		1.194	1.2	1.198	1.354	1.36	1.335
115.067	1.315	1.311	1.251	1.521	1.482	1.461		1.256	1.288	1.257	1.418	1.504	1.467		1.219	1.164	1.19	1.386	1.376	1.338
115.567	1.285	1.303	1.252	1.51	1.487	1.458		1.233	1.269	1.241	1.44	1.504	1.434		1.196	1.167	1.186	1.395	1.353	1.329
116.067	1.297	1.31	1.248	1.525	1.48	1.458		1.232	1.281	1.246	1.42	1.48	1.435		1.198	1.161	1.178	1.393	1.331	1.334
116.567	1.313	1.303	1.25	1.517	1.48	1.465		1.243	1.3	1.259	1.438	1.48	1.437		1.22	1.164	1.19	1.386	1.335	1.333
117.067	1.309	1.297	1.259	1.512	1.481	1.461		1.26	1.296	1.257	1.429	1.476	1.439		1.223	1.165	1.182	1.343	1.338	1.337
117.567	1.292	1.304	1.251	1.514	1.477	1.463		1.246	1.273	1.256	1.394	1.488	1.434		1.19	1.167	1.184	1.343	1.331	1.336
118.067	1.297	1.243	1.193	1.452	1.425	1.439		1.227	1.271	1.226	1.387	1.45	1.384		1.165	1.144	1.14	1.336	1.327	1.277
118.567	1.285	1.31	1.253	1.518	1.481	1.452		1.254	1.278	1.261	1.39	1.48	1.441		1.194	1.167	1.184	1.341	1.333	1.334
119.067	1.284	1.287	1.215	1.516	1.456	1.443		1.235	1.272	1.24	1.41	1.475	1.433		1.219	1.168	1.178	1.339	1.351	1.332
119.567	1.23	1.249	1.187	1.439	1.379	1.363		1.227	1.266	1.225	1.37	1.418	1.369		1.158	1.123	1.133	1.299	1.303	1.27
120.067	1.287	1.304	1.21	1.472	1.431	1.428		1.249	1.275	1.26	1.392	1.483	1.433		1.227	1.158	1.182	1.338	1.329	1.3
120.567	1.294	1.306	1.211	1.456	1.424	1.434		1.235	1.273	1.258	1.381	1.479	1.437		1.192	1.156	1.182	1.34	1.333	1.304
121.067	1.291	1.3	1.256	1.46	1.461	1.436		1.254	1.263	1.242	1.389	1.47	1.4		1.194	1.162	1.185	1.339	1.328	1.298
121.567	1.286	1.302	1.221	1.455	1.427	1.434		1.253	1.265	1.24	1.385	1.475	1.407		1.186	1.161	1.184	1.34	1.326	1.306
122.067	1.21	1.246	1.188	1.399	1.365	1.349		1.227	1.255	1.217	1.378	1.413	1.365		1.16	1.121	1.134	1.291	1.281	1.268
122.567	1.295	1.308	1.193	1.441	1.423	1.431		1.242	1.279	1.233	1.387	1.472	1.399		1.186	1.155	1.182	1.339	1.331	1.293
123.067	1.279	1.295	1.231	1.45	1.394	1.371		1.229	1.272	1.225	1.376	1.432	1.429		1.168	1.16	1.166	1.336	1.32	1.278
123.567	1.292	1.302	1.207	1.452	1.423	1.432		1.234	1.268	1.237	1.39	1.455	1.402		1.168	1.16	1.185	1.34	1.334	1.283
124.067	1.282	1.296	1.254	1.448	1.414	1.369		1.24	1.261	1.222	1.38	1.469	1.406		1.165	1.146	1.165	1.339	1.326	1.284
124.567	1.276	1.309	1.193	1.403	1.425	1.388		1.229	1.285	1.241	1.386	1.479	1.41		1.192	1.165	1.178	1.334	1.326	1.304
125.067	1.291	1.293	1.193	1.445	1.383	1.365		1.228	1.267	1.222	1.374	1.468	1.402		1.164	1.163	1.181	1.335	1.321	1.281
125.567	1.285	1.297	1.216	1.438	1.394	1.425		1.231	1.264	1.219	1.367	1.448	1.399		1.188	1.163	1.157	1.337	1.32	1.284
126.067	1.309	1.292	1.194	1.399	1.396	1.367		1.232	1.26	1.222	1.382	1.45	1.382		1.165	1.147	1.169	1.335	1.326	1.284
126.567	1.294	1.295	1.19	1.403	1.395	1.362		1.231	1.266	1.233	1.381	1.444	1.405		1.19	1.143	1.145	1.34	1.31	1.267
127.067	1.282	1.246	1.196	1.396	1.394	1.364		1.229	1.267	1.222	1.388	1.424	1.383		1.17	1.143	1.154	1.32	1.282	1.269
127.567	1.289	1.246	1.197	1.404	1.362	1.363		1.23	1.268	1.226	1.375	1.418	1.373		1.16	1.143	1.141	1.325	1.303	1.282
128.067	1.209	1.247	1.16	1.384	1.354	1.339		1.219	1.253	1.202	1.369	1.402	1.367		1.14	1.121	1.131	1.278	1.263	1.262
128.567	1.29	1.245	1.206	1.391	1.353	1.356		1.221	1.261	1.222	1.378	1.429	1.377		1.163	1.124	1.14	1.295	1.282	1.273
129.067	1.291	1.296	1.188	1.393	1.362	1.339		1.221	1.257	1.224	1.368	1.414	1.37		1.158	1.118	1.135	1.288	1.279	1.275
129.567	1.29	1.247	1.187	1.394	1.35	1.36		1.222	1.258	1.219	1.372	1.423	1.379		1.162	1.126	1.142	1.294	1.277	1.272
130.067	1.237	1.248	1.159	1.391	1.351	1.342		1.218	1.256	1.216	1.379	1.412	1.368		1.16	1.124	1.141	1.292	1.281	1.267
130.567	1.285	1.249	1.187	1.395	1.355	1.341		1.221	1.266	1.214	1.382	1.424	1.378		1.163	1.121	1.137	1.289	1.276	1.267
131.067	1.285	1.244	1.188	1.391	1.352	1.341		1.216	1.258	1.217	1.372	1.416	1.37		1.162	1.122	1.139	1.293	1.276	1.265
131.567	1.236	1.242	1.182	1.39	1.355	1.342		1.223	1.258	1.222	1.367	1.417	1.37		1.16	1.122	1.138	1.289	1.274	1.262
132.067	1.239	1.245	1.163	1.386	1.357	1.343		1.225	1.258	1.226	1.375	1.412	1.374		1.162	1.124	1.139	1.289	1.278	1.263
132.567	1.236	1.222	1.189	1.393	1.352	1.335		1.224	1.26	1.196	1.363	1.405	1.373		1.158	1.125	1.138	1.287	1.277	1.268
133.067	1.234	1.266	1.182	1.392	1.354	1.342		1.218	1.258	1.213	1.361	1.411	1.362		1.169	1.123	1.134	1.283	1.271	1.257
133.567	1.215	1.246	1.159	1.39	1.352	1.342		1.219	1.259	1.222	1.358	1.406	1.358		1.157	1.117	1.138	1.284	1.265	1.259
134.067	1.233	1.249	1.158	1.381	1.347	1.337		1.221	1.252	1.222	1.373	1.411	1.37		1.162	1.116	1.133	1.284	1.269	1.264
134.567	1.232	1.224	1.159	1.383	1.349	1.321		1.207	1.254	1.226	1.365	1.396	1.361		1.135	1.116	1.136	1.283	1.268	1.256
135.067	1.185	1.203	1.156	1.331	1.291	1.279		1.163	1.195	1.168	1.304	1.352	1.301		1.137	1.111	1.115	1.268	1.254	1.206
135.567	1.233	1.217	1.16	1.387	1.338	1.322		1.209	1.254	1.202	1.365	1.407	1.37		1.154	1.117	1.134	1.286	1.261	1.263
136.067	1.214	1.225	1.161	1.386	1.341	1.336		1.217	1.26	1.199	1.358	1.399	1.362		1.156	1.119	1.136	1.282	1.264	1.257
136.567	1.212	1.217	1.179	1.383	1.345	1.32		1.202	1.237	1.2	1.369	1.408	1.36		1.136	1.115	1.135	1.28	1.261	1.262
137.067	1.209	1.218	1.16	1.381	1.332	1.311		1.204	1.251	1.196	1.351	1.401	1.358		1.137	1.114	1.131	1.276	1.258	1.235
137.567	1.186	1.207	1.156	1.331	1.287	1.254		1.161	1.231	1.158	1.296	1.351	1.302		1.135	1.109	1.115	1.263	1.249	1.186
138.067	1.183	1.196	1.153	1.333	1.264	1.255		1.166	1.197	1.164	1.301	1.342	1.304		1.129	1.108	1.117	1.269	1.211	1.205
138.567	1.233	1.215	1.16	1.377	1.327	1.321		1.205	1.259	1.179	1.363	1.393	1.344		1.136	1.117	1.131	1.279	1.263	1.249
139.067	1.214	1.202	1.16	1.381	1.337	1.311		1.198	1.257	1.167	1.355	1.392	1.351		1.134	1.112	1.12	1.279	1.259	1.244
139.567	1.182	1.184	1.143	1.323	1.293	1.249		1.147	1.194	1.157	1.278	1.342	1.308		1.126	1.107	1.096	1.265	1.211	1.199
140.067	1.216	1.197	1.154	1.368	1.32	1.31		1.212	1.236	1.17	1.343	1.39	1.339		1.14	1.114	1.115	1.271	1.253	1.242
140.567	1.173	1.194	1.157	1.327	1.256	1.259		1.146	1.174	1.155	1.281	1.34	1.277		1.133	1.107	1.114	1.228	1.202	1.202
141.067	1.211	1.193	1.157	1.333	1.288	1.311		1.202	1.25	1.17	1.347	1.401	1.351		1.135	1.111	1.117	1.27	1.253	1.209
141.567	1.204	1.198	1.154	1.336	1.286	1.261		1.2	1.2	1.163	1.304	1.35	1.344		1.135	1.113	1.12	1.273	1.254	1.207
142.067	1.212	1.194	1.156	1.358	1.289	1.306		1.201	1.24	1.166	1.351	1.35	1.34		1.14	1.115	1.12	1.266	1.251	1.245
142.567	1.177	1.191	1.159	1.29	1.259	1.241		1.162	1.194	1.149	1.297	1.334	1.297		1.137	1.104	1.113	1.229	1.201	1.185
143.067	1.205	1.202	1.156	1.332	1.285	1.249		1.162	1.235	1.168	1.306	1.34	1.338		1.135	1.113	1.114	1.271	1.249	1.208
143.567	1.205	1.198	1.154	1.331	1.29	1.288		1.198	1.203	1.168	1.307	1.34	1.298		1.137	1.109	1.118	1.266	1.248	1.209
144.067	1.177	1.192	1.15	1.276	1.246	1.247		1.142	1.172	1.146	1.254	1.323	1.254		1.13	1.088	1.092	1.212	1.211	1.163
144.567	1.182	1.184	1.141	1.286	1.244	1.236		1.141	1.158	1.149	1.257	1.302	1.251		1.12	1.109	1.095	1.211	1.203	1.163
145.067	1.204	1.195	1.159	1.325	1.264	1.276		1.203	1.24	1.164	1.305	1.38	1.336		1.136	1.109	1.117	1.266	1.254	1.207
145.567	1.201	1.195	1.157	1.336	1.259	1.251		1.201	1.239	1.166	1.304	1.347	1.303		1.129	1.114	1.112	1.267	1.255	1.2
146.067	1.209	1.199	1.15	1.331	1.292	1.285		1.166	1.201	1.169	1.324	1.388	1.348		1.136	1.108	1.113	1.273	1.255	1.236
146.567	1.177	1.193	1.15	1.303	1.233	1.24		1.134	1.17	1.147	1.283	1.331	1.282		1.115	1.099	1.097	1.212	1.202	1.162
147.067	1.21	1.23	1.18	1.335	1.289	1.278		1.163	1.239	1.198	1.299	1.351	1.3		1.135	1.114	1.115	1.27	1.253	1.204
147.567	1.206	1.195	1.159	1.333	1.287	1.284		1.217	1.201	1.171	1.309	1.354	1.334		1.137	1.115	1.118	1.273	1.254	1.209
148.067	1.204	1.22	1.158	1.362	1.29	1.279		1.197	1.238	1.169	1.317	1.348	1.306		1.134	1.112	1.119	1.265	1.256	1.211
148.567	1.174	1.194	1.146	1.288	1.249	1.242		1.149	1.173	1.155	1.256	1.335	1.255		1.112	1.1	1.099	1.22	1.202	1.182
149.067	1.185	1.201	1.142	1.28	1.238	1.24		1.14	1.197	1.152	1.274	1.336	1.249		1.122	1.101	1.1	1.213	1.203	1.185
149.567	1.234	1.213	1.152	1.337	1.287	1.274		1.167	1.199	1.154	1.304	1.34	1.301		1.132	1.109	1.116	1.262	1.249	1.208
150.067	1.214	1.22	1.16	1.333	1.287	1.314		1.166	1.241	1.176	1.343	1.394	1.338		1.134	1.114	1.118	1.275	1.259	1.243
150.567	1.241	1.221	1.159	1.328	1.263	1.309		1.163	1.196	1.166	1.3	1.341	1.302		1.134	1.112	1.117	1.269	1.254	1.207
151.067	1.206	1.196	1.16	1.323	1.262	1.284		1.168	1.236	1.162	1.303	1.34	1.306		1.133	1.11	1.114	1.272	1.253	1.21
151.567	1.211	1.204	1.16	1.326	1.286	1.273		1.167	1.196	1.171	1.307	1.38	1.298		1.137	1.11	1.117	1.262	1.247	1.213
152.067	1.21	1.216	1.16	1.328	1.261	1.273		1.147	1.199	1.163	1.302	1.341	1.295		1.134	1.109	1.114	1.265	1.251	1.207
152.567	1.21	1.221	1.154	1.33	1.287	1.283		1.197	1.2	1.167	1.298	1.339	1.299		1.127	1.113	1.114	1.268	1.252	1.211
153.067	1.208	1.216	1.156	1.297	1.257	1.252		1.148	1.194	1.167	1.305	1.336	1.295		1.132	1.107	1.116	1.265	1.249	1.209
153.567	1.178	1.189	1.142	1.272	1.235	1.233		1.159	1.154	1.147	1.256	1.286	1.275		1.113	1.075	1.094	1.211	1.2	1.162
154.067	1.186	1.223	1.156	1.296	1.262	1.259		1.141	1.171	1.151	1.295	1.339	1.298		1.115	1.11	1.1	1.263	1.242	1.198
154.567	1.207	1.193	1.154	1.313	1.26	1.244		1.146	1.169	1.163	1.298	1.318	1.279		1.14	1.109	1.102	1.269	1.248	1.188
155.067	1.206	1.194	1.157	1.277	1.25	1.249		1.162	1.171	1.155	1.307	1.334	1.295		1.118	1.097	1.102	1.263	1.209	1.202
155.567	1.197	1.195	1.158	1.308	1.24	1.24		1.161	1.197	1.15	1.299	1.339	1.278		1.12	1.107	1.095	1.258	1.245	1.185
156.067	1.186	1.191	1.155	1.283	1.233	1.237		1.144	1.171	1.149	1.302	1.339	1.276		1.114	1.106	1.099	1.262	1.212	1.188
156.567	1.2	1.208	1.156	1.274	1.233	1.245		1.142	1.172	1.153	1.288	1.308	1.28		1.117	1.106	1.093	1.263	1.211	1.204
157.067	1.205	1.196	1.155	1.281	1.235	1.241		1.144	1.194	1.157	1.284	1.331	1.273		1.12	1.074	1.096	1.271	1.214	1.183
157.567	1.181	1.189	1.156	1.285	1.226	1.227		1.14	1.168	1.152	1.26	1.32	1.266		1.12	1.095	1.098	1.23	1.247	1.187
158.067	1.177	1.193	1.14	1.29	1.23	1.236		1.144	1.164	1.147	1.258	1.296	1.256		1.117	1.075	1.093	1.218	1.201	1.184
158.567	1.176	1.189	1.152	1.276	1.232	1.227		1.138	1.164	1.131	1.277	1.287	1.249		1.119	1.073	1.095	1.221	1.202	1.179
159.067	1.204	1.194	1.145	1.274	1.227	1.228		1.142	1.149	1.149	1.257	1.291	1.243		1.112	1.073	1.093	1.232	1.201	1.166
159.567	1.198	1.192	1.157	1.28	1.239	1.237		1.141	1.173	1.149	1.255	1.294	1.252		1.117	1.098	1.096	1.249	1.211	1.181
160.067	1.179	1.19	1.114	1.264	1.215	1.203		1.127	1.147	1.125	1.245	1.274	1.237		1.047	1.045	1.045	1.206	1.162	1.152
160.567	1.184	1.192	1.142	1.273	1.229	1.217		1.116	1.163	1.145	1.251	1.287	1.248		1.116	1.076	1.094	1.213	1.2	1.161
161.067	1.186	1.217	1.159	1.279	1.23	1.223		1.139	1.16	1.15	1.254	1.303	1.249		1.104	1.072	1.089	1.221	1.202	1.185
161.567	1.176	1.192	1.139	1.268	1.223	1.21		1.116	1.165	1.125	1.253	1.288	1.242		1.075	1.07	1.088	1.21	1.2	1.156
162.067	1.169	1.193	1.145	1.261	1.227	1.23		1.118	1.165	1.13	1.249	1.288	1.245		1.11	1.071	1.043	1.208	1.199	1.156
162.567	1.18	1.196	1.141	1.273	1.226	1.217		1.12	1.16	1.151	1.252	1.282	1.246		1.114	1.072	1.069	1.206	1.199	1.161
163.067	1.175	1.189	1.147	1.263	1.218	1.214		1.138	1.149	1.136	1.247	1.281	1.236		1.075	1.073	1.062	1.208	1.195	1.158
163.567	1.176	1.189	1.142	1.264	1.222	1.214		1.122	1.156	1.14	1.256	1.281	1.248		1.075	1.068	1.092	1.21	1.2	1.16
164.067	1.189	1.186	1.142	1.272	1.222	1.21		1.133	1.143	1.129	1.249	1.273	1.244		1.109	1.051	1.045	1.212	1.199	1.157
164.567	1.183	1.185	1.14	1.268	1.219	1.197		1.127	1.143	1.122	1.252	1.285	1.245		1.077	1.071	1.037	1.207	1.197	1.155
165.067	1.192	1.189	1.144	1.262	1.222	1.195		1.114	1.142	1.13	1.249	1.283	1.241		1.074	1.049	1.064	1.213	1.196	1.155
165.567	1.201	1.195	1.138	1.268	1.217	1.214		1.111	1.141	1.123	1.248	1.274	1.242		1.113	1.049	1.066	1.207	1.195	1.158
166.067	1.177	1.188	1.14	1.253	1.215	1.216		1.116	1.138	1.129	1.247	1.284	1.242		1.049	1.054	1.04	1.207	1.198	1.152
166.567	1.179	1.19	1.141	1.261	1.216	1.202		1.111	1.157	1.122	1.251	1.274	1.234		1.071	1.051	1.064	1.202	1.198	1.152
