# Supplementary material for: Upcycling of polyamides through chemical hydrolysis and engineered Pseudomonas putida
Source: Nat Microbiol. 2025 Feb 10;10(3):667–80. doi: 10.1038/s41564-025-01929-5 (PMC11879879; doi:10.1038/s41564-025-01929-5)
Supplement: Supplementary file 19 — Numerical values of OD equivalents determined by growth monitoring using Growth Profiler (Enzyscreen) for Extended Data Fig. 5a,b. [file 41564_2025_1929_MOESM19_ESM.xlsx]

## Sheet: Source data extended data Fig 5
Effect of oplBA (PP_3514-5) deletion on growth with HMDA and Ahx.
(A) HMDA								(B) ε-caprolactam
Time (h)	KT2440-NYL HMDA			KT2440-NYL DoplBA HMDA				KT2440-NYL e-cap			KT2440-NYL DoplBA e-cap
0	0.191	0.253	0.256	0.167	0.196	0.195		0.308	0.301	0.288	0.228	0.218	0.214
0.5	0.216	0.28	0.272	0.172	0.214	0.21		0.304	0.301	0.312	0.24	0.239	0.241
1	0.238	0.282	0.259	0.177	0.213	0.211		0.308	0.306	0.314	0.236	0.238	0.221
1.5	0.211	0.282	0.258	0.171	0.208	0.209		0.301	0.301	0.287	0.213	0.218	0.207
2	0.222	0.27	0.245	0.165	0.207	0.207		0.301	0.297	0.284	0.209	0.215	0.21
2.5	0.209	0.274	0.245	0.164	0.209	0.207		0.293	0.294	0.307	0.205	0.213	0.212
3	0.209	0.255	0.245	0.165	0.196	0.188		0.293	0.297	0.283	0.202	0.215	0.207
3.5	0.214	0.269	0.258	0.166	0.208	0.207		0.295	0.292	0.285	0.2	0.211	0.208
4	0.211	0.271	0.265	0.162	0.208	0.209		0.295	0.295	0.287	0.198	0.214	0.209
4.5	0.221	0.27	0.266	0.162	0.195	0.189		0.294	0.296	0.299	0.201	0.209	0.207
5	0.237	0.284	0.268	0.168	0.195	0.208		0.301	0.295	0.312	0.201	0.213	0.209
5.5	0.256	0.285	0.269	0.167	0.209	0.195		0.297	0.299	0.31	0.202	0.213	0.196
6	0.269	0.307	0.297	0.171	0.213	0.209		0.32	0.305	0.313	0.202	0.213	0.21
6.5	0.273	0.314	0.298	0.191	0.215	0.213		0.331	0.304	0.315	0.206	0.213	0.209
7	0.308	0.318	0.305	0.206	0.22	0.216		0.335	0.331	0.318	0.206	0.214	0.21
7.5	0.322	0.332	0.313	0.221	0.222	0.218		0.359	0.333	0.335	0.203	0.215	0.21
8	0.336	0.343	0.338	0.22	0.223	0.22		0.361	0.336	0.344	0.204	0.215	0.209
8.5	0.335	0.373	0.335	0.232	0.238	0.221		0.362	0.337	0.343	0.204	0.214	0.209
9	0.338	0.375	0.339	0.23	0.23	0.219		0.346	0.334	0.343	0.202	0.214	0.195
9.5	0.344	0.381	0.37	0.235	0.238	0.244		0.362	0.349	0.345	0.206	0.216	0.209
10	0.352	0.383	0.372	0.236	0.26	0.242		0.362	0.359	0.37	0.209	0.212	0.209
10.5	0.387	0.398	0.375	0.239	0.245	0.263		0.362	0.361	0.353	0.212	0.214	0.208
11	0.4	0.415	0.392	0.249	0.267	0.265		0.363	0.361	0.372	0.212	0.214	0.211
11.5	0.407	0.441	0.428	0.249	0.272	0.276		0.366	0.363	0.375	0.21	0.215	0.21
12	0.417	0.455	0.436	0.274	0.273	0.276		0.368	0.366	0.38	0.214	0.214	0.208
12.5	0.449	0.468	0.457	0.284	0.286	0.282		0.382	0.376	0.381	0.215	0.215	0.208
13	0.465	0.487	0.457	0.287	0.292	0.286		0.391	0.369	0.385	0.212	0.214	0.208
13.5	0.522	0.52	0.497	0.307	0.325	0.312		0.394	0.394	0.412	0.214	0.216	0.209
14	0.527	0.536	0.509	0.335	0.336	0.337		0.428	0.421	0.413	0.21	0.215	0.211
14.5	0.545	0.583	0.526	0.349	0.337	0.346		0.429	0.426	0.421	0.213	0.217	0.211
15	0.59	0.599	0.583	0.354	0.343	0.348		0.434	0.43	0.446	0.212	0.217	0.211
15.5	0.611	0.609	0.588	0.367	0.39	0.364		0.439	0.435	0.45	0.213	0.218	0.209
16	0.658	0.663	0.647	0.404	0.4	0.401		0.45	0.465	0.456	0.214	0.218	0.21
16.5	0.685	0.679	0.664	0.411	0.404	0.412		0.481	0.478	0.467	0.215	0.215	0.21
17	0.738	0.737	0.687	0.427	0.424	0.419		0.49	0.488	0.487	0.214	0.218	0.212
17.5	0.76	0.755	0.742	0.46	0.441	0.439		0.492	0.49	0.515	0.213	0.217	0.209
18	0.823	0.823	0.786	0.484	0.467	0.468		0.513	0.491	0.515	0.215	0.219	0.209
18.5	0.876	0.852	0.842	0.491	0.484	0.478		0.524	0.512	0.523	0.215	0.218	0.212
19	0.92	0.928	0.905	0.535	0.521	0.497		0.527	0.525	0.536	0.215	0.22	0.213
19.5	1	0.968	0.927	0.556	0.536	0.543		0.56	0.56	0.573	0.217	0.22	0.212
20	1.077	1.033	1.018	0.589	0.556	0.547		0.565	0.565	0.586	0.229	0.22	0.211
20.5	1.136	1.122	1.074	0.614	0.591	0.584		0.583	0.576	0.591	0.229	0.218	0.212
21	1.217	1.172	1.133	0.657	0.619	0.62		0.604	0.601	0.609	0.229	0.22	0.21
21.5	1.259	1.244	1.193	0.686	0.639	0.64		0.629	0.629	0.612	0.216	0.219	0.213
22	1.411	1.365	1.301	0.739	0.686	0.687		0.643	0.642	0.666	0.217	0.22	0.212
22.5	1.498	1.493	1.382	0.788	0.75	0.741		0.666	0.664	0.672	0.23	0.218	0.213
23	1.626	1.565	1.508	0.836	0.784	0.771		0.704	0.701	0.709	0.215	0.221	0.216
23.5	1.759	1.71	1.647	0.901	0.851	0.847		0.724	0.72	0.748	0.23	0.223	0.213
24	1.89	1.808	1.736	0.949	0.908	0.885		0.739	0.739	0.754	0.23	0.22	0.212
24.5	2.046	1.977	1.862	1.007	0.935	0.939		0.79	0.784	0.79	0.228	0.222	0.215
25.0167	2.266	2.167	2.054	1.096	1.031	0.997		0.807	0.804	0.835	0.229	0.22	0.214
25.5	2.304	2.285	2.196	1.176	1.06	1.072		0.837	0.832	0.843	0.228	0.222	0.214
26	2.304	2.282	2.239	1.256	1.133	1.152		0.893	0.894	0.92	0.223	0.228	0.214
26.5	2.301	2.385	2.28	1.33	1.241	1.235		0.906	0.905	0.939	0.229	0.222	0.215
27	2.297	2.39	2.289	1.447	1.332	1.288		0.982	0.98	1.015	0.23	0.222	0.216
27.5	2.273	2.379	2.247	1.553	1.454	1.393		1.047	1.042	1.063	0.229	0.221	0.215
28	2.257	2.318	2.209	1.692	1.519	1.519		1.114	1.112	1.153	0.229	0.23	0.214
28.5	2.132	2.211	2.186	1.752	1.606	1.562		1.197	1.189	1.258	0.215	0.221	0.215
29	2.181	2.262	2.199	1.938	1.77	1.743		1.318	1.317	1.384	0.231	0.231	0.218
29.5	2.137	2.219	2.186	2.072	1.91	1.849		1.444	1.455	1.453	0.23	0.222	0.215
30	2.128	2.214	2.18	2.117	2.034	1.987		1.53	1.533	1.579	0.214	0.236	0.217
30.5	2.113	2.212	2.174	2.15	2.11	2.171		1.614	1.637	1.705	0.23	0.222	0.22
31	2.092	2.194	2.162	2.147	2.118	2.182		1.773	1.781	1.841	0.23	0.222	0.216
31.5	2.075	2.192	2.089	2.126	2.156	2.191		1.927	1.932	1.947	0.23	0.222	0.219
32.0167	2.075	2.181	2.102	2.118	2.16	2.19		1.987	1.961	2.023	0.229	0.231	0.216
32.5167	1.951	2.022	2.004	2.066	2.084	2.142		1.948	1.956	2.017	0.216	0.219	0.215
33	2.052	2.064	2.056	2.063	2.095	2.158		2.11	2.063	2.087	0.235	0.22	0.217
33.5167	2.048	2.06	2.052	2.059	2.091	2.174		2.104	2.111	2.086	0.23	0.221	0.216
34	2.046	2.061	2.026	2.057	2.1	2.148		2.087	2.112	2.047	0.23	0.231	0.219
34.5	2.054	2.044	1.994	1.998	2.083	2.086		2.031	2.032	2.024	0.23	0.22	0.218
35	2.007	2.019	1.998	1.996	2.038	2.037		1.959	2.026	2.021	0.23	0.222	0.217
35.5167	1.95	2.022	2.004	1.942	1.985	2.042		1.948	1.949	2.012	0.23	0.232	0.219
36	1.951	2.042	1.98	1.936	1.976	2.034		1.953	1.94	1.945	0.229	0.232	0.218
36.5167	1.936	2.016	1.994	1.953	1.979	2.002		1.943	1.942	1.93	0.237	0.236	0.216
37	1.882	1.98	1.9	1.857	1.94	1.955		1.837	1.857	1.852	0.215	0.23	0.215
37.5167	1.936	2.015	1.975	1.909	1.944	1.993		1.932	1.931	1.88	0.228	0.23	0.214
38.0167	1.902	1.982	1.911	1.892	1.938	1.985		1.924	1.859	1.859	0.229	0.238	0.216
38.5167	1.877	1.881	1.842	1.839	1.902	1.9		1.787	1.818	1.838	0.213	0.221	0.215
39.0167	1.875	1.882	1.859	1.85	1.813	1.85		1.783	1.784	1.836	0.214	0.22	0.219
39.5167	1.792	1.888	1.82	1.809	1.825	1.842		1.763	1.78	1.796	0.217	0.222	0.216
40.0167	1.895	1.948	1.905	1.858	1.914	1.956		1.805	1.84	1.843	0.229	0.237	0.216
40.5167	1.883	1.889	1.86	1.85	1.875	1.862		1.78	1.786	1.844	0.229	0.237	0.215
41.0167	1.792	1.846	1.822	1.788	1.809	1.817		1.763	1.768	1.763	0.214	0.229	0.213
41.5167	1.87	1.92	1.839	1.85	1.875	1.916		1.769	1.775	1.834	0.229	0.239	0.221
42.0167	1.873	1.881	1.816	1.802	1.804	1.856		1.76	1.775	1.77	0.229	0.237	0.215
42.5167	1.776	1.837	1.801	1.754	1.766	1.812		1.747	1.688	1.709	0.212	0.222	0.215
43.0167	1.88	1.88	1.824	1.804	1.813	1.854		1.76	1.775	1.762	0.216	0.222	0.22
43.5167	1.777	1.815	1.811	1.748	1.763	1.789		1.677	1.693	1.695	0.211	0.221	0.215
44.0167	1.79	1.849	1.818	1.762	1.776	1.81		1.763	1.758	1.728	0.229	0.228	0.214
44.5167	1.742	1.827	1.788	1.71	1.745	1.778		1.674	1.671	1.692	0.214	0.221	0.218
45.0167	1.788	1.841	1.811	1.765	1.77	1.816		1.754	1.748	1.737	0.217	0.23	0.216
45.5167	1.784	1.835	1.805	1.76	1.767	1.798		1.752	1.694	1.732	0.229	0.23	0.216
46.0167	1.778	1.84	1.811	1.746	1.777	1.815		1.75	1.749	1.708	0.215	0.221	0.221
46.5167	1.792	1.837	1.804	1.742	1.772	1.811		1.683	1.694	1.699	0.228	0.228	0.219
47.0167	1.782	1.841	1.811	1.754	1.773	1.778		1.69	1.678	1.694	0.23	0.231	0.216
47.5167	1.755	1.84	1.814	1.704	1.764	1.792		1.673	1.679	1.692	0.228	0.236	0.214
48.0167	1.742	1.833	1.805	1.7	1.745	1.781		1.668	1.677	1.691	0.228	0.238	0.219
48.5167	1.749	1.81	1.73	1.694	1.747	1.779		1.671	1.671	1.682	0.23	0.231	0.219
49.0167	1.757	1.807	1.739	1.699	1.748	1.771		1.674	1.675	1.685	0.23	0.23	0.218
49.5167	1.749	1.811	1.726	1.692	1.748	1.778		1.671	1.637	1.677	0.23	0.232	0.219
50.0167	1.749	1.806	1.728	1.691	1.745	1.779		1.674	1.619	1.677	0.215	0.238	0.216
50.5167	1.734	1.806	1.734	1.667	1.671	1.724		1.665	1.636	1.679	0.215	0.236	0.216
51.0167	1.717	1.799	1.728	1.637	1.667	1.694		1.613	1.636	1.674	0.217	0.223	0.218
51.5167	1.717	1.756	1.711	1.641	1.665	1.688		1.617	1.617	1.672	0.216	0.237	0.218
52.0167	1.709	1.726	1.701	1.637	1.658	1.681		1.616	1.612	1.676	0.216	0.231	0.215
52.5167	1.728	1.721	1.667	1.638	1.659	1.691		1.612	1.617	1.678	0.229	0.223	0.215
53.0167	1.71	1.725	1.671	1.645	1.661	1.693		1.612	1.609	1.673	0.216	0.221	0.216
53.5167	1.692	1.722	1.663	1.636	1.663	1.682		1.611	1.608	1.614	0.216	0.219	0.216
54.0167	1.714	1.716	1.656	1.614	1.627	1.653		1.617	1.608	1.604	0.217	0.218	0.218
54.5167	1.629	1.676	1.656	1.556	1.602	1.634		1.599	1.6	1.551	0.212	0.216	0.215
55.0167	1.636	1.695	1.662	1.603	1.629	1.648		1.601	1.605	1.602	0.229	0.216	0.22
55.5167	1.63	1.686	1.658	1.606	1.627	1.646		1.605	1.599	1.595	0.216	0.217	0.215
56.0167	1.594	1.675	1.651	1.541	1.595	1.629		1.561	1.555	1.542	0.212	0.214	0.217
56.5167	1.597	1.663	1.591	1.536	1.593	1.595		1.56	1.539	1.55	0.215	0.216	0.214
57.0167	1.619	1.671	1.653	1.567	1.609	1.632		1.601	1.604	1.595	0.214	0.22	0.217
57.5167	1.621	1.673	1.651	1.553	1.596	1.634		1.601	1.594	1.581	0.229	0.219	0.216
58.0167	1.6	1.679	1.653	1.55	1.617	1.63		1.605	1.6	1.597	0.228	0.22	0.219
58.5167	1.597	1.673	1.648	1.553	1.601	1.632		1.602	1.596	1.547	0.214	0.221	0.215
59.0167	1.6	1.67	1.649	1.546	1.594	1.629		1.597	1.595	1.579	0.216	0.222	0.216
59.5167	1.593	1.677	1.634	1.55	1.598	1.626		1.597	1.595	1.577	0.216	0.237	0.218
60.0167	1.595	1.672	1.633	1.555	1.601	1.631		1.594	1.561	1.55	0.216	0.231	0.217
60.5167	1.596	1.651	1.634	1.523	1.55	1.56		1.598	1.559	1.578	0.231	0.231	0.217
61.0167	1.597	1.66	1.593	1.521	1.601	1.568		1.593	1.592	1.543	0.215	0.229	0.214
61.5167	1.587	1.662	1.628	1.535	1.569	1.588		1.592	1.56	1.546	0.216	0.221	0.217
62.0167	1.596	1.659	1.592	1.516	1.518	1.59		1.6	1.541	1.542	0.229	0.23	0.216
62.5167	1.597	1.657	1.586	1.518	1.52	1.551		1.594	1.56	1.548	0.216	0.222	0.217
63.0167	1.577	1.6	1.592	1.515	1.524	1.565		1.594	1.556	1.54	0.229	0.221	0.217
63.5167	1.576	1.65	1.58	1.509	1.522	1.555		1.594	1.539	1.536	0.228	0.22	0.217
64.0167	1.545	1.552	1.514	1.476	1.483	1.527		1.529	1.507	1.524	0.21	0.219	0.215
64.5167	1.582	1.64	1.587	1.515	1.493	1.556		1.574	1.54	1.535	0.214	0.22	0.216
65.0167	1.579	1.596	1.586	1.487	1.514	1.551		1.538	1.539	1.534	0.227	0.221	0.216
65.5167	1.575	1.645	1.586	1.49	1.509	1.551		1.538	1.538	1.53	0.217	0.22	0.218
66.0167	1.498	1.527	1.515	1.448	1.466	1.52		1.481	1.479	1.518	0.213	0.219	0.216
66.5167	1.579	1.568	1.531	1.493	1.489	1.531		1.535	1.533	1.532	0.217	0.221	0.216
