# Supplementary material for: Upcycling of polyamides through chemical hydrolysis and engineered Pseudomonas putida
Source: Nat Microbiol. 2025 Feb 10;10(3):667–80. doi: 10.1038/s41564-025-01929-5 (PMC11879879; doi:10.1038/s41564-025-01929-5)
Supplement: Supplementary file 20 — Numerical values of OD equivalents determined by growth monitoring using Growth Profiler (Enzyscreen) for Extended Data Fig. 6a,b. [file 41564_2025_1929_MOESM20_ESM.xlsx]

## Sheet: Source data extended Data Fig6
(A) Ahx2																			(B) Ahx3
Time (h)	A_1 Ahx2	A_2 Ahx2	A_3 (=ALE mutant Ahx2-322)Ahx3	A_4 Ahx2	B_1 Ahx2	B_2 Ahx2	B_3 Ahx2	B_4 Ahx2	C_1 Ahx2	C_2 Ahx2	C_3 Ahx2	C_4 (=ALE mutant Ahx2-323) Ahx3	D_1 Ahx2	D_2 Ahx2	D_3 Ahx2	D_4 Ahx2			A_1 Ahx3	A_2 Ahx3	A_3 (=ALE mutant Ahx2-322)Ahx3	A_4 Ahx3	B_1 Ahx3	B_2 Ahx3	B_3 Ahx3	B_4 Ahx3	C_1 Ahx3	C_2 Ahx3	C_3 Ahx3	C_4 (=ALE mutant Ahx2-323) Ahx3	D_1 Ahx3	D_2 Ahx3	D_3 Ahx3	D_4 Ahx3
0	0.224	0.221	0.245	0.308	0.191	0.222	0.242	0.338	0.233	0.226	0.246	0.332	0.222	0.232	0.245	0.314			0.223	0.231	0.275	0.312	0.234	0.244	0.262	0.328	0.241	0.242	0.245	0.325	0.197	0.199	0.245	0.285
0.533333	0.222	0.219	0.263	0.304	0.187	0.217	0.245	0.344	0.233	0.228	0.246	0.318	0.228	0.234	0.237	0.313			0.203	0.23	0.266	0.312	0.233	0.24	0.279	0.33	0.243	0.244	0.252	0.328	0.198	0.215	0.25	0.289
1.05	0.22	0.219	0.266	0.305	0.178	0.216	0.246	0.341	0.223	0.228	0.247	0.32	0.23	0.237	0.234	0.329			0.222	0.237	0.267	0.313	0.221	0.242	0.263	0.325	0.242	0.247	0.249	0.327	0.194	0.206	0.25	0.289
1.55	0.218	0.219	0.262	0.302	0.179	0.201	0.246	0.338	0.219	0.228	0.247	0.32	0.232	0.232	0.236	0.328			0.207	0.235	0.266	0.315	0.221	0.24	0.263	0.33	0.221	0.253	0.25	0.327	0.202	0.215	0.25	0.287
2.05	0.189	0.219	0.262	0.305	0.178	0.193	0.248	0.339	0.225	0.225	0.247	0.316	0.222	0.232	0.237	0.319			0.207	0.233	0.267	0.314	0.222	0.22	0.261	0.326	0.218	0.245	0.25	0.328	0.211	0.215	0.246	0.288
2.55	0.192	0.219	0.24	0.303	0.17	0.194	0.245	0.342	0.21	0.227	0.246	0.314	0.223	0.234	0.234	0.31			0.206	0.23	0.264	0.312	0.22	0.215	0.259	0.326	0.215	0.25	0.249	0.326	0.207	0.203	0.231	0.285
3.05	0.193	0.213	0.24	0.301	0.178	0.214	0.235	0.341	0.209	0.226	0.248	0.316	0.219	0.231	0.234	0.314			0.202	0.232	0.265	0.314	0.221	0.22	0.26	0.324	0.219	0.246	0.247	0.328	0.2	0.205	0.247	0.286
3.55	0.193	0.21	0.241	0.3	0.178	0.202	0.247	0.338	0.211	0.226	0.246	0.32	0.217	0.228	0.234	0.328			0.202	0.232	0.264	0.317	0.234	0.24	0.264	0.324	0.219	0.247	0.25	0.325	0.21	0.213	0.249	0.286
4.05	0.195	0.211	0.248	0.305	0.179	0.211	0.237	0.345	0.224	0.23	0.25	0.347	0.221	0.232	0.248	0.328			0.204	0.233	0.264	0.316	0.235	0.221	0.262	0.325	0.24	0.244	0.248	0.33	0.211	0.21	0.249	0.286
4.55	0.213	0.22	0.249	0.302	0.19	0.212	0.234	0.343	0.233	0.23	0.265	0.332	0.224	0.233	0.238	0.336			0.205	0.233	0.265	0.313	0.22	0.241	0.26	0.323	0.219	0.25	0.248	0.328	0.228	0.201	0.25	0.287
5.05	0.214	0.22	0.263	0.303	0.192	0.227	0.232	0.348	0.233	0.233	0.265	0.345	0.224	0.235	0.249	0.347			0.202	0.238	0.266	0.314	0.235	0.239	0.258	0.326	0.24	0.249	0.246	0.328	0.229	0.202	0.25	0.287
5.55	0.228	0.222	0.283	0.32	0.221	0.225	0.236	0.367	0.237	0.236	0.287	0.361	0.228	0.238	0.265	0.358			0.203	0.237	0.267	0.318	0.234	0.24	0.263	0.321	0.243	0.247	0.25	0.327	0.229	0.214	0.25	0.287
6.05	0.23	0.222	0.296	0.323	0.225	0.23	0.237	0.373	0.239	0.249	0.287	0.363	0.245	0.261	0.284	0.358			0.206	0.236	0.264	0.315	0.222	0.239	0.261	0.325	0.239	0.247	0.249	0.327	0.226	0.213	0.248	0.287
6.55	0.263	0.228	0.3	0.322	0.231	0.23	0.247	0.387	0.246	0.262	0.294	0.363	0.26	0.264	0.292	0.358			0.223	0.239	0.264	0.316	0.222	0.245	0.259	0.326	0.239	0.249	0.246	0.332	0.228	0.204	0.258	0.289
7.05	0.281	0.225	0.296	0.322	0.234	0.278	0.262	0.406	0.265	0.264	0.294	0.374	0.256	0.271	0.294	0.362			0.223	0.236	0.264	0.317	0.233	0.244	0.259	0.327	0.242	0.247	0.249	0.336	0.226	0.202	0.258	0.296
7.55	0.277	0.228	0.3	0.324	0.26	0.287	0.264	0.406	0.267	0.263	0.299	0.378	0.258	0.283	0.296	0.361			0.225	0.242	0.275	0.317	0.233	0.245	0.258	0.327	0.244	0.25	0.249	0.344	0.229	0.232	0.258	0.299
8.05	0.284	0.244	0.303	0.346	0.262	0.295	0.282	0.411	0.27	0.264	0.299	0.375	0.262	0.286	0.299	0.365			0.227	0.262	0.283	0.33	0.235	0.246	0.262	0.326	0.242	0.247	0.266	0.346	0.239	0.217	0.26	0.3
8.55	0.283	0.283	0.316	0.357	0.263	0.295	0.283	0.411	0.271	0.287	0.3	0.376	0.276	0.285	0.303	0.373			0.231	0.263	0.279	0.342	0.239	0.25	0.263	0.327	0.245	0.251	0.278	0.344	0.248	0.233	0.266	0.312
9.05	0.285	0.293	0.32	0.371	0.282	0.31	0.284	0.424	0.287	0.294	0.309	0.398	0.282	0.29	0.315	0.375			0.229	0.264	0.286	0.362	0.235	0.254	0.262	0.341	0.244	0.251	0.268	0.343	0.255	0.235	0.259	0.298
9.55	0.288	0.294	0.349	0.394	0.284	0.313	0.286	0.427	0.306	0.297	0.314	0.399	0.285	0.29	0.315	0.379			0.236	0.293	0.281	0.375	0.237	0.262	0.272	0.348	0.246	0.251	0.265	0.347	0.277	0.235	0.269	0.323
10.05	0.287	0.299	0.359	0.392	0.29	0.314	0.294	0.428	0.303	0.295	0.319	0.415	0.289	0.292	0.32	0.375			0.233	0.292	0.277	0.376	0.236	0.278	0.286	0.359	0.245	0.249	0.263	0.345	0.291	0.234	0.259	0.299
10.55	0.303	0.314	0.359	0.401	0.295	0.345	0.298	0.441	0.312	0.302	0.321	0.419	0.288	0.294	0.333	0.38			0.239	0.294	0.285	0.375	0.239	0.267	0.287	0.359	0.245	0.249	0.264	0.343	0.292	0.232	0.261	0.333
11.05	0.317	0.35	0.365	0.414	0.339	0.36	0.301	0.457	0.322	0.311	0.348	0.427	0.302	0.308	0.346	0.409			0.237	0.295	0.278	0.388	0.24	0.279	0.284	0.381	0.248	0.251	0.264	0.361	0.306	0.234	0.26	0.334
11.55	0.339	0.361	0.394	0.435	0.353	0.375	0.319	0.479	0.336	0.316	0.349	0.429	0.311	0.318	0.362	0.415			0.241	0.305	0.285	0.389	0.242	0.28	0.289	0.382	0.249	0.252	0.267	0.366	0.311	0.233	0.262	0.331
12.05	0.346	0.372	0.425	0.456	0.367	0.415	0.348	0.483	0.363	0.317	0.351	0.442	0.315	0.342	0.363	0.421			0.254	0.318	0.285	0.392	0.243	0.278	0.306	0.38	0.249	0.251	0.279	0.367	0.316	0.233	0.269	0.336
12.55	0.352	0.41	0.429	0.462	0.425	0.413	0.364	0.51	0.372	0.348	0.363	0.468	0.333	0.353	0.367	0.422			0.263	0.316	0.287	0.415	0.245	0.284	0.312	0.382	0.25	0.249	0.28	0.385	0.318	0.238	0.268	0.335
13.05	0.366	0.432	0.478	0.497	0.424	0.44	0.378	0.525	0.381	0.352	0.366	0.49	0.345	0.36	0.375	0.428			0.263	0.33	0.286	0.432	0.27	0.278	0.308	0.381	0.256	0.248	0.28	0.388	0.32	0.243	0.273	0.344
13.55	0.408	0.476	0.489	0.525	0.444	0.487	0.41	0.55	0.392	0.362	0.365	0.514	0.342	0.388	0.408	0.442			0.265	0.332	0.287	0.433	0.278	0.283	0.307	0.385	0.259	0.251	0.282	0.392	0.323	0.243	0.271	0.341
14.05	0.419	0.5	0.529	0.564	0.487	0.499	0.428	0.577	0.422	0.377	0.38	0.537	0.348	0.415	0.42	0.466			0.265	0.35	0.289	0.435	0.3	0.298	0.318	0.385	0.269	0.25	0.296	0.396	0.323	0.247	0.284	0.356
14.55	0.423	0.541	0.556	0.606	0.492	0.513	0.442	0.624	0.442	0.412	0.419	0.544	0.349	0.423	0.438	0.489			0.272	0.361	0.292	0.447	0.303	0.31	0.317	0.386	0.287	0.249	0.298	0.398	0.325	0.262	0.308	0.349
15.05	0.433	0.564	0.601	0.608	0.547	0.555	0.466	0.618	0.451	0.416	0.418	0.572	0.348	0.441	0.477	0.503			0.272	0.36	0.292	0.444	0.305	0.31	0.319	0.395	0.31	0.252	0.3	0.409	0.34	0.262	0.309	0.353
15.55	0.461	0.622	0.645	0.68	0.55	0.572	0.489	0.665	0.487	0.44	0.442	0.611	0.363	0.477	0.49	0.545			0.289	0.363	0.304	0.457	0.308	0.312	0.319	0.394	0.309	0.257	0.31	0.409	0.34	0.267	0.324	0.374
16.05	0.49	0.649	0.664	0.687	0.576	0.589	0.504	0.703	0.505	0.446	0.471	0.634	0.361	0.489	0.509	0.557			0.272	0.365	0.317	0.454	0.307	0.314	0.322	0.395	0.309	0.26	0.309	0.411	0.352	0.283	0.325	0.379
16.55	0.49	0.699	0.718	0.734	0.616	0.636	0.531	0.705	0.522	0.488	0.491	0.655	0.379	0.509	0.545	0.594			0.292	0.379	0.34	0.473	0.309	0.312	0.323	0.388	0.313	0.277	0.31	0.412	0.353	0.297	0.329	0.385
17.05	0.542	0.736	0.776	0.787	0.645	0.645	0.558	0.75	0.544	0.514	0.514	0.686	0.397	0.555	0.576	0.625			0.295	0.394	0.339	0.485	0.308	0.316	0.322	0.397	0.313	0.282	0.312	0.414	0.355	0.298	0.331	0.383
17.55	0.545	0.786	0.801	0.817	0.689	0.669	0.597	0.789	0.572	0.558	0.54	0.73	0.397	0.576	0.619	0.651			0.295	0.414	0.349	0.501	0.307	0.315	0.337	0.395	0.314	0.284	0.314	0.441	0.356	0.301	0.331	0.382
18.05	0.562	0.825	0.879	0.878	0.752	0.706	0.634	0.818	0.609	0.584	0.563	0.764	0.401	0.618	0.639	0.675			0.293	0.417	0.351	0.5	0.309	0.315	0.336	0.394	0.315	0.297	0.323	0.44	0.355	0.306	0.332	0.398
18.55	0.579	0.881	0.918	0.913	0.806	0.733	0.678	0.845	0.66	0.612	0.606	0.795	0.4	0.647	0.685	0.731			0.298	0.43	0.35	0.515	0.309	0.316	0.353	0.407	0.314	0.31	0.325	0.449	0.369	0.307	0.339	0.395
19.05	0.617	0.947	1.045	0.995	0.88	0.78	0.717	0.9	0.711	0.634	0.633	0.837	0.409	0.687	0.717	0.762			0.296	0.436	0.351	0.526	0.311	0.316	0.373	0.409	0.313	0.312	0.324	0.449	0.366	0.308	0.371	0.398
19.55	0.618	0.983	1.091	1.052	0.949	0.803	0.765	0.938	0.74	0.666	0.657	0.898	0.413	0.728	0.766	0.792			0.294	0.449	0.359	0.526	0.328	0.317	0.374	0.408	0.312	0.313	0.328	0.456	0.366	0.309	0.368	0.398
20.05	0.63	1.063	1.189	1.1	1.027	0.824	0.816	0.997	0.811	0.716	0.705	0.977	0.413	0.789	0.832	0.853			0.299	0.478	0.364	0.55	0.337	0.332	0.387	0.409	0.317	0.312	0.33	0.458	0.381	0.31	0.367	0.41
20.5833	0.667	1.114	1.279	1.172	1.092	0.875	0.888	1.037	0.875	0.825	0.757	1.027	0.421	0.878	0.883	0.912			0.297	0.488	0.368	0.571	0.337	0.338	0.385	0.435	0.317	0.318	0.363	0.461	0.373	0.324	0.371	0.422
21.0833	0.669	1.194	1.431	1.201	1.19	0.899	0.964	1.049	0.923	0.817	0.801	1.109	0.427	0.913	0.945	0.973			0.296	0.493	0.372	0.572	0.338	0.332	0.389	0.413	0.33	0.327	0.362	0.475	0.377	0.354	0.382	0.424
21.5833	0.692	1.284	1.562	1.311	1.318	0.949	1.016	1.096	1.016	0.894	0.89	1.193	0.426	0.984	1.003	1.026			0.293	0.491	0.387	0.57	0.358	0.332	0.406	0.41	0.339	0.326	0.363	0.484	0.376	0.357	0.383	0.446
22.0833	0.712	1.321	1.709	1.352	1.438	0.989	1.104	1.14	1.116	0.97	0.932	1.253	0.428	1.073	1.106	1.098			0.296	0.506	0.41	0.592	0.368	0.343	0.438	0.412	0.341	0.339	0.364	0.486	0.379	0.363	0.392	0.462
22.5833	0.722	1.412	1.88	1.443	1.6	1.015	1.192	1.199	1.197	1.04	0.975	1.35	0.428	1.177	1.197	1.191			0.299	0.51	0.419	0.593	0.371	0.342	0.443	0.411	0.346	0.34	0.361	0.509	0.377	0.37	0.391	0.463
23.0833	0.774	1.467	2.075	1.526	1.736	1.071	1.306	1.255	1.329	1.123	1.059	1.494	0.467	1.292	1.31	1.285			0.3	0.549	0.423	0.624	0.378	0.343	0.451	0.454	0.375	0.362	0.373	0.53	0.38	0.39	0.419	0.476
23.5833	0.789	1.543	2.132	1.6	1.906	1.1	1.386	1.324	1.421	1.238	1.122	1.615	0.466	1.406	1.432	1.379			0.298	0.549	0.429	0.655	0.405	0.362	0.465	0.452	0.375	0.359	0.385	0.532	0.379	0.426	0.429	0.489
24.0833	0.806	1.6	2.31	1.714	2.09	1.125	1.501	1.337	1.515	1.338	1.239	1.773	0.464	1.543	1.57	1.527			0.299	0.57	0.438	0.658	0.423	0.367	0.515	0.458	0.38	0.371	0.417	0.558	0.397	0.442	0.451	0.532
24.5833	0.813	1.699	2.342	1.767	2.255	1.212	1.613	1.413	1.677	1.481	1.33	1.949	0.464	1.723	1.713	1.657			0.299	0.575	0.475	0.655	0.436	0.367	0.536	0.456	0.398	0.375	0.434	0.578	0.395	0.467	0.459	0.54
25.0833	0.859	1.763	2.466	1.888	2.437	1.217	1.762	1.474	1.895	1.627	1.454	2.136	0.468	1.894	1.872	1.787			0.299	0.584	0.487	0.673	0.442	0.378	0.564	0.461	0.435	0.38	0.445	0.603	0.4	0.486	0.498	0.561
25.5833	0.88	1.891	2.492	1.959	2.475	1.279	1.969	1.491	2.054	1.78	1.605	2.349	0.48	2.045	2.039	1.957			0.301	0.623	0.502	0.678	0.493	0.367	0.586	0.459	0.445	0.393	0.457	0.625	0.388	0.51	0.514	0.6
26.0833	0.897	1.953	2.642	2.076	2.471	1.333	2.112	1.559	2.223	1.946	1.762	2.578	0.48	2.262	2.272	2.149			0.301	0.637	0.529	0.7	0.509	0.377	0.618	0.462	0.46	0.413	0.49	0.663	0.388	0.569	0.548	0.625
26.5833	0.91	2.046	2.685	2.143	2.474	1.337	2.283	1.625	2.376	2.164	1.905	2.648	0.486	2.447	2.46	2.311			0.302	0.639	0.55	0.726	0.527	0.374	0.672	0.463	0.483	0.435	0.504	0.711	0.419	0.584	0.568	0.681
27.0833	0.958	2.127	2.729	2.23	2.496	1.437	2.397	1.674	2.547	2.351	2.104	2.79	0.493	2.493	2.525	2.514			0.302	0.661	0.592	0.729	0.571	0.382	0.727	0.472	0.525	0.446	0.538	0.752	0.42	0.632	0.612	0.72
27.5833	0.96	2.258	2.726	2.322	2.522	1.469	2.463	1.782	2.63	2.521	2.323	2.796	0.491	2.55	2.56	2.584			0.304	0.699	0.615	0.746	0.602	0.378	0.781	0.487	0.547	0.466	0.581	0.795	0.419	0.696	0.655	0.778
28.0833	0.993	2.269	2.744	2.354	2.521	1.478	2.46	1.798	2.692	2.544	2.525	2.844	0.495	2.6	2.605	2.704			0.301	0.704	0.637	0.759	0.656	0.375	0.843	0.476	0.593	0.502	0.596	0.86	0.419	0.733	0.691	0.827
28.5833	1.023	2.319	2.768	2.501	2.521	1.54	2.503	1.849	2.768	2.546	2.601	2.822	0.513	2.601	2.604	2.736			0.3	0.719	0.684	0.786	0.694	0.38	0.902	0.486	0.617	0.516	0.634	0.904	0.418	0.807	0.728	0.877
29.0833	1.056	2.396	2.76	2.534	2.485	1.586	2.503	1.96	2.777	2.607	2.614	2.841	0.513	2.608	2.697	2.736			0.304	0.722	0.751	0.799	0.751	0.38	0.979	0.487	0.671	0.556	0.679	0.98	0.418	0.886	0.806	0.952
29.5833	1.07	2.378	2.77	2.549	2.483	1.618	2.503	1.969	2.624	2.615	2.669	2.829	0.531	2.595	2.688	2.754			0.3	0.738	0.787	0.814	0.815	0.382	1.062	0.508	0.702	0.586	0.721	1.052	0.42	0.956	0.865	1.034
30.5833	1.124	2.407	2.753	2.574	2.457	1.731	2.503	2.111	2.598	2.596	2.732	2.798	0.534	2.604	2.689	2.766			0.299	0.789	0.909	0.83	0.94	0.385	1.264	0.516	0.805	0.666	0.834	1.218	0.422	1.134	1.002	1.21
31.0833	1.158	2.397	2.782	2.554	2.417	1.764	2.513	2.139	2.537	2.538	2.728	2.776	0.535	2.6	2.603	2.759			0.302	0.794	0.98	0.843	1.024	0.391	1.344	0.53	0.864	0.726	0.869	1.335	0.421	1.244	1.092	1.304
31.5833	1.161	2.348	2.696	2.551	2.355	1.773	2.507	2.157	2.528	2.564	2.725	2.777	0.536	2.551	2.599	2.74			0.306	0.807	1.067	0.848	1.128	0.399	1.455	0.526	0.935	0.754	0.947	1.44	0.424	1.369	1.183	1.437
32.0833	1.188	2.355	2.728	2.554	2.317	1.781	2.502	2.212	2.525	2.566	2.722	2.762	0.544	2.544	2.567	2.747			0.303	0.818	1.153	0.878	1.221	0.398	1.585	0.546	1.022	0.829	1.037	1.591	0.435	1.501	1.288	1.577
32.5833	1.204	2.331	2.681	2.547	2.304	1.809	2.504	2.254	2.414	2.556	2.651	2.645	0.543	2.514	2.568	2.738			0.303	0.874	1.244	0.889	1.296	0.412	1.753	0.547	1.101	0.863	1.125	1.676	0.434	1.645	1.42	1.726
33.0833	1.248	2.337	2.686	2.549	2.26	1.837	2.507	2.334	2.4	2.548	2.658	2.685	0.546	2.494	2.526	2.74			0.305	0.881	1.369	0.916	1.438	0.413	1.949	0.556	1.196	0.941	1.234	1.89	0.437	1.805	1.549	1.905
33.5833	1.281	2.383	2.688	2.564	2.296	1.888	2.509	2.368	2.401	2.568	2.71	2.621	0.545	2.501	2.518	2.73			0.303	0.895	1.494	0.918	1.592	0.414	2.119	0.563	1.281	1.026	1.305	2.062	0.434	1.991	1.722	2.11
34.0833	1.299	2.317	2.69	2.509	2.252	1.89	2.473	2.38	2.359	2.555	2.623	2.579	0.557	2.464	2.511	2.733			0.306	0.899	1.648	0.935	1.736	0.412	2.315	0.583	1.413	1.121	1.439	2.263	0.445	2.248	1.877	2.343
34.5833	1.322	2.324	2.682	2.534	2.227	1.914	2.5	2.414	2.342	2.533	2.61	2.576	0.56	2.469	2.511	2.725			0.306	0.913	1.809	0.949	1.903	0.435	2.563	0.586	1.541	1.198	1.551	2.491	0.444	2.426	2.11	2.621
35.0833	1.337	2.319	2.695	2.522	2.216	1.925	2.465	2.488	2.343	2.533	2.587	2.563	0.558	2.427	2.511	2.648			0.305	0.964	2.022	0.953	2.108	0.414	2.804	0.601	1.689	1.315	1.697	2.707	0.442	2.775	2.374	2.975
35.5833	1.4	2.324	2.638	2.497	2.221	1.927	2.46	2.548	2.334	2.516	2.568	2.542	0.581	2.444	2.5	2.614			0.305	0.973	2.162	0.99	2.299	0.436	3.066	0.602	1.871	1.425	1.905	3.147	0.446	2.997	2.599	3.126
36.0833	1.408	2.322	2.549	2.506	2.216	1.925	2.465	2.55	2.335	2.505	2.548	2.517	0.561	2.445	2.473	2.619			0.304	0.992	2.434	1.001	2.628	0.438	3.332	0.618	2.043	1.538	2.086	3.317	0.447	3.322	2.933	3.515
36.5833	1.43	2.32	2.551	2.467	2.11	1.926	2.403	2.553	2.306	2.493	2.538	2.509	0.586	2.363	2.457	2.585			0.318	0.992	2.683	1.017	2.855	0.442	3.49	0.63	2.261	1.692	2.304	3.654	0.449	3.651	3.162	3.853
37.0833	1.455	2.275	2.545	2.491	2.157	1.934	2.405	2.569	2.308	2.422	2.495	2.443	0.588	2.329	2.406	2.53			0.308	1.018	2.98	1.031	3.041	0.442	3.637	0.628	2.505	1.846	2.546	3.95	0.448	3.901	3.486	4.077
37.5833	1.467	2.266	2.509	2.509	2.131	1.949	2.399	2.6	2.266	2.425	2.538	2.445	0.601	2.362	2.365	2.535			0.319	1.065	3.249	1.033	3.318	0.446	3.647	0.626	2.981	2.042	2.826	3.99	0.448	4.006	3.81	4.087
38.0833	1.508	2.306	2.493	2.454	2.108	1.972	2.327	2.587	2.253	2.361	2.496	2.509	0.6	2.323	2.348	2.52			0.307	1.067	3.537	1.055	3.436	0.446	3.655	0.656	3.062	2.315	3.08	4.18	0.449	4.1	3.933	4.111
38.5833	1.542	2.267	2.495	2.462	2.114	1.954	2.353	2.608	2.251	2.364	2.486	2.397	0.601	2.275	2.365	2.516			0.309	1.092	3.578	1.111	3.486	0.448	3.666	0.665	3.414	2.52	3.288	4.204	0.465	4.189	4.003	4.096
39.0833	1.555	2.255	2.455	2.46	2.094	1.935	2.304	2.591	2.211	2.338	2.448	2.363	0.601	2.268	2.306	2.509			0.308	1.1	3.589	1.11	3.514	0.448	3.688	0.666	3.652	2.731	3.366	4.166	0.461	4.1	4.003	4.085
39.5833	1.57	2.251	2.463	2.441	2.077	1.942	2.306	2.606	2.217	2.323	2.409	2.36	0.601	2.258	2.311	2.509			0.307	1.116	3.717	1.13	3.658	0.451	3.69	0.687	3.886	3.055	3.444	4.148	0.465	4.09	4.047	4.094
40.0833	1.575	2.25	2.45	2.405	2.068	1.933	2.3	2.609	2.181	2.317	2.368	2.35	0.613	2.267	2.299	2.49			0.306	1.154	3.722	1.134	3.64	0.447	3.665	0.692	3.949	3.345	3.619	4.105	0.467	3.953	4.02	4.083
40.5833	1.606	2.241	2.448	2.41	2.057	1.928	2.291	2.602	2.167	2.311	2.346	2.342	0.612	2.255	2.299	2.417			0.302	1.193	3.719	1.135	3.531	0.446	3.637	0.695	3.992	3.554	3.625	4.001	0.467	3.919	3.995	4.077
41.0833	1.61	2.246	2.355	2.35	2.04	1.92	2.26	2.605	2.153	2.308	2.322	2.344	0.616	2.256	2.288	2.421			0.317	1.192	3.594	1.151	3.486	0.447	3.659	0.709	4.061	3.677	3.644	3.977	0.477	3.934	3.931	4.075
42.0833	1.701	2.189	2.33	2.331	2.034	1.922	2.256	2.593	2.147	2.273	2.294	2.33	0.628	2.184	2.188	2.397			0.309	1.226	3.576	1.194	3.323	0.45	3.637	0.708	3.954	3.806	3.785	3.833	0.464	3.873	3.809	3.865
42.5833	1.7	2.118	2.333	2.339	2.026	1.907	2.185	2.596	2.155	2.209	2.298	2.338	0.62	2.173	2.251	2.32			0.328	1.251	3.576	1.232	3.324	0.449	3.619	0.751	3.894	3.853	3.799	3.827	0.477	3.711	3.809	3.816
43.0833	1.704	2.117	2.291	2.328	2.017	1.906	2.179	2.593	2.11	2.268	2.271	2.33	0.624	2.174	2.264	2.306			0.318	1.302	3.572	1.25	3.208	0.451	3.627	0.758	3.789	3.681	3.803	3.816	0.476	3.673	3.693	3.821
44.0833	1.729	2.11	2.255	2.275	1.938	1.895	2.128	2.604	2.118	2.168	2.256	2.25	0.63	2.167	2.182	2.311			0.32	1.316	3.551	1.256	3.179	0.454	3.462	0.775	3.627	3.664	3.786	3.79	0.477	3.568	3.685	3.777
44.5833	1.736	2.099	2.281	2.278	1.99	1.905	2.117	2.602	2.064	2.166	2.2	2.241	0.635	2.126	2.183	2.298			0.317	1.321	3.55	1.283	3.177	0.463	3.474	0.779	3.623	3.612	3.782	3.66	0.479	3.543	3.65	3.768
45.0833	1.736	2.07	2.257	2.258	1.942	1.891	2.111	2.6	2.046	2.147	2.194	2.251	0.63	2.102	2.135	2.299			0.329	1.355	3.494	1.284	3.129	0.452	3.449	0.79	3.592	3.545	3.724	3.602	0.479	3.558	3.639	3.747
45.5833	1.759	2.068	2.241	2.248	1.908	1.893	2.113	2.6	2.017	2.115	2.201	2.204	0.635	2.092	2.134	2.288			0.33	1.38	3.43	1.296	3.114	0.453	3.347	0.798	3.583	3.547	3.776	3.588	0.479	3.548	3.556	3.708
46.0833	1.769	2.07	2.245	2.247	1.93	1.832	2.106	2.594	1.99	2.112	2.193	2.209	0.669	2.074	2.096	2.287			0.331	1.426	3.403	1.346	3.027	0.463	3.352	0.811	3.577	3.513	3.725	3.519	0.481	3.51	3.545	3.571
46.5833	1.762	2.055	2.234	2.259	1.918	1.891	2.105	2.597	2.017	2.108	2.153	2.186	0.679	2.078	2.098	2.264			0.328	1.449	3.394	1.361	3.009	0.463	3.349	0.814	3.561	3.519	3.707	3.511	0.481	3.44	3.488	3.583
47.0833	1.762	2.064	2.164	2.251	1.908	1.841	2.111	2.606	1.982	2.112	2.153	2.16	0.683	2.077	2.097	2.254			0.331	1.458	3.303	1.383	2.969	0.465	3.347	0.842	3.425	3.499	3.666	3.531	0.487	3.432	3.427	3.573
47.5833	1.772	2.044	2.216	2.248	1.9	1.809	2.105	2.59	2.021	2.113	2.154	2.191	0.682	2.078	2.094	2.256			0.332	1.467	3.335	1.386	2.966	0.466	3.334	0.864	3.429	3.488	3.675	3.549	0.482	3.364	3.468	3.528
48.0833	1.819	2.056	2.21	2.234	1.924	1.813	2.098	2.595	2.007	2.111	2.157	2.191	0.68	2.09	2.098	2.27			0.321	1.53	3.269	1.418	2.98	0.472	3.332	0.867	3.419	3.38	3.656	3.5	0.492	3.433	3.471	3.526
48.5833	1.859	2.033	2.147	2.228	1.899	1.835	2.067	2.601	1.979	2.107	2.119	2.162	0.685	2.065	2.09	2.191			0.332	1.533	3.274	1.418	2.913	0.485	3.332	0.863	3.329	3.345	3.643	3.464	0.491	3.368	3.391	3.459
49.0833	1.832	2.045	2.135	2.234	1.898	1.834	2.064	2.604	1.974	2.104	2.151	2.151	0.69	2.062	2.095	2.188			0.33	1.57	3.255	1.479	2.909	0.485	3.32	0.881	3.362	3.352	3.637	3.471	0.498	3.309	3.389	3.447
49.5833	1.854	2.037	2.132	2.203	1.895	1.831	2.026	2.6	1.975	2.114	2.115	2.14	0.697	2.07	2.085	2.186			0.329	1.596	3.249	1.49	2.91	0.511	3.328	0.885	3.298	3.295	3.649	3.502	0.502	3.294	3.406	3.454
50.0833	1.863	2.036	2.133	2.142	1.892	1.812	2.027	2.612	1.972	2.08	2.11	2.159	0.697	2.055	2.077	2.179			0.332	1.602	3.234	1.512	2.898	0.486	3.312	0.897	3.303	3.34	3.6	3.476	0.5	3.288	3.376	3.432
50.5833	1.858	2.025	2.135	2.151	1.898	1.807	2.026	2.603	1.969	2.075	2.102	2.151	0.702	2.055	2.072	2.174			0.33	1.611	3.235	1.52	2.901	0.508	3.314	0.903	3.302	3.293	3.597	3.478	0.501	3.283	3.371	3.432
51.0833	1.861	1.999	2.102	2.134	1.869	1.803	2.01	2.598	1.971	2.071	2.108	2.149	0.694	2.036	2.075	2.152			0.332	1.64	3.217	1.512	2.883	0.511	3.308	0.932	3.296	3.229	3.573	3.416	0.502	3.277	3.33	3.423
51.5833	1.858	1.995	2.104	2.135	1.867	1.8	2.017	2.598	1.968	2.068	2.096	2.15	0.702	2.031	2.072	2.155			0.336	1.669	3.194	1.53	2.879	0.51	3.303	0.933	3.263	3.211	3.615	3.443	0.502	3.267	3.349	3.428
52.0833	1.86	2.032	2.1	2.143	1.879	1.81	2.015	2.595	1.961	2.076	2.103	2.143	0.71	2.038	2.072	2.131			0.331	1.72	3.101	1.541	2.885	0.511	3.27	0.953	3.264	3.204	3.555	3.437	0.524	3.265	3.353	3.427
52.5833	1.861	1.979	2.1	2.137	1.873	1.804	1.989	2.59	1.962	2.078	2.097	2.119	0.703	1.975	2.067	2.127			0.331	1.744	3.098	1.563	2.873	0.522	3.189	0.955	3.261	3.206	3.562	3.317	0.503	3.269	3.24	3.381
53.0833	1.869	1.996	2.071	2.116	1.859	1.782	2.013	2.591	1.963	2.063	2.074	2.136	0.707	1.973	2.047	2.128			0.333	1.748	3.091	1.594	2.879	0.511	3.185	0.959	3.257	3.208	3.441	3.337	0.506	3.261	3.225	3.422
54.0833	1.859	1.944	2.066	2.099	1.868	1.785	1.925	2.598	1.938	2.015	2.077	2.133	0.715	1.976	1.999	2.112			0.335	1.766	3.084	1.642	2.78	0.522	3.172	0.981	3.129	3.197	3.427	3.306	0.526	3.123	3.214	3.302
54.5833	1.856	1.937	2.057	2.107	1.855	1.773	1.935	2.589	1.935	2.045	2.023	2.108	0.717	1.971	1.994	2.119			0.331	1.768	3.035	1.654	2.759	0.527	3.168	0.998	3.106	3.151	3.373	3.315	0.529	3.128	3.169	3.305
55.0833	1.845	1.943	2.069	2.105	1.857	1.776	1.937	2.595	1.929	1.966	2.022	2.108	0.722	1.971	1.989	2.118			0.348	1.781	3.024	1.654	2.771	0.527	3.166	1	3.108	3.183	3.323	3.234	0.526	3.108	3.174	3.295
55.5833	1.854	1.929	2.056	2.102	1.781	1.776	1.934	2.581	1.929	1.981	2.018	2.09	0.74	1.964	1.982	2.11			0.329	1.832	3.008	1.666	2.763	0.527	3.133	1.007	3.118	3.082	3.311	3.251	0.523	3.123	3.168	3.271
56.0833	1.869	1.932	1.965	2.104	1.774	1.771	1.928	2.592	1.895	1.938	2.021	2.05	0.742	1.968	1.953	2.107			0.347	1.836	3.003	1.678	2.763	0.525	3.081	1.043	3.117	3.091	3.297	3.213	0.538	3.119	3.114	3.234
56.5833	1.848	1.927	2.028	2.093	1.785	1.776	1.926	2.589	1.892	1.962	2.062	2.109	0.761	1.936	1.952	2.117			0.335	1.836	3.009	1.679	2.718	0.529	3.077	1.067	3.08	3.067	3.298	3.2	0.543	3.079	3.112	3.189
57.5833	1.857	1.927	1.965	2.101	1.776	1.775	1.909	2.549	1.887	1.944	1.975	2.041	0.756	1.916	1.954	2.095			0.345	1.921	3.001	1.704	2.664	0.532	3.056	1.083	3.011	3.058	3.278	3.178	0.543	3.067	3.109	3.204
58.5833	1.856	1.915	1.963	2.074	1.739	1.772	1.89	2.561	1.845	1.939	1.96	2.003	0.762	1.91	1.911	2.034			0.347	1.914	2.977	1.716	2.652	0.541	3.033	1.088	3	2.991	3.279	3.195	0.543	3.008	3.093	3.16
