# Supplementary material for: Upcycling of polyamides through chemical hydrolysis and engineered Pseudomonas putida
Source: Nat Microbiol. 2025 Feb 10;10(3):667–80. doi: 10.1038/s41564-025-01929-5 (PMC11879879; doi:10.1038/s41564-025-01929-5)
Supplement: Supplementary file 21 — Numerical values of OD equivalents determined by growth monitoring using Growth Profiler (Enzyscreen) for Extended Data Fig. 7b–d. [file 41564_2025_1929_MOESM21_ESM.xlsx]

## Sheet: Source data Extended Data Fig7
(B-D) Growth of combinations of the identified mutations implemented in P. putida NYL P14f –nylB and screened individually or in combination yielding the final reverse engineered strain P. putida NYLON-B.
(B) Ahx2																												(C) Ahx3
Time (h)	PP_0412V222L			PP_4695A625T			PPP_2177C-->T			PP_0412V222L PPP_2177C-->T			P. putida NYLON-B			PP_0412V222L PP_4695A625T			PPP_2177C-->T PP_4695A625T									Time (h)	PP_0412V222L			PP_4695A625T			PPP_2177C-->T			PP_0412V222L PPP_2177C-->T			P. putida NYLON-B			PP_0412V222L PP_4695A625T			PPP_2177C-->T PP_4695A625T
0	0.298	0.319	0.323	0.246	0.244	0.245	0.241	0.243	0.267	0.243	0.244	0.248	0.241	0.24	0.256	0.222	0.223	0.248	0.221	0.245	0.248							0	0.316	0.291	0.271	0.245	0.216	0.214	0.222	0.223	0.238	0.222	0.184	0.222	0.244	0.236	0.225	0.221	0.207	0.222	0.244	0.213	0.223
0.483333	0.301	0.296	0.302	0.243	0.24	0.236	0.234	0.228	0.242	0.239	0.228	0.215	0.253	0.24	0.239	0.227	0.228	0.233	0.224	0.233	0.227							0.483333	0.291	0.281	0.269	0.225	0.213	0.214	0.193	0.215	0.237	0.188	0.168	0.212	0.228	0.237	0.254	0.225	0.225	0.234	0.237	0.223	0.234
0.983333	0.304	0.299	0.303	0.242	0.238	0.234	0.237	0.228	0.242	0.236	0.235	0.215	0.253	0.242	0.251	0.229	0.239	0.24	0.219	0.223	0.225							0.983333	0.29	0.289	0.271	0.228	0.231	0.211	0.212	0.216	0.236	0.199	0.199	0.228	0.241	0.243	0.262	0.231	0.231	0.239	0.236	0.229	0.238
1.48333	0.309	0.31	0.311	0.236	0.234	0.226	0.236	0.22	0.238	0.234	0.234	0.211	0.25	0.239	0.239	0.227	0.21	0.236	0.216	0.223	0.218							1.48333	0.303	0.289	0.271	0.232	0.214	0.214	0.212	0.207	0.234	0.215	0.187	0.223	0.242	0.239	0.26	0.217	0.206	0.238	0.238	0.235	0.243
1.98333	0.31	0.312	0.31	0.241	0.233	0.233	0.234	0.221	0.234	0.236	0.234	0.211	0.254	0.245	0.25	0.225	0.225	0.227	0.224	0.226	0.222							1.98333	0.312	0.289	0.295	0.221	0.214	0.215	0.209	0.215	0.22	0.215	0.198	0.235	0.241	0.243	0.261	0.235	0.226	0.239	0.241	0.238	0.26
2.48333	0.31	0.311	0.311	0.239	0.236	0.232	0.222	0.22	0.234	0.224	0.231	0.21	0.273	0.252	0.25	0.21	0.22	0.229	0.22	0.216	0.221							2.48333	0.311	0.29	0.28	0.217	0.213	0.217	0.209	0.198	0.233	0.214	0.195	0.235	0.244	0.24	0.259	0.229	0.228	0.237	0.242	0.24	0.256
2.98333	0.313	0.312	0.311	0.267	0.239	0.236	0.232	0.225	0.237	0.237	0.231	0.211	0.269	0.266	0.251	0.224	0.232	0.234	0.222	0.219	0.217							2.98333	0.312	0.29	0.291	0.236	0.22	0.228	0.213	0.214	0.235	0.215	0.198	0.236	0.243	0.243	0.264	0.235	0.227	0.24	0.243	0.234	0.246
3.48333	0.325	0.316	0.314	0.286	0.244	0.253	0.238	0.239	0.245	0.234	0.232	0.239	0.273	0.272	0.27	0.237	0.236	0.237	0.219	0.222	0.219							3.48333	0.318	0.312	0.299	0.235	0.231	0.232	0.214	0.208	0.233	0.215	0.209	0.24	0.253	0.254	0.273	0.235	0.233	0.241	0.241	0.242	0.268
3.98333	0.324	0.317	0.32	0.284	0.253	0.254	0.246	0.259	0.252	0.236	0.234	0.242	0.289	0.272	0.27	0.236	0.238	0.246	0.222	0.233	0.223							3.98333	0.316	0.313	0.306	0.234	0.233	0.236	0.21	0.206	0.231	0.237	0.226	0.24	0.263	0.262	0.288	0.236	0.23	0.24	0.243	0.241	0.267
4.48333	0.324	0.317	0.328	0.29	0.252	0.255	0.246	0.244	0.254	0.233	0.237	0.241	0.289	0.279	0.274	0.237	0.241	0.245	0.219	0.233	0.234							4.48333	0.327	0.316	0.329	0.24	0.238	0.236	0.207	0.218	0.236	0.243	0.235	0.246	0.28	0.281	0.302	0.234	0.228	0.248	0.247	0.252	0.269
4.98333	0.324	0.326	0.327	0.286	0.261	0.265	0.246	0.247	0.261	0.236	0.236	0.242	0.275	0.271	0.275	0.237	0.239	0.247	0.22	0.232	0.224							4.98333	0.362	0.33	0.339	0.244	0.238	0.237	0.232	0.232	0.238	0.241	0.235	0.245	0.278	0.272	0.303	0.235	0.244	0.253	0.254	0.266	0.293
5.48333	0.329	0.335	0.329	0.282	0.263	0.267	0.249	0.259	0.261	0.237	0.236	0.241	0.29	0.273	0.289	0.237	0.247	0.249	0.219	0.238	0.233							5.48333	0.362	0.343	0.341	0.25	0.241	0.236	0.231	0.233	0.242	0.239	0.231	0.253	0.28	0.272	0.301	0.245	0.243	0.249	0.281	0.281	0.305
5.98333	0.327	0.327	0.324	0.288	0.251	0.265	0.249	0.26	0.26	0.238	0.237	0.243	0.291	0.271	0.288	0.238	0.25	0.247	0.233	0.234	0.233							5.98333	0.361	0.345	0.339	0.246	0.24	0.238	0.235	0.232	0.241	0.234	0.229	0.244	0.267	0.251	0.299	0.237	0.231	0.247	0.288	0.281	0.301
6.48333	0.328	0.335	0.328	0.288	0.254	0.258	0.249	0.26	0.26	0.24	0.248	0.245	0.291	0.273	0.283	0.237	0.248	0.249	0.23	0.239	0.24							6.48333	0.361	0.361	0.338	0.254	0.242	0.239	0.235	0.234	0.241	0.236	0.225	0.242	0.267	0.252	0.285	0.239	0.238	0.251	0.29	0.278	0.306
6.98333	0.327	0.328	0.33	0.286	0.262	0.256	0.245	0.259	0.262	0.248	0.241	0.249	0.29	0.288	0.287	0.239	0.248	0.249	0.232	0.235	0.233							6.98333	0.338	0.361	0.338	0.245	0.242	0.24	0.232	0.232	0.24	0.237	0.226	0.24	0.276	0.266	0.3	0.237	0.241	0.251	0.286	0.282	0.302
7.48333	0.341	0.335	0.341	0.287	0.254	0.256	0.25	0.26	0.263	0.247	0.248	0.245	0.299	0.291	0.292	0.238	0.25	0.247	0.242	0.254	0.241							7.48333	0.338	0.344	0.34	0.243	0.241	0.238	0.234	0.234	0.241	0.235	0.224	0.237	0.265	0.268	0.299	0.243	0.238	0.267	0.284	0.282	0.302
7.98333	0.339	0.33	0.339	0.283	0.252	0.254	0.246	0.26	0.262	0.26	0.259	0.247	0.293	0.292	0.287	0.241	0.25	0.249	0.235	0.241	0.234							7.98333	0.336	0.343	0.333	0.242	0.242	0.238	0.233	0.231	0.24	0.236	0.226	0.24	0.264	0.252	0.281	0.24	0.24	0.25	0.289	0.281	0.301
8.48333	0.331	0.338	0.356	0.296	0.262	0.268	0.249	0.262	0.262	0.26	0.262	0.256	0.303	0.294	0.303	0.246	0.249	0.252	0.24	0.256	0.239							8.48333	0.358	0.332	0.336	0.241	0.243	0.237	0.237	0.233	0.24	0.237	0.225	0.239	0.276	0.271	0.284	0.245	0.244	0.278	0.289	0.282	0.304
8.98333	0.353	0.337	0.357	0.29	0.263	0.265	0.25	0.262	0.263	0.275	0.272	0.274	0.316	0.296	0.292	0.251	0.249	0.283	0.243	0.258	0.243							8.98333	0.338	0.342	0.334	0.243	0.241	0.237	0.236	0.23	0.241	0.235	0.224	0.238	0.277	0.272	0.288	0.243	0.244	0.269	0.295	0.282	0.303
9.48333	0.356	0.336	0.357	0.294	0.262	0.268	0.249	0.26	0.261	0.275	0.273	0.279	0.329	0.312	0.308	0.251	0.267	0.283	0.241	0.246	0.244							9.48333	0.339	0.331	0.333	0.249	0.241	0.238	0.233	0.231	0.24	0.233	0.221	0.24	0.279	0.271	0.302	0.244	0.245	0.279	0.288	0.287	0.304
9.98333	0.343	0.338	0.358	0.287	0.262	0.275	0.247	0.26	0.263	0.276	0.275	0.279	0.335	0.312	0.311	0.252	0.272	0.285	0.243	0.246	0.245							9.98333	0.338	0.342	0.329	0.244	0.24	0.239	0.233	0.231	0.239	0.234	0.222	0.238	0.274	0.281	0.287	0.244	0.246	0.281	0.291	0.284	0.305
10.4833	0.36	0.339	0.361	0.299	0.263	0.268	0.249	0.26	0.265	0.286	0.283	0.296	0.332	0.317	0.313	0.251	0.279	0.282	0.244	0.256	0.243							10.4833	0.338	0.333	0.335	0.252	0.239	0.237	0.236	0.231	0.24	0.234	0.222	0.242	0.276	0.281	0.302	0.245	0.245	0.28	0.289	0.286	0.308
10.9833	0.362	0.338	0.36	0.299	0.261	0.286	0.248	0.261	0.265	0.287	0.283	0.307	0.338	0.316	0.331	0.263	0.276	0.282	0.246	0.257	0.243							10.9833	0.336	0.331	0.333	0.25	0.242	0.238	0.234	0.232	0.236	0.233	0.222	0.238	0.278	0.285	0.301	0.246	0.246	0.28	0.288	0.286	0.304
11.4833	0.366	0.367	0.361	0.3	0.264	0.289	0.251	0.261	0.265	0.288	0.289	0.308	0.335	0.339	0.351	0.281	0.277	0.281	0.257	0.264	0.261							11.4833	0.338	0.333	0.331	0.245	0.241	0.24	0.235	0.23	0.238	0.235	0.22	0.24	0.276	0.285	0.302	0.244	0.275	0.269	0.288	0.285	0.306
11.9833	0.371	0.37	0.372	0.3	0.262	0.288	0.259	0.275	0.277	0.297	0.299	0.31	0.364	0.352	0.348	0.282	0.278	0.294	0.256	0.274	0.261							11.9833	0.357	0.333	0.334	0.252	0.24	0.24	0.234	0.231	0.238	0.235	0.22	0.248	0.275	0.282	0.304	0.249	0.245	0.279	0.291	0.285	0.308
12.4833	0.372	0.366	0.37	0.301	0.264	0.288	0.258	0.264	0.28	0.3	0.305	0.315	0.362	0.354	0.357	0.281	0.285	0.293	0.259	0.264	0.261							12.4833	0.357	0.334	0.337	0.251	0.244	0.239	0.234	0.231	0.24	0.233	0.22	0.247	0.279	0.286	0.302	0.247	0.273	0.279	0.286	0.286	0.308
12.9833	0.368	0.372	0.371	0.297	0.292	0.288	0.277	0.277	0.283	0.33	0.334	0.323	0.397	0.372	0.368	0.289	0.286	0.3	0.26	0.272	0.265							12.9833	0.338	0.333	0.336	0.251	0.243	0.24	0.233	0.232	0.237	0.238	0.224	0.248	0.277	0.287	0.303	0.248	0.273	0.284	0.289	0.284	0.305
13.4833	0.37	0.367	0.373	0.303	0.286	0.293	0.26	0.278	0.275	0.334	0.344	0.348	0.394	0.374	0.371	0.294	0.286	0.289	0.259	0.272	0.272							13.4833	0.338	0.343	0.333	0.25	0.242	0.24	0.231	0.234	0.238	0.235	0.225	0.25	0.28	0.283	0.3	0.25	0.261	0.279	0.285	0.278	0.308
13.9833	0.373	0.375	0.375	0.307	0.295	0.302	0.281	0.281	0.284	0.343	0.351	0.36	0.4	0.396	0.386	0.295	0.286	0.304	0.273	0.274	0.273							13.9833	0.356	0.344	0.339	0.259	0.247	0.254	0.234	0.231	0.238	0.237	0.223	0.25	0.285	0.295	0.304	0.278	0.272	0.281	0.286	0.288	0.31
14.4833	0.383	0.373	0.376	0.309	0.297	0.298	0.282	0.283	0.286	0.352	0.359	0.361	0.399	0.399	0.391	0.297	0.299	0.311	0.276	0.274	0.275							14.4833	0.362	0.344	0.341	0.26	0.253	0.255	0.233	0.232	0.239	0.238	0.226	0.247	0.299	0.305	0.313	0.276	0.274	0.283	0.29	0.286	0.308
14.9833	0.381	0.377	0.378	0.309	0.294	0.298	0.28	0.283	0.286	0.356	0.365	0.362	0.427	0.414	0.403	0.295	0.299	0.31	0.272	0.281	0.275							14.9833	0.365	0.344	0.336	0.262	0.265	0.253	0.236	0.233	0.237	0.239	0.227	0.25	0.287	0.305	0.317	0.279	0.276	0.283	0.286	0.28	0.307
15.4833	0.377	0.373	0.383	0.315	0.295	0.3	0.287	0.284	0.287	0.364	0.369	0.375	0.425	0.419	0.406	0.3	0.304	0.325	0.273	0.277	0.275							15.4833	0.368	0.344	0.34	0.277	0.258	0.251	0.233	0.229	0.24	0.237	0.226	0.249	0.299	0.305	0.317	0.281	0.274	0.289	0.289	0.286	0.308
15.9833	0.387	0.386	0.385	0.321	0.298	0.303	0.283	0.284	0.289	0.394	0.4	0.39	0.458	0.438	0.423	0.31	0.303	0.315	0.274	0.275	0.278							15.9833	0.364	0.344	0.336	0.261	0.254	0.254	0.233	0.231	0.237	0.236	0.23	0.249	0.299	0.307	0.318	0.278	0.277	0.292	0.287	0.285	0.311
16.4833	0.388	0.381	0.392	0.312	0.297	0.304	0.281	0.285	0.286	0.407	0.403	0.412	0.459	0.438	0.424	0.313	0.307	0.343	0.276	0.285	0.283							16.4833	0.358	0.341	0.338	0.262	0.262	0.257	0.23	0.232	0.238	0.238	0.23	0.251	0.299	0.298	0.32	0.262	0.276	0.285	0.289	0.288	0.309
16.9833	0.392	0.391	0.408	0.335	0.302	0.317	0.292	0.285	0.288	0.41	0.409	0.42	0.462	0.461	0.45	0.328	0.338	0.35	0.296	0.29	0.285							16.9833	0.366	0.344	0.36	0.262	0.268	0.257	0.232	0.231	0.237	0.239	0.237	0.251	0.3	0.309	0.318	0.278	0.28	0.291	0.287	0.287	0.307
17.4833	0.39	0.391	0.421	0.337	0.306	0.316	0.289	0.287	0.292	0.417	0.421	0.424	0.463	0.463	0.446	0.342	0.338	0.35	0.299	0.292	0.291							17.4833	0.366	0.362	0.36	0.281	0.271	0.266	0.233	0.233	0.238	0.241	0.241	0.252	0.298	0.304	0.319	0.279	0.281	0.291	0.289	0.287	0.311
17.9833	0.425	0.405	0.424	0.335	0.316	0.317	0.293	0.291	0.292	0.425	0.456	0.438	0.482	0.482	0.468	0.35	0.337	0.358	0.294	0.293	0.29							17.9833	0.368	0.366	0.36	0.29	0.266	0.267	0.234	0.234	0.24	0.24	0.242	0.26	0.322	0.31	0.32	0.283	0.283	0.297	0.284	0.288	0.309
18.4833	0.425	0.421	0.425	0.337	0.314	0.316	0.296	0.29	0.307	0.453	0.46	0.445	0.517	0.501	0.465	0.345	0.348	0.358	0.295	0.292	0.292							18.4833	0.37	0.366	0.361	0.28	0.268	0.284	0.233	0.232	0.24	0.249	0.238	0.261	0.32	0.326	0.339	0.29	0.283	0.292	0.287	0.287	0.311
18.9833	0.423	0.426	0.426	0.354	0.33	0.351	0.295	0.299	0.296	0.456	0.467	0.477	0.521	0.504	0.49	0.359	0.348	0.362	0.297	0.312	0.293							18.9833	0.371	0.374	0.36	0.287	0.287	0.283	0.234	0.232	0.24	0.242	0.241	0.251	0.322	0.327	0.338	0.286	0.285	0.296	0.288	0.287	0.315
19.4833	0.427	0.428	0.426	0.358	0.331	0.337	0.296	0.299	0.308	0.461	0.474	0.479	0.516	0.517	0.493	0.35	0.351	0.368	0.296	0.313	0.295							19.4833	0.369	0.37	0.361	0.292	0.269	0.289	0.233	0.232	0.241	0.244	0.239	0.261	0.321	0.328	0.342	0.289	0.285	0.301	0.287	0.29	0.305
19.9833	0.433	0.428	0.435	0.36	0.333	0.352	0.297	0.309	0.312	0.475	0.481	0.488	0.535	0.522	0.513	0.359	0.361	0.37	0.317	0.327	0.314							19.9833	0.368	0.379	0.362	0.291	0.286	0.289	0.236	0.233	0.239	0.242	0.257	0.261	0.322	0.329	0.345	0.289	0.293	0.301	0.287	0.289	0.303
20.4833	0.437	0.436	0.434	0.361	0.334	0.351	0.309	0.31	0.318	0.498	0.504	0.502	0.546	0.535	0.533	0.364	0.368	0.37	0.331	0.316	0.318							20.4833	0.371	0.369	0.359	0.291	0.289	0.286	0.234	0.232	0.24	0.249	0.247	0.277	0.323	0.33	0.344	0.291	0.285	0.305	0.285	0.29	0.301
20.9833	0.435	0.437	0.434	0.36	0.35	0.352	0.309	0.31	0.32	0.512	0.526	0.511	0.557	0.54	0.536	0.37	0.369	0.374	0.319	0.328	0.319							20.9833	0.368	0.364	0.36	0.291	0.289	0.286	0.234	0.232	0.242	0.253	0.246	0.281	0.332	0.336	0.346	0.287	0.287	0.302	0.289	0.288	0.304
21.4833	0.435	0.441	0.438	0.362	0.351	0.354	0.312	0.33	0.321	0.524	0.541	0.541	0.582	0.56	0.55	0.371	0.371	0.402	0.336	0.332	0.331							21.4833	0.367	0.372	0.362	0.294	0.289	0.288	0.236	0.231	0.246	0.257	0.26	0.279	0.336	0.348	0.353	0.297	0.294	0.302	0.291	0.29	0.314
21.9833	0.445	0.441	0.442	0.363	0.359	0.353	0.312	0.311	0.335	0.531	0.544	0.548	0.581	0.583	0.554	0.376	0.403	0.399	0.333	0.332	0.331							21.9833	0.372	0.375	0.362	0.297	0.289	0.286	0.236	0.234	0.237	0.251	0.241	0.282	0.335	0.351	0.358	0.291	0.294	0.305	0.284	0.289	0.305
22.4833	0.446	0.442	0.448	0.362	0.362	0.362	0.326	0.33	0.339	0.547	0.556	0.56	0.586	0.598	0.575	0.374	0.401	0.401	0.337	0.336	0.331							22.4833	0.371	0.38	0.362	0.294	0.299	0.29	0.234	0.232	0.241	0.261	0.26	0.281	0.34	0.345	0.358	0.302	0.295	0.31	0.289	0.29	0.312
22.9833	0.45	0.443	0.446	0.365	0.363	0.359	0.33	0.327	0.338	0.57	0.585	0.573	0.614	0.608	0.584	0.4	0.401	0.409	0.335	0.331	0.333							22.9833	0.373	0.375	0.363	0.295	0.3	0.301	0.236	0.232	0.241	0.261	0.258	0.281	0.339	0.348	0.359	0.301	0.298	0.325	0.288	0.291	0.302
23.4833	0.451	0.452	0.455	0.366	0.365	0.362	0.326	0.34	0.348	0.587	0.589	0.598	0.628	0.611	0.598	0.404	0.41	0.409	0.338	0.331	0.334							23.4833	0.377	0.374	0.363	0.296	0.299	0.299	0.235	0.231	0.249	0.258	0.261	0.287	0.35	0.349	0.36	0.294	0.296	0.311	0.287	0.289	0.313
23.9833	0.45	0.456	0.47	0.378	0.361	0.362	0.326	0.343	0.348	0.597	0.6	0.619	0.655	0.632	0.625	0.411	0.41	0.412	0.347	0.355	0.343							23.9833	0.374	0.377	0.363	0.299	0.3	0.296	0.236	0.236	0.242	0.262	0.261	0.281	0.342	0.36	0.376	0.304	0.328	0.328	0.285	0.3	0.309
24.4833	0.467	0.465	0.473	0.382	0.363	0.365	0.347	0.341	0.349	0.607	0.609	0.622	0.65	0.653	0.639	0.41	0.413	0.421	0.349	0.351	0.351							24.4833	0.373	0.377	0.364	0.3	0.304	0.303	0.234	0.233	0.242	0.262	0.259	0.281	0.347	0.362	0.362	0.303	0.318	0.329	0.29	0.297	0.298
24.9833	0.468	0.48	0.488	0.391	0.368	0.374	0.345	0.343	0.351	0.635	0.635	0.632	0.656	0.679	0.647	0.413	0.421	0.427	0.356	0.353	0.351							24.9833	0.377	0.377	0.382	0.298	0.303	0.302	0.237	0.233	0.24	0.28	0.272	0.283	0.362	0.352	0.367	0.302	0.311	0.343	0.297	0.29	0.305
25.4833	0.488	0.479	0.492	0.407	0.373	0.371	0.343	0.342	0.353	0.654	0.658	0.638	0.686	0.681	0.667	0.415	0.423	0.428	0.347	0.354	0.346							25.4833	0.374	0.382	0.377	0.298	0.305	0.301	0.235	0.235	0.245	0.28	0.276	0.286	0.357	0.36	0.377	0.309	0.309	0.343	0.283	0.289	0.299
25.9833	0.483	0.483	0.487	0.412	0.377	0.385	0.347	0.342	0.356	0.661	0.661	0.682	0.722	0.699	0.678	0.421	0.442	0.446	0.358	0.374	0.355							25.9833	0.376	0.378	0.381	0.309	0.308	0.3	0.235	0.235	0.248	0.263	0.275	0.289	0.36	0.37	0.38	0.312	0.328	0.343	0.298	0.298	0.311
26.4833	0.501	0.488	0.486	0.414	0.375	0.375	0.347	0.35	0.36	0.678	0.68	0.697	0.723	0.725	0.708	0.425	0.459	0.463	0.365	0.371	0.354							26.4833	0.376	0.381	0.376	0.305	0.307	0.302	0.234	0.232	0.251	0.263	0.271	0.292	0.361	0.37	0.376	0.339	0.333	0.342	0.3	0.302	0.303
26.9833	0.504	0.488	0.5	0.414	0.389	0.404	0.361	0.35	0.356	0.683	0.71	0.697	0.729	0.744	0.717	0.458	0.461	0.464	0.373	0.372	0.375							26.9833	0.38	0.38	0.383	0.311	0.308	0.303	0.238	0.234	0.243	0.289	0.272	0.29	0.376	0.37	0.374	0.339	0.33	0.345	0.298	0.302	0.313
27.4833	0.504	0.491	0.503	0.412	0.388	0.378	0.356	0.351	0.355	0.71	0.735	0.714	0.741	0.744	0.732	0.463	0.459	0.465	0.357	0.373	0.36							27.4833	0.377	0.379	0.384	0.311	0.306	0.302	0.236	0.233	0.25	0.262	0.262	0.292	0.367	0.37	0.379	0.318	0.328	0.341	0.287	0.294	0.3
27.9833	0.508	0.491	0.505	0.423	0.4	0.41	0.357	0.358	0.368	0.732	0.746	0.758	0.796	0.774	0.738	0.461	0.469	0.477	0.376	0.392	0.376							27.9833	0.387	0.38	0.386	0.314	0.31	0.304	0.237	0.234	0.25	0.284	0.274	0.292	0.385	0.391	0.4	0.338	0.335	0.342	0.298	0.297	0.311
28.4833	0.515	0.493	0.505	0.424	0.403	0.411	0.36	0.359	0.364	0.747	0.756	0.766	0.794	0.773	0.762	0.466	0.473	0.484	0.379	0.396	0.38							28.4833	0.386	0.378	0.382	0.314	0.313	0.312	0.239	0.236	0.253	0.282	0.274	0.293	0.38	0.389	0.384	0.345	0.343	0.347	0.31	0.301	0.317
28.9833	0.512	0.493	0.512	0.424	0.404	0.409	0.36	0.359	0.372	0.762	0.764	0.78	0.8	0.807	0.761	0.477	0.48	0.487	0.399	0.396	0.396							28.9833	0.391	0.383	0.384	0.331	0.311	0.308	0.238	0.236	0.252	0.282	0.274	0.29	0.38	0.389	0.398	0.343	0.336	0.348	0.306	0.302	0.314
29.4833	0.518	0.508	0.515	0.423	0.408	0.42	0.36	0.359	0.386	0.785	0.802	0.792	0.831	0.825	0.788	0.482	0.484	0.49	0.399	0.399	0.392							29.4833	0.394	0.383	0.383	0.327	0.319	0.316	0.247	0.235	0.252	0.289	0.275	0.294	0.381	0.392	0.396	0.344	0.34	0.344	0.309	0.303	0.318
29.9833	0.518	0.511	0.518	0.436	0.41	0.419	0.362	0.392	0.387	0.803	0.809	0.82	0.856	0.85	0.811	0.489	0.486	0.505	0.402	0.397	0.397							29.9833	0.389	0.383	0.386	0.332	0.32	0.315	0.24	0.236	0.252	0.29	0.276	0.29	0.384	0.407	0.403	0.344	0.342	0.358	0.309	0.304	0.318
30.4833	0.522	0.51	0.539	0.426	0.413	0.423	0.369	0.378	0.403	0.827	0.836	0.836	0.877	0.855	0.841	0.49	0.493	0.512	0.401	0.415	0.396							30.4833	0.405	0.381	0.385	0.328	0.338	0.316	0.239	0.237	0.263	0.287	0.28	0.294	0.386	0.395	0.402	0.344	0.344	0.364	0.306	0.306	0.316
30.9833	0.541	0.524	0.552	0.444	0.412	0.418	0.372	0.393	0.388	0.832	0.846	0.857	0.881	0.883	0.842	0.495	0.506	0.513	0.401	0.416	0.415							30.9833	0.404	0.384	0.385	0.348	0.335	0.322	0.24	0.246	0.26	0.289	0.281	0.294	0.403	0.41	0.405	0.345	0.342	0.365	0.311	0.303	0.322
31.4833	0.558	0.548	0.558	0.443	0.414	0.428	0.37	0.393	0.404	0.856	0.866	0.876	0.902	0.889	0.87	0.511	0.513	0.53	0.408	0.414	0.416							31.4833	0.388	0.387	0.386	0.344	0.336	0.32	0.241	0.238	0.254	0.286	0.277	0.29	0.398	0.409	0.409	0.354	0.342	0.366	0.308	0.301	0.317
31.9833	0.558	0.546	0.556	0.462	0.416	0.439	0.373	0.395	0.404	0.882	0.914	0.927	0.93	0.916	0.899	0.528	0.527	0.533	0.417	0.431	0.418							31.9833	0.406	0.387	0.387	0.345	0.336	0.324	0.24	0.237	0.262	0.289	0.282	0.294	0.401	0.409	0.421	0.347	0.348	0.364	0.308	0.323	0.319
32.4833	0.546	0.548	0.557	0.45	0.429	0.439	0.374	0.396	0.41	0.907	0.924	0.933	0.934	0.936	0.918	0.531	0.531	0.542	0.413	0.434	0.416							32.4833	0.403	0.385	0.385	0.347	0.352	0.321	0.239	0.24	0.261	0.293	0.281	0.293	0.4	0.406	0.421	0.355	0.353	0.364	0.311	0.323	0.322
32.9833	0.559	0.544	0.56	0.477	0.418	0.432	0.373	0.394	0.402	0.911	0.928	0.936	0.959	0.94	0.922	0.532	0.53	0.537	0.417	0.435	0.415							32.9833	0.406	0.39	0.388	0.346	0.337	0.32	0.239	0.243	0.261	0.292	0.275	0.295	0.402	0.409	0.42	0.356	0.352	0.367	0.311	0.305	0.317
33.4833	0.562	0.553	0.567	0.477	0.43	0.438	0.374	0.409	0.408	0.941	0.967	0.966	0.98	0.986	0.958	0.538	0.546	0.544	0.416	0.43	0.421							33.4833	0.403	0.383	0.384	0.345	0.349	0.337	0.24	0.244	0.26	0.288	0.281	0.294	0.41	0.413	0.421	0.36	0.354	0.364	0.312	0.304	0.338
33.9833	0.564	0.565	0.569	0.477	0.44	0.459	0.393	0.411	0.409	0.975	0.975	0.976	1.009	0.996	0.984	0.543	0.551	0.552	0.419	0.433	0.424							33.9833	0.406	0.395	0.387	0.347	0.351	0.338	0.238	0.239	0.263	0.292	0.285	0.295	0.411	0.417	0.425	0.359	0.356	0.369	0.311	0.305	0.334
34.4833	0.569	0.56	0.573	0.477	0.443	0.458	0.405	0.411	0.41	0.991	0.988	1.015	1.031	1.03	0.99	0.547	0.554	0.555	0.435	0.435	0.423							34.4833	0.403	0.393	0.386	0.347	0.35	0.349	0.241	0.243	0.262	0.289	0.283	0.296	0.419	0.431	0.423	0.369	0.355	0.371	0.31	0.325	0.35
34.9833	0.582	0.568	0.572	0.479	0.462	0.475	0.404	0.412	0.411	1.008	1.011	1.029	1.06	1.06	1.015	0.554	0.57	0.573	0.437	0.437	0.435							34.9833	0.405	0.394	0.388	0.36	0.351	0.349	0.24	0.241	0.282	0.295	0.284	0.296	0.422	0.435	0.438	0.362	0.361	0.382	0.31	0.306	0.351
35.4833	0.582	0.564	0.582	0.488	0.464	0.477	0.406	0.408	0.41	1.039	1.041	1.048	1.093	1.092	1.05	0.556	0.587	0.585	0.437	0.436	0.438							35.4833	0.406	0.396	0.387	0.35	0.358	0.351	0.24	0.247	0.26	0.29	0.285	0.299	0.42	0.43	0.425	0.369	0.361	0.375	0.314	0.302	0.352
35.9833	0.584	0.567	0.571	0.489	0.467	0.475	0.407	0.412	0.414	1.057	1.072	1.062	1.099	1.098	1.078	0.581	0.586	0.589	0.442	0.452	0.451							35.9833	0.404	0.396	0.389	0.36	0.351	0.35	0.24	0.238	0.261	0.29	0.286	0.293	0.423	0.428	0.443	0.37	0.363	0.398	0.313	0.323	0.341
36.4833	0.587	0.57	0.589	0.491	0.465	0.479	0.411	0.412	0.413	1.08	1.088	1.105	1.123	1.121	1.106	0.582	0.592	0.595	0.457	0.453	0.451							36.4833	0.408	0.399	0.393	0.362	0.359	0.353	0.243	0.247	0.262	0.295	0.285	0.296	0.444	0.451	0.443	0.371	0.365	0.397	0.313	0.334	0.35
36.9833	0.59	0.581	0.587	0.487	0.478	0.486	0.413	0.42	0.414	1.1	1.111	1.124	1.161	1.13	1.123	0.594	0.592	0.605	0.453	0.452	0.45							36.9833	0.412	0.413	0.389	0.36	0.36	0.361	0.246	0.246	0.264	0.289	0.285	0.297	0.441	0.437	0.445	0.369	0.393	0.399	0.317	0.322	0.35
37.4833	0.609	0.579	0.607	0.492	0.479	0.49	0.412	0.422	0.416	1.136	1.17	1.144	1.183	1.182	1.133	0.603	0.597	0.605	0.457	0.469	0.453							37.4833	0.422	0.414	0.389	0.362	0.36	0.351	0.247	0.247	0.28	0.29	0.286	0.297	0.441	0.45	0.447	0.373	0.392	0.399	0.316	0.326	0.349
37.9833	0.611	0.584	0.606	0.5	0.48	0.489	0.415	0.423	0.417	1.157	1.176	1.177	1.196	1.193	1.169	0.611	0.61	0.613	0.461	0.461	0.459							37.9833	0.422	0.41	0.39	0.362	0.361	0.353	0.243	0.248	0.263	0.293	0.283	0.308	0.444	0.451	0.464	0.372	0.392	0.401	0.33	0.324	0.353
38.4833	0.617	0.618	0.613	0.505	0.48	0.494	0.418	0.423	0.425	1.186	1.189	1.218	1.23	1.203	1.178	0.608	0.615	0.622	0.461	0.473	0.471							38.4833	0.42	0.396	0.393	0.361	0.36	0.355	0.248	0.241	0.282	0.292	0.283	0.302	0.443	0.456	0.465	0.402	0.391	0.401	0.335	0.306	0.353
38.9833	0.628	0.603	0.627	0.503	0.485	0.5	0.419	0.423	0.426	1.195	1.209	1.226	1.262	1.231	1.206	0.62	0.615	0.623	0.475	0.472	0.476							38.9833	0.421	0.411	0.391	0.362	0.361	0.353	0.249	0.247	0.281	0.293	0.282	0.298	0.449	0.468	0.465	0.39	0.397	0.4	0.333	0.336	0.352
39.4833	0.629	0.62	0.626	0.503	0.496	0.5	0.43	0.426	0.425	1.215	1.227	1.241	1.274	1.294	1.216	0.624	0.641	0.631	0.481	0.489	0.472							39.4833	0.427	0.414	0.388	0.361	0.363	0.362	0.248	0.247	0.282	0.291	0.285	0.306	0.459	0.473	0.466	0.392	0.394	0.401	0.337	0.335	0.352
39.9833	0.632	0.619	0.628	0.517	0.498	0.5	0.432	0.426	0.43	1.26	1.279	1.258	1.328	1.307	1.271	0.627	0.637	0.642	0.479	0.489	0.474							39.9833	0.423	0.414	0.391	0.37	0.363	0.362	0.251	0.245	0.281	0.293	0.284	0.307	0.459	0.473	0.47	0.403	0.395	0.4	0.335	0.334	0.354
40.4833	0.64	0.621	0.627	0.54	0.498	0.502	0.43	0.438	0.439	1.26	1.288	1.324	1.346	1.344	1.292	0.665	0.653	0.669	0.496	0.492	0.496							40.4833	0.423	0.414	0.391	0.363	0.363	0.362	0.247	0.246	0.281	0.296	0.285	0.31	0.46	0.478	0.469	0.404	0.407	0.4	0.333	0.336	0.354
40.9833	0.634	0.631	0.643	0.543	0.518	0.517	0.429	0.452	0.458	1.289	1.327	1.323	1.378	1.345	1.313	0.666	0.662	0.67	0.496	0.492	0.496							40.9833	0.422	0.426	0.392	0.37	0.363	0.362	0.249	0.247	0.282	0.296	0.287	0.308	0.457	0.473	0.473	0.405	0.41	0.407	0.35	0.341	0.354
41.4833	0.633	0.628	0.632	0.536	0.52	0.532	0.429	0.451	0.438	1.292	1.358	1.35	1.393	1.414	1.362	0.673	0.673	0.673	0.499	0.494	0.494							41.4833	0.421	0.413	0.403	0.373	0.367	0.365	0.248	0.246	0.283	0.297	0.288	0.306	0.479	0.478	0.486	0.405	0.411	0.42	0.351	0.336	0.352
41.9833	0.658	0.63	0.652	0.553	0.517	0.531	0.431	0.45	0.458	1.341	1.397	1.37	1.431	1.417	1.372	0.679	0.672	0.684	0.5	0.496	0.494							41.9833	0.425	0.428	0.395	0.373	0.376	0.362	0.251	0.248	0.285	0.294	0.286	0.307	0.48	0.496	0.486	0.405	0.417	0.417	0.338	0.335	0.352
42.4833	0.642	0.633	0.647	0.546	0.52	0.532	0.432	0.451	0.459	1.366	1.402	1.378	1.445	1.448	1.408	0.688	0.678	0.693	0.504	0.504	0.497							42.4833	0.434	0.427	0.394	0.373	0.366	0.362	0.251	0.25	0.261	0.293	0.288	0.313	0.472	0.479	0.481	0.407	0.411	0.409	0.335	0.324	0.349
42.9833	0.657	0.632	0.659	0.551	0.531	0.533	0.431	0.45	0.462	1.374	1.434	1.454	1.479	1.466	1.451	0.695	0.684	0.692	0.508	0.513	0.515							42.9833	0.433	0.427	0.401	0.371	0.374	0.375	0.262	0.248	0.28	0.295	0.286	0.309	0.488	0.496	0.495	0.405	0.417	0.422	0.337	0.335	0.352
43.4833	0.659	0.63	0.657	0.553	0.534	0.535	0.433	0.45	0.458	1.375	1.442	1.453	1.507	1.467	1.433	0.693	0.69	0.7	0.503	0.496	0.513							43.4833	0.436	0.425	0.392	0.37	0.373	0.372	0.249	0.247	0.285	0.293	0.285	0.31	0.481	0.5	0.497	0.409	0.413	0.419	0.351	0.334	0.351
43.9833	0.654	0.629	0.652	0.55	0.536	0.535	0.434	0.452	0.442	1.416	1.456	1.483	1.525	1.528	1.455	0.697	0.694	0.701	0.503	0.515	0.517							43.9833	0.425	0.414	0.394	0.377	0.374	0.374	0.251	0.249	0.264	0.304	0.287	0.306	0.483	0.496	0.499	0.407	0.415	0.418	0.337	0.332	0.351
44.4833	0.661	0.637	0.662	0.556	0.541	0.542	0.449	0.459	0.47	1.468	1.51	1.505	1.604	1.585	1.525	0.717	0.73	0.734	0.509	0.515	0.518							44.4833	0.437	0.426	0.412	0.375	0.376	0.38	0.253	0.25	0.285	0.295	0.288	0.311	0.503	0.509	0.504	0.423	0.42	0.42	0.348	0.338	0.354
44.9833	0.659	0.635	0.658	0.566	0.535	0.536	0.452	0.458	0.46	1.461	1.511	1.503	1.585	1.579	1.529	0.714	0.734	0.731	0.522	0.524	0.517							44.9833	0.424	0.426	0.405	0.372	0.374	0.378	0.251	0.249	0.282	0.295	0.293	0.31	0.499	0.497	0.492	0.425	0.419	0.439	0.333	0.338	0.353
45.4833	0.689	0.65	0.682	0.574	0.542	0.553	0.456	0.457	0.465	1.528	1.552	1.586	1.646	1.621	1.574	0.733	0.733	0.729	0.536	0.535	0.534							45.4833	0.435	0.428	0.416	0.397	0.386	0.376	0.261	0.251	0.286	0.297	0.293	0.31	0.499	0.515	0.527	0.42	0.422	0.442	0.35	0.336	0.353
45.9833	0.683	0.65	0.683	0.596	0.546	0.558	0.464	0.465	0.472	1.546	1.564	1.601	1.653	1.68	1.627	0.737	0.754	0.757	0.534	0.553	0.538							45.9833	0.435	0.427	0.417	0.403	0.387	0.402	0.262	0.251	0.283	0.303	0.293	0.315	0.508	0.512	0.508	0.43	0.436	0.44	0.338	0.337	0.354
46.4833	0.688	0.669	0.707	0.578	0.553	0.559	0.471	0.464	0.477	1.554	1.627	1.641	1.69	1.682	1.673	0.742	0.753	0.747	0.545	0.555	0.539							46.4833	0.435	0.428	0.414	0.406	0.406	0.397	0.274	0.259	0.286	0.306	0.295	0.313	0.508	0.516	0.525	0.43	0.437	0.443	0.353	0.335	0.36
46.9833	0.69	0.679	0.701	0.61	0.557	0.558	0.458	0.463	0.47	1.588	1.639	1.636	1.711	1.694	1.686	0.745	0.759	0.759	0.545	0.556	0.541							46.9833	0.436	0.428	0.422	0.409	0.403	0.398	0.253	0.252	0.287	0.298	0.296	0.313	0.509	0.517	0.53	0.429	0.425	0.447	0.35	0.335	0.36
47.4833	0.707	0.693	0.687	0.606	0.561	0.563	0.473	0.463	0.469	1.623	1.654	1.694	1.731	1.703	1.713	0.762	0.759	0.766	0.55	0.564	0.541							47.4833	0.436	0.428	0.417	0.411	0.408	0.385	0.258	0.25	0.292	0.299	0.297	0.315	0.525	0.518	0.527	0.428	0.439	0.443	0.351	0.336	0.352
47.9833	0.707	0.69	0.702	0.609	0.56	0.585	0.47	0.462	0.474	1.627	1.687	1.727	1.768	1.736	1.719	0.76	0.787	0.767	0.561	0.55	0.556							47.9833	0.439	0.428	0.416	0.408	0.406	0.4	0.261	0.248	0.288	0.296	0.294	0.315	0.529	0.518	0.528	0.447	0.438	0.444	0.351	0.336	0.359
48.4833	0.71	0.69	0.704	0.612	0.588	0.562	0.472	0.477	0.473	1.649	1.695	1.729	1.804	1.758	1.73	0.766	0.786	0.794	0.562	0.562	0.545							48.4833	0.437	0.426	0.416	0.409	0.41	0.402	0.261	0.25	0.293	0.301	0.299	0.315	0.527	0.535	0.532	0.432	0.449	0.462	0.35	0.341	0.362
48.9833	0.711	0.694	0.707	0.613	0.592	0.601	0.474	0.473	0.475	1.716	1.743	1.786	1.864	1.837	1.799	0.784	0.803	0.791	0.568	0.566	0.563							48.9833	0.438	0.43	0.419	0.41	0.412	0.411	0.259	0.25	0.289	0.308	0.296	0.328	0.535	0.537	0.535	0.446	0.452	0.458	0.351	0.339	0.358
49.4833	0.719	0.691	0.715	0.613	0.592	0.596	0.471	0.474	0.473	1.723	1.796	1.778	1.862	1.839	1.806	0.809	0.808	0.805	0.567	0.583	0.584							49.4833	0.437	0.434	0.433	0.412	0.413	0.418	0.261	0.272	0.294	0.308	0.295	0.329	0.535	0.536	0.552	0.453	0.45	0.457	0.353	0.346	0.373
49.9833	0.71	0.694	0.706	0.615	0.597	0.599	0.474	0.468	0.477	1.718	1.786	1.79	1.865	1.847	1.837	0.799	0.809	0.812	0.566	0.583	0.564							49.9833	0.436	0.429	0.419	0.41	0.411	0.403	0.26	0.248	0.292	0.297	0.298	0.313	0.527	0.533	0.535	0.433	0.45	0.467	0.355	0.336	0.362
50.4833	0.704	0.708	0.716	0.625	0.599	0.603	0.478	0.475	0.478	1.732	1.824	1.838	1.932	1.898	1.861	0.816	0.816	0.811	0.571	0.588	0.586							50.4833	0.438	0.428	0.418	0.417	0.417	0.416	0.26	0.25	0.298	0.307	0.295	0.313	0.544	0.544	0.538	0.452	0.452	0.463	0.352	0.346	0.369
50.9833	0.721	0.705	0.718	0.63	0.61	0.616	0.486	0.481	0.491	1.791	1.842	1.867	1.946	1.915	1.932	0.817	0.837	0.842	0.583	0.588	0.584							50.9833	0.438	0.429	0.42	0.42	0.419	0.419	0.26	0.26	0.291	0.313	0.301	0.338	0.554	0.553	0.556	0.466	0.454	0.468	0.349	0.345	0.37
51.4833	0.719	0.709	0.72	0.636	0.605	0.62	0.49	0.481	0.489	1.801	1.861	1.874	1.995	2.002	1.946	0.836	0.844	0.84	0.586	0.595	0.588							51.4833	0.436	0.438	0.418	0.42	0.417	0.417	0.261	0.26	0.292	0.312	0.3	0.341	0.551	0.555	0.555	0.47	0.453	0.476	0.354	0.346	0.373
51.9833	0.741	0.71	0.726	0.64	0.611	0.614	0.485	0.5	0.495	1.833	1.875	1.9	2.022	2.002	1.979	0.842	0.841	0.848	0.599	0.601	0.606							51.9833	0.44	0.435	0.437	0.421	0.417	0.416	0.259	0.271	0.295	0.309	0.3	0.342	0.552	0.58	0.561	0.471	0.462	0.48	0.351	0.348	0.369
52.4833	0.731	0.711	0.753	0.637	0.609	0.62	0.488	0.484	0.489	1.823	1.896	1.927	2.025	1.999	1.989	0.844	0.86	0.864	0.603	0.624	0.6							52.4833	0.438	0.436	0.436	0.423	0.419	0.419	0.261	0.271	0.297	0.308	0.314	0.328	0.566	0.575	0.567	0.473	0.467	0.481	0.359	0.354	0.371
52.9833	0.741	0.72	0.727	0.643	0.614	0.626	0.494	0.513	0.493	1.87	1.937	1.93	2.042	2.062	2.04	0.873	0.891	0.892	0.605	0.603	0.602							52.9833	0.441	0.438	0.437	0.419	0.424	0.42	0.263	0.259	0.292	0.309	0.299	0.33	0.575	0.573	0.564	0.47	0.462	0.482	0.363	0.345	0.372
53.4833	0.763	0.723	0.733	0.645	0.613	0.626	0.487	0.513	0.494	1.871	1.936	1.924	2.095	2.056	2.03	0.876	0.876	0.877	0.594	0.627	0.604							53.4833	0.438	0.439	0.436	0.422	0.426	0.423	0.261	0.259	0.296	0.312	0.299	0.346	0.567	0.575	0.575	0.471	0.475	0.482	0.353	0.345	0.373
53.9833	0.767	0.724	0.75	0.672	0.628	0.644	0.494	0.511	0.505	1.923	1.956	2.019	2.115	2.115	2.092	0.906	0.902	0.896	0.628	0.625	0.623							53.9833	0.449	0.437	0.439	0.431	0.431	0.43	0.275	0.271	0.297	0.312	0.298	0.343	0.57	0.579	0.592	0.474	0.471	0.499	0.354	0.355	0.375
54.4833	0.738	0.725	0.729	0.673	0.632	0.634	0.493	0.514	0.488	1.928	1.946	2.028	2.103	2.059	2.057	0.901	0.899	0.901	0.606	0.626	0.605							54.4833	0.437	0.436	0.436	0.422	0.433	0.425	0.26	0.261	0.291	0.313	0.31	0.333	0.57	0.575	0.576	0.473	0.473	0.488	0.351	0.341	0.372
54.9833	0.75	0.727	0.759	0.674	0.635	0.636	0.494	0.518	0.523	1.938	1.988	2.035	2.157	2.153	2.139	0.915	0.918	0.912	0.625	0.63	0.623							54.9833	0.446	0.436	0.44	0.433	0.433	0.428	0.274	0.261	0.296	0.313	0.309	0.345	0.585	0.578	0.595	0.48	0.472	0.487	0.372	0.352	0.369
55.4833	0.763	0.756	0.738	0.677	0.652	0.639	0.495	0.519	0.513	1.953	1.999	2.05	2.168	2.157	2.139	0.915	0.927	0.922	0.625	0.633	0.628							55.4833	0.436	0.436	0.448	0.435	0.434	0.436	0.274	0.272	0.293	0.323	0.303	0.344	0.586	0.583	0.581	0.486	0.475	0.503	0.368	0.355	0.372
55.9833	0.773	0.75	0.759	0.678	0.673	0.674	0.495	0.516	0.531	1.977	2.005	2.088	2.177	2.187	2.152	0.925	0.936	0.927	0.632	0.646	0.631							55.9833	0.442	0.436	0.437	0.439	0.432	0.44	0.274	0.273	0.294	0.311	0.3	0.348	0.588	0.599	0.594	0.492	0.477	0.487	0.362	0.354	0.374
56.4833	0.787	0.766	0.773	0.684	0.671	0.672	0.497	0.516	0.527	1.985	2.047	2.064	2.198	2.204	2.207	0.931	0.931	0.952	0.637	0.654	0.633							56.4833	0.448	0.44	0.444	0.433	0.437	0.441	0.274	0.27	0.297	0.313	0.325	0.345	0.601	0.599	0.596	0.495	0.494	0.501	0.373	0.352	0.373
56.9833	0.773	0.77	0.774	0.7	0.673	0.677	0.497	0.52	0.532	2.037	2.091	2.105	2.209	2.231	2.177	0.934	0.957	0.958	0.635	0.646	0.645							56.9833	0.44	0.439	0.449	0.442	0.441	0.438	0.275	0.271	0.295	0.315	0.311	0.344	0.589	0.6	0.6	0.493	0.478	0.507	0.366	0.354	0.372
57.4833	0.793	0.774	0.772	0.688	0.687	0.678	0.5	0.523	0.527	2.033	2.094	2.101	2.235	2.246	2.218	0.931	0.973	0.957	0.656	0.647	0.649							57.4833	0.448	0.444	0.448	0.437	0.44	0.441	0.276	0.263	0.293	0.328	0.3	0.348	0.588	0.605	0.6	0.491	0.497	0.507	0.368	0.355	0.396
57.9833	0.787	0.769	0.778	0.688	0.676	0.676	0.5	0.527	0.53	1.974	2.028	2.064	2.231	2.211	2.17	0.934	0.955	0.962	0.65	0.653	0.641							57.9833	0.44	0.437	0.447	0.437	0.44	0.437	0.275	0.272	0.296	0.313	0.3	0.345	0.588	0.608	0.599	0.496	0.496	0.504	0.358	0.354	0.373
58.4833	0.791	0.774	0.784	0.7	0.685	0.687	0.501	0.527	0.535	2.033	2.107	2.132	2.298	2.252	2.237	0.991	0.979	0.985	0.656	0.662	0.651							58.4833	0.443	0.439	0.442	0.451	0.455	0.446	0.276	0.273	0.293	0.326	0.332	0.346	0.607	0.612	0.602	0.496	0.497	0.514	0.366	0.358	0.374
58.9833	0.795	0.774	0.782	0.705	0.688	0.688	0.515	0.526	0.53	2.04	2.114	2.173	2.286	2.28	2.268	0.994	0.987	0.987	0.669	0.669	0.667							58.9833	0.445	0.438	0.45	0.458	0.459	0.441	0.274	0.274	0.297	0.343	0.312	0.347	0.608	0.622	0.614	0.496	0.516	0.529	0.371	0.351	0.371
59.4833	0.791	0.771	0.776	0.693	0.69	0.684	0.502	0.529	0.533	1.995	2.103	2.114	2.245	2.242	2.216	0.983	0.99	0.984	0.655	0.666	0.659							59.4833	0.439	0.437	0.447	0.441	0.441	0.443	0.272	0.273	0.291	0.313	0.31	0.346	0.608	0.619	0.614	0.498	0.498	0.528	0.371	0.354	0.375
59.9833	0.805	0.784	0.794	0.706	0.702	0.706	0.514	0.541	0.533	2.054	2.155	2.174	2.291	2.317	2.289	1.004	1.005	1.004	0.675	0.693	0.674							59.9833	0.452	0.438	0.45	0.445	0.479	0.458	0.275	0.276	0.298	0.317	0.331	0.345	0.613	0.642	0.616	0.511	0.51	0.533	0.369	0.354	0.396
60.4833	0.803	0.783	0.798	0.732	0.701	0.706	0.514	0.531	0.543	2.056	2.143	2.227	2.306	2.366	2.335	1.012	1.013	1.013	0.68	0.679	0.674							60.4833	0.45	0.439	0.448	0.473	0.473	0.46	0.277	0.273	0.297	0.345	0.332	0.345	0.614	0.644	0.628	0.514	0.515	0.53	0.37	0.355	0.4
60.9833	0.802	0.783	0.792	0.728	0.703	0.71	0.516	0.54	0.531	2.096	2.164	2.231	2.306	2.36	2.323	1.021	1.013	1.026	0.684	0.695	0.694							60.9833	0.45	0.444	0.447	0.473	0.474	0.461	0.274	0.274	0.298	0.344	0.332	0.344	0.64	0.649	0.64	0.51	0.513	0.53	0.369	0.357	0.398
61.4833	0.818	0.785	0.793	0.745	0.707	0.73	0.521	0.541	0.543	2.097	2.177	2.227	2.36	2.365	2.342	1.029	1.042	1.025	0.708	0.702	0.7							61.4833	0.453	0.443	0.447	0.475	0.476	0.463	0.282	0.275	0.303	0.341	0.332	0.348	0.631	0.65	0.626	0.516	0.518	0.533	0.368	0.358	0.41
61.9833	0.817	0.778	0.806	0.749	0.711	0.731	0.528	0.542	0.541	2.087	2.146	2.226	2.31	2.373	2.349	1.034	1.069	1.075	0.698	0.705	0.701							61.9833	0.452	0.446	0.449	0.473	0.48	0.462	0.276	0.276	0.299	0.345	0.333	0.348	0.636	0.647	0.63	0.514	0.525	0.531	0.386	0.357	0.41
62.4833	0.809	0.783	0.806	0.749	0.723	0.729	0.534	0.543	0.544	2.087	2.184	2.223	2.355	2.363	2.326	1.053	1.068	1.082	0.706	0.718	0.706							62.4833	0.451	0.446	0.451	0.474	0.478	0.464	0.278	0.273	0.294	0.344	0.331	0.351	0.635	0.648	0.665	0.529	0.529	0.538	0.368	0.357	0.398
62.9833	0.816	0.784	0.806	0.76	0.737	0.747	0.518	0.546	0.545	2.094	2.172	2.229	2.368	2.374	2.33	1.084	1.073	1.08	0.71	0.726	0.709							62.9833	0.449	0.449	0.454	0.48	0.479	0.481	0.276	0.276	0.295	0.326	0.332	0.344	0.641	0.654	0.662	0.53	0.527	0.539	0.371	0.361	0.412
63.4833	0.82	0.783	0.8	0.757	0.737	0.732	0.52	0.54	0.545	2.062	2.146	2.219	2.35	2.369	2.334	1.087	1.07	1.082	0.711	0.724	0.717							63.4833	0.451	0.447	0.448	0.474	0.478	0.462	0.277	0.274	0.294	0.328	0.334	0.346	0.636	0.655	0.638	0.527	0.528	0.551	0.371	0.356	0.394
63.9833	0.822	0.797	0.831	0.763	0.736	0.747	0.532	0.546	0.545	2.094	2.176	2.226	2.373	2.418	2.349	1.092	1.09	1.102	0.733	0.738	0.726							63.9833	0.453	0.446	0.454	0.481	0.49	0.482	0.275	0.275	0.301	0.345	0.336	0.35	0.656	0.674	0.667	0.526	0.537	0.547	0.383	0.379	0.407
64.4833	0.844	0.795	0.809	0.777	0.739	0.75	0.532	0.546	0.549	2.121	2.168	2.223	2.409	2.415	2.36	1.107	1.098	1.107	0.746	0.736	0.729							64.4833	0.452	0.448	0.455	0.488	0.49	0.482	0.284	0.276	0.298	0.344	0.335	0.358	0.652	0.677	0.657	0.53	0.54	0.552	0.385	0.376	0.411
64.9833	0.819	0.799	0.81	0.782	0.747	0.755	0.531	0.553	0.557	2.083	2.185	2.229	2.386	2.42	2.382	1.124	1.113	1.122	0.731	0.755	0.741							64.9833	0.463	0.449	0.451	0.488	0.487	0.479	0.282	0.275	0.3	0.338	0.333	0.348	0.659	0.672	0.663	0.531	0.538	0.569	0.374	0.374	0.413
65.4833	0.816	0.798	0.805	0.768	0.742	0.748	0.53	0.546	0.548	2.041	2.137	2.218	2.367	2.38	2.327	1.107	1.108	1.108	0.742	0.741	0.729							65.4833	0.45	0.449	0.455	0.479	0.483	0.482	0.282	0.274	0.299	0.329	0.331	0.357	0.655	0.683	0.666	0.527	0.541	0.55	0.371	0.375	0.409
65.9833	0.851	0.801	0.834	0.782	0.747	0.764	0.529	0.557	0.546	2.098	2.181	2.255	2.378	2.437	2.368	1.128	1.119	1.122	0.745	0.755	0.752							65.9833	0.453	0.449	0.454	0.491	0.49	0.482	0.285	0.277	0.298	0.344	0.333	0.345	0.655	0.68	0.666	0.538	0.555	0.566	0.387	0.376	0.412
66.4833	0.849	0.802	0.839	0.788	0.751	0.78	0.532	0.566	0.559	2.116	2.18	2.233	2.385	2.428	2.397	1.151	1.17	1.127	0.753	0.769	0.751							66.4833	0.455	0.449	0.452	0.489	0.492	0.481	0.283	0.283	0.299	0.345	0.331	0.347	0.678	0.685	0.668	0.551	0.56	0.577	0.388	0.38	0.409
66.9833	0.85	0.827	0.847	0.792	0.764	0.776	0.532	0.568	0.557	2.095	2.168	2.23	2.399	2.435	2.388	1.154	1.177	1.17	0.758	0.775	0.755							66.9833	0.453	0.447	0.452	0.492	0.491	0.484	0.283	0.28	0.297	0.342	0.334	0.349	0.666	0.694	0.667	0.549	0.563	0.572	0.388	0.379	0.408
67.4833	0.849	0.832	0.841	0.788	0.752	0.769	0.533	0.567	0.547	2.083	2.16	2.224	2.365	2.383	2.346	1.153	1.176	1.134	0.774	0.769	0.756							67.4833	0.454	0.447	0.453	0.49	0.491	0.48	0.283	0.275	0.297	0.33	0.335	0.346	0.683	0.692	0.666	0.552	0.562	0.567	0.389	0.377	0.41
67.9833	0.874	0.843	0.863	0.831	0.771	0.782	0.532	0.588	0.558	2.085	2.171	2.236	2.423	2.427	2.42	1.177	1.189	1.172	0.78	0.775	0.76							67.9833	0.488	0.452	0.457	0.498	0.498	0.491	0.282	0.283	0.299	0.345	0.335	0.359	0.696	0.714	0.687	0.549	0.566	0.574	0.389	0.394	0.411
68.4833	0.874	0.852	0.861	0.829	0.77	0.783	0.554	0.589	0.561	2.124	2.173	2.232	2.423	2.44	2.417	1.178	1.192	1.188	0.785	0.781	0.775							68.4833	0.486	0.452	0.455	0.501	0.5	0.49	0.282	0.284	0.311	0.35	0.331	0.359	0.7	0.717	0.69	0.55	0.57	0.576	0.39	0.394	0.409
68.9833	0.874	0.844	0.86	0.834	0.771	0.803	0.542	0.587	0.559	2.078	2.18	2.233	2.394	2.44	2.405	1.182	1.198	1.191	0.788	0.788	0.782							68.9833	0.468	0.449	0.458	0.5	0.498	0.5	0.284	0.284	0.313	0.345	0.332	0.359	0.707	0.715	0.688	0.571	0.585	0.576	0.387	0.394	0.411
69.4833	0.873	0.845	0.867	0.831	0.806	0.811	0.553	0.587	0.56	2.082	2.179	2.25	2.397	2.436	2.415	1.184	1.201	1.192	0.778	0.793	0.781							69.4833	0.466	0.454	0.452	0.501	0.501	0.499	0.283	0.284	0.301	0.345	0.332	0.361	0.705	0.719	0.694	0.565	0.587	0.593	0.392	0.394	0.417
69.9833	0.872	0.841	0.863	0.844	0.798	0.815	0.553	0.59	0.571	2.126	2.19	2.234	2.397	2.431	2.407	1.212	1.208	1.205	0.783	0.808	0.786							69.9833	0.466	0.454	0.457	0.499	0.501	0.497	0.283	0.284	0.308	0.347	0.333	0.357	0.703	0.716	0.702	0.57	0.586	0.575	0.404	0.393	0.411
70.4833	0.871	0.844	0.862	0.845	0.817	0.83	0.551	0.586	0.578	2.091	2.166	2.25	2.396	2.438	2.405	1.212	1.243	1.214	0.799	0.808	0.799							70.4833	0.484	0.484	0.457	0.5	0.505	0.5	0.284	0.286	0.31	0.343	0.333	0.361	0.703	0.723	0.711	0.566	0.587	0.594	0.388	0.395	0.423
70.9833	0.872	0.849	0.862	0.841	0.814	0.813	0.552	0.587	0.564	2.051	2.157	2.223	2.37	2.417	2.384	1.215	1.253	1.205	0.817	0.81	0.796							70.9833	0.464	0.451	0.454	0.499	0.5	0.498	0.284	0.285	0.308	0.343	0.337	0.361	0.703	0.724	0.705	0.569	0.587	0.592	0.4	0.394	0.409
71.4833	0.874	0.845	0.86	0.846	0.815	0.833	0.554	0.587	0.585	2.088	2.174	2.225	2.386	2.442	2.392	1.255	1.273	1.226	0.807	0.808	0.81							71.4833	0.485	0.464	0.455	0.503	0.504	0.504	0.286	0.285	0.312	0.346	0.335	0.361	0.71	0.73	0.735	0.573	0.587	0.593	0.393	0.398	0.416
71.9833	0.874	0.851	0.866	0.862	0.817	0.836	0.551	0.588	0.585	2.093	2.178	2.24	2.399	2.444	2.4	1.256	1.274	1.27	0.817	0.818	0.822							71.9833	0.485	0.454	0.457	0.517	0.507	0.5	0.284	0.283	0.312	0.347	0.332	0.363	0.734	0.739	0.713	0.574	0.601	0.603	0.402	0.394	0.431
72.4833	0.874	0.86	0.867	0.855	0.832	0.838	0.552	0.597	0.587	2.119	2.182	2.234	2.383	2.442	2.404	1.283	1.277	1.275	0.836	0.826	0.826							72.4833	0.491	0.474	0.467	0.52	0.502	0.526	0.284	0.281	0.314	0.346	0.333	0.361	0.729	0.727	0.735	0.578	0.597	0.605	0.4	0.398	0.422
72.9833	0.873	0.848	0.867	0.856	0.818	0.833	0.553	0.591	0.562	2.054	2.102	2.22	2.362	2.417	2.334	1.251	1.268	1.254	0.822	0.822	0.823							72.9833	0.482	0.452	0.453	0.505	0.518	0.5	0.285	0.282	0.307	0.345	0.342	0.36	0.713	0.74	0.715	0.574	0.586	0.604	0.39	0.4	0.41
73.4833	0.898	0.86	0.881	0.868	0.843	0.849	0.551	0.599	0.587	2.093	2.184	2.224	2.403	2.431	2.397	1.281	1.303	1.303	0.855	0.849	0.824							73.4833	0.484	0.481	0.468	0.521	0.531	0.524	0.282	0.283	0.312	0.348	0.339	0.36	0.737	0.753	0.729	0.581	0.601	0.61	0.401	0.394	0.42
73.9833	0.884	0.862	0.88	0.895	0.842	0.851	0.557	0.598	0.589	2.086	2.175	2.228	2.437	2.43	2.455	1.297	1.33	1.301	0.857	0.858	0.848							73.9833	0.486	0.464	0.469	0.516	0.534	0.521	0.285	0.283	0.313	0.343	0.341	0.359	0.735	0.755	0.737	0.594	0.603	0.605	0.4	0.4	0.43
74.4833	0.881	0.865	0.891	0.893	0.848	0.86	0.573	0.605	0.591	2.078	2.168	2.225	2.391	2.441	2.406	1.299	1.305	1.29	0.857	0.855	0.832							74.4833	0.485	0.488	0.47	0.529	0.518	0.519	0.284	0.284	0.313	0.347	0.342	0.359	0.749	0.755	0.741	0.594	0.604	0.632	0.403	0.399	0.431
74.9833	0.897	0.861	0.893	0.894	0.85	0.863	0.558	0.598	0.59	2.084	2.159	2.23	2.381	2.438	2.381	1.318	1.323	1.307	0.869	0.858	0.85							74.9833	0.492	0.485	0.466	0.534	0.531	0.527	0.286	0.284	0.313	0.345	0.343	0.359	0.749	0.766	0.741	0.6	0.621	0.631	0.415	0.399	0.434
75.4833	0.886	0.871	0.899	0.904	0.854	0.858	0.554	0.601	0.589	2.064	2.162	2.223	2.389	2.408	2.401	1.315	1.326	1.316	0.863	0.878	0.853							75.4833	0.487	0.486	0.469	0.518	0.537	0.526	0.287	0.286	0.315	0.348	0.342	0.359	0.75	0.768	0.745	0.606	0.62	0.632	0.402	0.401	0.435
75.9833	0.9	0.862	0.893	0.91	0.855	0.858	0.577	0.608	0.595	2.051	2.137	2.218	2.379	2.432	2.39	1.332	1.333	1.331	0.863	0.879	0.871							75.9833	0.485	0.485	0.464	0.533	0.534	0.526	0.287	0.284	0.314	0.344	0.341	0.362	0.755	0.791	0.744	0.605	0.624	0.633	0.403	0.409	0.431
76.4833	0.875	0.862	0.893	0.917	0.851	0.86	0.576	0.597	0.593	2.031	2.109	2.169	2.317	2.391	2.336	1.328	1.336	1.322	0.855	0.879	0.876							76.4833	0.486	0.485	0.459	0.523	0.532	0.521	0.285	0.285	0.312	0.343	0.333	0.363	0.754	0.761	0.74	0.598	0.618	0.636	0.404	0.409	0.433
76.9833	0.9	0.872	0.895	0.919	0.88	0.885	0.582	0.607	0.601	2.088	2.151	2.225	2.393	2.445	2.388	1.364	1.395	1.343	0.898	0.894	0.876							76.9833	0.486	0.487	0.465	0.534	0.535	0.539	0.286	0.293	0.316	0.349	0.339	0.363	0.779	0.786	0.772	0.606	0.626	0.639	0.407	0.401	0.436
77.4833	0.899	0.88	0.892	0.933	0.895	0.909	0.583	0.61	0.599	2.059	2.147	2.22	2.376	2.434	2.408	1.376	1.395	1.351	0.897	0.911	0.881							77.4833	0.488	0.484	0.468	0.531	0.534	0.53	0.288	0.29	0.33	0.348	0.342	0.358	0.78	0.793	0.769	0.608	0.626	0.642	0.414	0.403	0.438
77.9833	0.901	0.885	0.897	0.93	0.902	0.909	0.582	0.61	0.597	2.08	2.128	2.225	2.384	2.446	2.391	1.37	1.402	1.372	0.92	0.931	0.893							77.9833	0.491	0.488	0.469	0.534	0.543	0.527	0.287	0.293	0.312	0.356	0.341	0.359	0.779	0.791	0.779	0.621	0.625	0.64	0.415	0.419	0.435
78.4833	0.928	0.88	0.899	0.933	0.897	0.909	0.583	0.61	0.596	2.045	2.143	2.173	2.378	2.407	2.401	1.409	1.405	1.404	0.943	0.934	0.907							78.4833	0.487	0.488	0.471	0.54	0.54	0.547	0.288	0.288	0.329	0.357	0.343	0.361	0.784	0.793	0.782	0.619	0.628	0.64	0.424	0.418	0.45
78.9833	0.901	0.88	0.896	0.934	0.906	0.914	0.582	0.613	0.599	2.044	2.106	2.221	2.395	2.435	2.369	1.412	1.403	1.407	0.925	0.932	0.911							78.9833	0.495	0.49	0.477	0.538	0.542	0.531	0.289	0.294	0.333	0.357	0.344	0.361	0.786	0.803	0.784	0.635	0.646	0.642	0.412	0.419	0.436
79.4833	0.926	0.886	0.897	0.947	0.913	0.917	0.575	0.608	0.601	2.059	2.13	2.219	2.332	2.432	2.364	1.406	1.437	1.407	0.933	0.928	0.908							79.4833	0.491	0.484	0.469	0.536	0.545	0.537	0.29	0.294	0.345	0.348	0.344	0.362	0.787	0.798	0.779	0.635	0.629	0.646	0.415	0.418	0.453
79.9833	0.929	0.913	0.929	0.946	0.914	0.913	0.599	0.625	0.606	2.051	2.162	2.228	2.383	2.427	2.378	1.416	1.439	1.424	0.94	0.94	0.928							79.9833	0.499	0.486	0.473	0.544	0.552	0.544	0.287	0.293	0.343	0.358	0.344	0.361	0.79	0.806	0.818	0.634	0.641	0.645	0.427	0.418	0.45
80.4833	0.907	0.875	0.9	0.958	0.913	0.926	0.599	0.615	0.602	2.057	2.154	2.233	2.392	2.442	2.352	1.43	1.439	1.426	0.943	0.94	0.917							80.4833	0.49	0.488	0.473	0.554	0.555	0.545	0.294	0.292	0.344	0.357	0.342	0.37	0.802	0.823	0.79	0.642	0.645	0.662	0.422	0.421	0.456
80.9833	0.906	0.881	0.9	0.955	0.922	0.94	0.597	0.628	0.6	2.045	2.15	2.18	2.356	2.388	2.357	1.434	1.454	1.424	0.947	0.939	0.935							80.9833	0.498	0.485	0.473	0.548	0.557	0.557	0.288	0.293	0.347	0.358	0.339	0.362	0.79	0.826	0.793	0.642	0.654	0.665	0.428	0.421	0.453
81.4833	0.934	0.884	0.932	0.958	0.921	0.94	0.597	0.63	0.615	2.03	2.105	2.215	2.362	2.367	2.338	1.447	1.452	1.435	0.946	0.971	0.935							81.4833	0.493	0.486	0.491	0.555	0.556	0.545	0.291	0.291	0.345	0.359	0.344	0.367	0.806	0.832	0.794	0.64	0.651	0.672	0.445	0.419	0.457
81.9833	0.936	0.888	0.931	0.98	0.918	0.932	0.6	0.63	0.611	2.042	2.13	2.225	2.368	2.414	2.369	1.451	1.454	1.444	0.948	0.971	0.941							81.9833	0.496	0.489	0.472	0.557	0.556	0.555	0.293	0.295	0.346	0.346	0.345	0.361	0.804	0.826	0.823	0.64	0.644	0.674	0.428	0.436	0.458
82.4833	0.916	0.908	0.906	0.986	0.932	0.948	0.596	0.643	0.617	2.042	2.136	2.216	2.383	2.402	2.333	1.463	1.467	1.46	0.951	0.976	0.952							82.4833	0.494	0.485	0.473	0.556	0.555	0.565	0.295	0.296	0.345	0.359	0.34	0.365	0.807	0.83	0.797	0.648	0.645	0.664	0.428	0.42	0.454
82.9833	0.938	0.931	0.947	0.987	0.931	0.949	0.599	0.64	0.616	2.054	2.143	2.167	2.383	2.406	2.356	1.491	1.506	1.459	0.952	0.984	0.969							82.9833	0.495	0.489	0.474	0.558	0.557	0.56	0.298	0.296	0.347	0.358	0.341	0.362	0.821	0.856	0.819	0.644	0.667	0.674	0.446	0.433	0.454
83.4833	0.937	0.938	0.93	1.012	0.957	0.945	0.607	0.642	0.616	2.041	2.117	2.217	2.366	2.402	2.341	1.497	1.513	1.505	0.971	0.993	0.973							83.4833	0.493	0.486	0.489	0.555	0.56	0.567	0.295	0.314	0.347	0.36	0.346	0.367	0.824	0.833	0.821	0.65	0.665	0.687	0.442	0.442	0.462
83.9833	0.914	0.894	0.903	0.983	0.927	0.94	0.593	0.643	0.603	1.979	2.108	2.105	2.296	2.365	2.331	1.464	1.465	1.46	0.959	0.974	0.969							83.9833	0.499	0.483	0.475	0.559	0.56	0.563	0.295	0.296	0.345	0.344	0.346	0.362	0.81	0.839	0.801	0.645	0.656	0.664	0.424	0.423	0.461
84.4833	0.934	0.89	0.905	1.009	0.931	0.968	0.601	0.645	0.616	2.04	2.095	2.112	2.276	2.356	2.276	1.496	1.512	1.469	0.977	0.987	0.977							84.4833	0.496	0.484	0.473	0.557	0.56	0.562	0.296	0.296	0.344	0.344	0.342	0.362	0.813	0.847	0.82	0.645	0.664	0.668	0.423	0.421	0.459
84.9833	0.957	0.913	0.934	1.022	0.977	0.973	0.601	0.644	0.633	2.032	2.095	2.18	2.317	2.36	2.328	1.53	1.525	1.533	0.996	1.018	0.997							84.9833	0.499	0.497	0.506	0.579	0.579	0.566	0.299	0.298	0.346	0.359	0.344	0.366	0.835	0.876	0.829	0.67	0.687	0.689	0.442	0.437	0.457
85.4833	0.914	0.917	0.919	1.012	0.939	0.955	0.6	0.645	0.621	1.99	2.1	2.1	2.286	2.361	2.285	1.497	1.521	1.504	1.004	0.998	0.986							85.4833	0.496	0.488	0.478	0.559	0.56	0.569	0.297	0.299	0.349	0.356	0.339	0.361	0.838	0.855	0.816	0.654	0.671	0.681	0.424	0.423	0.459
85.9833	0.957	0.929	0.934	1.023	0.98	1.003	0.619	0.646	0.637	2.052	2.104	2.161	2.306	2.356	2.323	1.534	1.534	1.532	1.022	1.027	1.001							85.9833	0.499	0.496	0.492	0.58	0.587	0.587	0.3	0.3	0.351	0.358	0.345	0.365	0.84	0.875	0.824	0.677	0.683	0.705	0.445	0.437	0.459
86.4833	0.961	0.939	0.949	1.025	0.98	1.012	0.615	0.656	0.623	2.039	2.105	2.124	2.297	2.36	2.319	1.543	1.533	1.545	1.003	1.027	1.003							86.4833	0.497	0.487	0.491	0.581	0.588	0.572	0.299	0.299	0.348	0.356	0.342	0.369	0.836	0.873	0.844	0.671	0.689	0.695	0.44	0.434	0.475
86.9833	0.962	0.932	0.949	1.03	0.985	1.006	0.62	0.653	0.642	2.024	2.089	2.102	2.296	2.37	2.325	1.533	1.552	1.526	1.024	1.032	1.018							86.9833	0.498	0.489	0.505	0.579	0.586	0.571	0.301	0.319	0.35	0.359	0.343	0.371	0.855	0.874	0.843	0.68	0.69	0.703	0.445	0.438	0.463
87.4833	0.963	0.937	0.953	1.045	0.985	1.024	0.625	0.656	0.656	2.045	2.105	2.166	2.314	2.39	2.317	1.578	1.561	1.562	1.03	1.062	1.033							87.4833	0.501	0.49	0.505	0.584	0.591	0.582	0.303	0.317	0.361	0.358	0.342	0.368	0.857	0.878	0.847	0.678	0.693	0.709	0.442	0.439	0.478
87.9833	0.965	0.936	0.953	1.03	0.999	1.013	0.622	0.667	0.655	1.986	2.103	2.179	2.309	2.366	2.333	1.572	1.56	1.564	1.038	1.062	1.025							87.9833	0.497	0.497	0.504	0.586	0.596	0.591	0.311	0.328	0.359	0.36	0.354	0.369	0.866	0.883	0.849	0.677	0.689	0.71	0.445	0.442	0.48
88.4833	0.964	0.928	0.954	1.034	0.999	1.005	0.626	0.657	0.639	2	2.099	2.12	2.303	2.361	2.288	1.561	1.564	1.569	1.035	1.058	1.031							88.4833	0.502	0.489	0.49	0.589	0.587	0.591	0.3	0.33	0.36	0.359	0.344	0.371	0.864	0.878	0.851	0.681	0.691	0.712	0.449	0.442	0.476
88.9833	0.957	0.947	0.953	1.044	1.002	1.025	0.626	0.666	0.657	2.034	2.094	2.15	2.29	2.316	2.291	1.58	1.573	1.59	1.04	1.059	1.051							88.9833	0.499	0.486	0.506	0.598	0.598	0.588	0.311	0.324	0.364	0.361	0.345	0.367	0.866	0.879	0.867	0.691	0.705	0.71	0.448	0.444	0.482
89.4833	0.96	0.943	0.966	1.043	1.006	1.035	0.623	0.672	0.659	1.991	2.107	2.141	2.307	2.354	2.329	1.598	1.606	1.591	1.069	1.064	1.053							89.4833	0.497	0.495	0.508	0.601	0.607	0.591	0.311	0.326	0.358	0.353	0.351	0.363	0.88	0.881	0.87	0.694	0.698	0.716	0.448	0.441	0.475
89.9833	0.954	0.936	0.952	1.048	1.011	1.041	0.631	0.67	0.661	2.029	2.101	2.154	2.292	2.307	2.323	1.631	1.596	1.595	1.076	1.092	1.062							89.9833	0.508	0.496	0.504	0.588	0.6	0.592	0.327	0.333	0.359	0.36	0.341	0.365	0.884	0.887	0.877	0.708	0.691	0.716	0.449	0.442	0.479
90.4833	0.963	0.957	0.962	1.053	1.028	1.046	0.643	0.674	0.675	2.048	2.102	2.177	2.279	2.364	2.324	1.596	1.629	1.644	1.092	1.099	1.08							90.4833	0.499	0.499	0.505	0.603	0.603	0.596	0.312	0.33	0.36	0.361	0.344	0.372	0.877	0.903	0.876	0.691	0.714	0.717	0.45	0.444	0.479
90.9833	0.959	0.942	0.962	1.094	1.021	1.044	0.642	0.668	0.66	2.043	2.099	2.115	2.279	2.327	2.312	1.631	1.631	1.642	1.084	1.098	1.082							90.9833	0.501	0.503	0.505	0.599	0.601	0.594	0.332	0.332	0.362	0.362	0.343	0.368	0.893	0.906	0.881	0.709	0.714	0.714	0.45	0.456	0.485
91.4833	0.963	0.936	0.953	1.078	1.023	1.044	0.648	0.673	0.658	1.982	2.111	2.109	2.308	2.341	2.328	1.597	1.636	1.636	1.093	1.093	1.072							91.4833	0.497	0.489	0.506	0.598	0.604	0.594	0.33	0.329	0.36	0.361	0.351	0.37	0.892	0.903	0.876	0.714	0.71	0.719	0.447	0.45	0.478
91.9833	0.967	0.944	0.969	1.08	1.033	1.046	0.647	0.678	0.67	2.045	2.105	2.114	2.287	2.353	2.311	1.64	1.639	1.641	1.103	1.122	1.093							91.9833	0.514	0.489	0.507	0.601	0.606	0.595	0.331	0.328	0.36	0.36	0.346	0.372	0.899	0.913	0.903	0.718	0.715	0.719	0.446	0.454	0.479
92.4833	0.966	0.945	0.96	1.104	1.034	1.067	0.652	0.67	0.668	1.985	2.101	2.116	2.286	2.354	2.325	1.672	1.663	1.667	1.11	1.115	1.092							92.4833	0.51	0.501	0.505	0.601	0.61	0.615	0.333	0.328	0.369	0.359	0.346	0.369	0.906	0.916	0.907	0.715	0.728	0.743	0.449	0.453	0.488
92.9833	0.978	0.959	0.964	1.104	1.057	1.073	0.652	0.697	0.675	1.985	2.101	2.131	2.29	2.316	2.31	1.677	1.661	1.677	1.114	1.158	1.091							92.9833	0.507	0.501	0.507	0.603	0.623	0.617	0.331	0.333	0.362	0.361	0.344	0.372	0.922	0.928	0.906	0.72	0.718	0.734	0.451	0.454	0.482
93.4833	0.97	0.955	0.977	1.101	1.081	1.086	0.652	0.693	0.675	1.981	2.108	2.121	2.291	2.315	2.322	1.687	1.692	1.679	1.13	1.13	1.122							93.4833	0.509	0.497	0.513	0.61	0.609	0.615	0.329	0.333	0.371	0.359	0.347	0.368	0.945	0.923	0.905	0.714	0.738	0.747	0.467	0.455	0.493
93.9833	0.98	0.954	0.97	1.105	1.075	1.074	0.651	0.701	0.673	1.985	2.068	2.126	2.285	2.304	2.27	1.675	1.672	1.682	1.133	1.162	1.128							93.9833	0.512	0.496	0.505	0.613	0.627	0.617	0.334	0.331	0.37	0.361	0.353	0.366	0.923	0.931	0.907	0.714	0.738	0.742	0.464	0.457	0.493
94.4833	0.96	0.955	0.965	1.095	1.04	1.071	0.652	0.696	0.676	1.967	2.061	2.11	2.294	2.291	2.208	1.68	1.65	1.678	1.138	1.162	1.125							94.4833	0.511	0.495	0.506	0.604	0.609	0.613	0.333	0.33	0.373	0.356	0.344	0.369	0.897	0.929	0.906	0.717	0.738	0.744	0.451	0.454	0.496
94.9833	0.986	0.955	0.966	1.121	1.085	1.094	0.672	0.702	0.689	2.03	2.108	2.161	2.271	2.312	2.315	1.703	1.701	1.691	1.141	1.164	1.131							94.9833	0.507	0.497	0.506	0.624	0.617	0.625	0.335	0.338	0.371	0.357	0.352	0.37	0.924	0.953	0.909	0.715	0.744	0.757	0.469	0.456	0.496
95.4833	0.989	0.965	0.984	1.119	1.083	1.093	0.673	0.715	0.691	1.987	2.095	2.109	2.279	2.32	2.263	1.704	1.699	1.706	1.149	1.181	1.166							95.4833	0.509	0.508	0.515	0.628	0.63	0.621	0.338	0.34	0.374	0.358	0.345	0.37	0.925	0.952	0.913	0.737	0.757	0.771	0.478	0.469	0.495
95.9833	0.995	0.959	0.973	1.123	1.084	1.099	0.671	0.715	0.69	1.985	2.056	2.102	2.29	2.291	2.285	1.718	1.697	1.7	1.144	1.202	1.161							95.9833	0.499	0.504	0.506	0.627	0.625	0.625	0.332	0.34	0.373	0.359	0.354	0.37	0.947	0.956	0.937	0.728	0.758	0.776	0.465	0.465	0.496
96.4833	0.988	0.964	0.973	1.141	1.089	1.103	0.68	0.71	0.689	2.024	2.053	2.1	2.291	2.289	2.284	1.714	1.716	1.709	1.193	1.2	1.17							96.4833	0.515	0.51	0.51	0.625	0.628	0.62	0.338	0.339	0.373	0.36	0.358	0.372	0.945	0.956	0.941	0.732	0.757	0.778	0.467	0.464	0.495
96.9833	0.995	0.962	0.968	1.145	1.106	1.106	0.674	0.722	0.696	1.985	2.099	2.11	2.305	2.294	2.279	1.723	1.697	1.728	1.191	1.208	1.17							96.9833	0.512	0.508	0.507	0.627	0.63	0.619	0.342	0.343	0.376	0.36	0.351	0.372	0.951	0.962	0.947	0.737	0.76	0.756	0.466	0.467	0.498
97.4833	0.994	0.965	0.987	1.135	1.107	1.12	0.674	0.716	0.696	1.987	2.053	2.101	2.28	2.303	2.256	1.722	1.722	1.716	1.193	1.228	1.19							97.4833	0.514	0.507	0.513	0.631	0.632	0.628	0.341	0.342	0.374	0.366	0.354	0.371	0.946	0.958	0.941	0.73	0.769	0.781	0.468	0.474	0.496
97.9833	0.983	0.967	0.981	1.149	1.109	1.123	0.674	0.725	0.713	1.983	2.056	2.109	2.282	2.297	2.271	1.736	1.789	1.726	1.236	1.231	1.206							97.9833	0.514	0.506	0.513	0.629	0.637	0.636	0.341	0.353	0.373	0.361	0.357	0.374	0.969	0.976	0.939	0.75	0.763	0.778	0.476	0.476	0.515
98.4833	0.991	0.968	0.983	1.146	1.117	1.124	0.687	0.739	0.732	1.979	2.055	2.106	2.288	2.297	2.284	1.727	1.75	1.727	1.234	1.228	1.204							98.4833	0.513	0.507	0.515	0.649	0.652	0.636	0.342	0.354	0.396	0.366	0.358	0.372	0.955	0.98	0.948	0.751	0.766	0.779	0.475	0.477	0.497
98.9833	0.988	0.968	0.986	1.138	1.121	1.12	0.692	0.734	0.73	1.987	2.057	2.093	2.274	2.281	2.263	1.767	1.793	1.776	1.243	1.238	1.226							98.9833	0.515	0.51	0.508	0.649	0.651	0.641	0.345	0.352	0.397	0.361	0.354	0.369	0.973	0.981	0.965	0.748	0.767	0.783	0.474	0.474	0.518
99.4833	0.977	0.952	0.972	1.131	1.11	1.124	0.683	0.734	0.701	1.956	1.992	2.067	2.232	2.226	2.178	1.711	1.75	1.723	1.204	1.209	1.193							99.4833	0.507	0.502	0.508	0.624	0.63	0.64	0.342	0.347	0.397	0.359	0.353	0.373	0.955	0.982	0.94	0.748	0.765	0.76	0.478	0.463	0.496
99.9833	0.998	0.973	0.99	1.182	1.121	1.124	0.69	0.74	0.721	1.98	2.057	2.088	2.226	2.232	2.225	1.722	1.795	1.743	1.207	1.255	1.211							99.9833	0.51	0.51	0.506	0.646	0.638	0.627	0.344	0.357	0.407	0.359	0.352	0.375	0.97	0.982	0.957	0.77	0.768	0.782	0.479	0.476	0.499
100.483	0.994	0.973	0.988	1.199	1.125	1.125	0.694	0.743	0.739	1.984	2.061	2.107	2.276	2.248	2.214	1.787	1.795	1.788	1.239	1.268	1.23							100.483	0.512	0.509	0.514	0.646	0.655	0.636	0.342	0.357	0.396	0.369	0.355	0.372	0.978	0.991	0.961	0.761	0.794	0.787	0.476	0.475	0.498
100.983	0.993	0.969	0.988	1.185	1.125	1.132	0.696	0.75	0.737	1.969	2.051	2.089	2.207	2.297	2.213	1.788	1.8	1.784	1.241	1.259	1.242							100.983	0.516	0.506	0.51	0.649	0.651	0.654	0.345	0.353	0.405	0.369	0.356	0.375	0.978	0.987	0.957	0.764	0.778	0.784	0.491	0.475	0.499
101.483	0.986	0.969	0.993	1.201	1.144	1.161	0.693	0.752	0.737	1.979	2.043	2.097	2.277	2.299	2.218	1.775	1.809	1.781	1.241	1.262	1.23							101.483	0.515	0.512	0.515	0.649	0.654	0.655	0.35	0.358	0.41	0.367	0.351	0.372	0.977	0.992	0.968	0.78	0.802	0.789	0.486	0.495	0.513
101.983	1.005	0.969	0.988	1.182	1.158	1.164	0.717	0.75	0.738	2.025	2.043	2.066	2.288	2.247	2.215	1.781	1.827	1.816	1.278	1.291	1.256							101.983	0.512	0.509	0.515	0.651	0.66	0.658	0.354	0.376	0.411	0.366	0.358	0.369	0.978	1.018	0.992	0.782	0.799	0.787	0.507	0.497	0.515
102.483	0.996	0.969	0.99	1.21	1.171	1.167	0.716	0.768	0.746	1.974	2.009	2.103	2.272	2.267	2.209	1.822	1.826	1.806	1.278	1.292	1.264							102.483	0.521	0.508	0.515	0.652	0.655	0.654	0.353	0.372	0.412	0.369	0.355	0.372	1.006	1.022	0.995	0.786	0.802	0.797	0.505	0.492	0.521
102.983	1.022	0.973	0.995	1.234	1.173	1.187	0.72	0.767	0.746	1.985	2.047	2.094	2.278	2.288	2.245	1.823	1.834	1.824	1.289	1.297	1.262							102.983	0.519	0.512	0.516	0.658	0.661	0.656	0.356	0.375	0.413	0.369	0.358	0.372	1.004	1.019	0.995	0.785	0.815	0.815	0.507	0.497	0.518
103.483	0.984	0.962	0.976	1.212	1.172	1.161	0.715	0.757	0.745	1.928	1.971	2.063	2.185	2.187	2.175	1.782	1.808	1.815	1.276	1.281	1.262							103.483	0.514	0.513	0.507	0.655	0.657	0.656	0.356	0.373	0.409	0.368	0.352	0.37	0.986	0.993	0.972	0.782	0.798	0.787	0.488	0.475	0.518
103.983	0.994	0.97	0.977	1.216	1.157	1.16	0.713	0.77	0.745	1.947	2.011	2.057	2.153	2.184	2.179	1.795	1.802	1.819	1.276	1.287	1.269							103.983	0.508	0.509	0.516	0.651	0.657	0.658	0.356	0.378	0.409	0.366	0.355	0.372	0.989	1.025	0.972	0.785	0.799	0.795	0.486	0.48	0.52
104.483	1.005	0.974	1.038	1.237	1.171	1.191	0.725	0.777	0.752	1.958	2.038	2.093	2.241	2.282	2.244	1.814	1.857	1.837	1.343	1.332	1.296							104.483	0.537	0.512	0.516	0.673	0.678	0.658	0.361	0.38	0.408	0.368	0.357	0.374	1.004	1.03	0.999	0.786	0.812	0.825	0.511	0.498	0.518
104.983	1.03	0.968	1.022	1.238	1.179	1.195	0.729	0.8	0.761	1.981	2.055	2.092	2.217	2.235	2.219	1.825	1.848	1.84	1.326	1.335	1.293							104.983	0.517	0.517	0.517	0.677	0.674	0.659	0.361	0.394	0.415	0.37	0.36	0.395	1.029	1.053	1.003	0.79	0.816	0.842	0.508	0.497	0.521
105.483	0.994	0.974	1.021	1.251	1.179	1.189	0.727	0.797	0.756	1.977	2.008	2.056	2.202	2.231	2.2	1.828	1.854	1.858	1.334	1.329	1.288							105.483	0.513	0.512	0.517	0.675	0.674	0.657	0.36	0.394	0.419	0.367	0.359	0.394	1.031	1.052	1.005	0.787	0.818	0.831	0.509	0.499	0.52
105.983	1.027	1.01	0.99	1.249	1.189	1.227	0.727	0.8	0.764	1.972	2.004	2.081	2.242	2.231	2.195	1.858	1.854	1.873	1.342	1.363	1.334							105.983	0.515	0.51	0.516	0.675	0.679	0.662	0.365	0.393	0.424	0.368	0.356	0.391	1.031	1.053	1.022	0.787	0.824	0.826	0.51	0.498	0.519
106.483	1.004	0.974	1.021	1.25	1.188	1.202	0.743	0.796	0.764	1.952	1.999	2.069	2.192	2.223	2.195	1.837	1.868	1.867	1.341	1.357	1.336							106.483	0.518	0.513	0.518	0.678	0.689	0.658	0.362	0.4	0.418	0.367	0.359	0.392	1.031	1.058	1.027	0.788	0.839	0.827	0.507	0.495	0.52
106.983	1	0.977	1.019	1.243	1.201	1.215	0.736	0.802	0.765	1.958	2.003	2.085	2.175	2.221	2.196	1.84	1.846	1.865	1.349	1.358	1.335							106.983	0.519	0.517	0.516	0.673	0.674	0.662	0.392	0.396	0.422	0.369	0.354	0.394	1.015	1.083	1.027	0.795	0.838	0.84	0.509	0.505	0.522
107.483	1.027	1.008	1.048	1.264	1.211	1.244	0.757	0.814	0.772	1.974	2.01	2.095	2.205	2.229	2.181	1.868	1.86	1.869	1.357	1.377	1.339							107.483	0.518	0.539	0.52	0.678	0.688	0.677	0.38	0.395	0.419	0.369	0.355	0.394	1.042	1.09	1.027	0.802	0.823	0.846	0.509	0.5	0.52
107.983	1.028	1.004	1.021	1.259	1.211	1.231	0.747	0.805	0.799	1.955	2.044	2.092	2.192	2.216	2.196	1.883	1.862	1.856	1.368	1.382	1.336							107.983	0.539	0.516	0.516	0.674	0.681	0.689	0.391	0.396	0.427	0.37	0.371	0.39	1.038	1.062	1.026	0.801	0.844	0.859	0.51	0.498	0.535
108.483	1.026	1.004	0.998	1.266	1.214	1.236	0.762	0.824	0.804	1.961	2.003	2.094	2.192	2.202	2.17	1.855	1.903	1.866	1.409	1.39	1.372							108.483	0.541	0.515	0.513	0.679	0.688	0.679	0.396	0.395	0.419	0.367	0.357	0.394	1.043	1.09	1.027	0.822	0.824	0.841	0.502	0.502	0.529
108.983	1.03	0.979	1.044	1.294	1.212	1.223	0.765	0.814	0.803	1.941	2.006	2.091	2.162	2.198	2.174	1.858	1.902	1.881	1.393	1.393	1.372							108.983	0.541	0.512	0.517	0.687	0.697	0.68	0.396	0.408	0.429	0.368	0.359	0.377	1.06	1.092	1.052	0.805	0.842	0.849	0.502	0.501	0.521
109.483	1.032	1.008	1.019	1.268	1.208	1.232	0.773	0.82	0.801	1.956	2.038	2.081	2.2	2.222	2.208	1.86	1.926	1.889	1.406	1.428	1.408							109.483	0.538	0.515	0.517	0.692	0.7	0.676	0.396	0.409	0.433	0.37	0.36	0.391	1.073	1.098	1.061	0.833	0.846	0.867	0.512	0.499	0.546
109.983	1.054	1.02	1.042	1.292	1.212	1.24	0.791	0.823	0.805	1.949	2.002	2.078	2.193	2.225	2.211	1.875	1.929	1.879	1.411	1.439	1.373							109.983	0.535	0.531	0.531	0.686	0.699	0.677	0.394	0.394	0.43	0.37	0.372	0.389	1.06	1.093	1.068	0.813	0.844	0.853	0.511	0.499	0.538
110.483	1.012	0.98	1.02	1.302	1.215	1.251	0.773	0.829	0.804	1.963	2.011	2.081	2.168	2.209	2.151	1.877	1.901	1.888	1.418	1.405	1.375							110.483	0.551	0.529	0.519	0.693	0.701	0.687	0.4	0.41	0.436	0.368	0.373	0.411	1.072	1.094	1.064	0.826	0.852	0.864	0.515	0.504	0.542
110.983	0.998	0.971	0.994	1.262	1.21	1.238	0.77	0.824	0.811	1.929	1.969	2.051	2.124	2.171	2.142	1.827	1.864	1.856	1.407	1.396	1.377							110.983	0.517	0.51	0.516	0.679	0.697	0.678	0.396	0.409	0.431	0.368	0.357	0.376	1.076	1.093	1.049	0.825	0.845	0.86	0.506	0.501	0.537
111.483	1.03	0.979	1.023	1.263	1.215	1.235	0.768	0.83	0.815	1.931	1.962	2.053	2.106	2.172	2.144	1.856	1.874	1.898	1.436	1.415	1.409							111.483	0.517	0.509	0.516	0.687	0.701	0.68	0.398	0.408	0.433	0.369	0.355	0.373	1.065	1.095	1.062	0.841	0.849	0.861	0.506	0.506	0.538
111.983	1.055	1.026	1.045	1.322	1.255	1.28	0.795	0.854	0.822	1.946	2.01	2.072	2.161	2.203	2.156	1.873	1.934	1.92	1.453	1.441	1.417							111.983	0.54	0.533	0.533	0.696	0.706	0.697	0.407	0.41	0.433	0.371	0.359	0.407	1.086	1.114	1.072	0.85	0.858	0.865	0.514	0.523	0.54
112.483	1.05	1.025	1.046	1.326	1.27	1.282	0.795	0.856	0.829	1.959	1.987	2.067	2.138	2.187	2.169	1.942	1.935	1.911	1.465	1.501	1.452							112.483	0.552	0.535	0.529	0.698	0.701	0.692	0.409	0.416	0.454	0.37	0.378	0.401	1.1	1.115	1.069	0.854	0.863	0.861	0.511	0.519	0.548
112.983	1.054	1.03	1.053	1.323	1.251	1.306	0.795	0.872	0.838	1.924	1.996	2.077	2.117	2.171	2.152	1.904	1.939	1.947	1.473	1.492	1.433							112.983	0.541	0.532	0.519	0.694	0.697	0.705	0.406	0.418	0.453	0.37	0.36	0.41	1.097	1.124	1.076	0.853	0.868	0.864	0.513	0.52	0.537
113.483	1.028	1.009	1.021	1.326	1.219	1.28	0.796	0.85	0.831	1.92	1.959	1.996	2.108	2.167	2.148	1.877	1.929	1.895	1.469	1.454	1.451							113.483	0.54	0.516	0.519	0.691	0.706	0.691	0.409	0.416	0.451	0.37	0.375	0.391	1.094	1.116	1.069	0.83	0.85	0.868	0.512	0.512	0.553
113.983	1.033	1.025	1.048	1.324	1.282	1.311	0.803	0.878	0.847	1.934	1.995	2.07	2.16	2.162	2.146	1.942	1.942	1.947	1.483	1.508	1.466							113.983	0.538	0.538	0.517	0.697	0.708	0.699	0.411	0.421	0.457	0.37	0.36	0.398	1.112	1.154	1.079	0.872	0.883	0.876	0.505	0.519	0.544
114.483	1.053	1.014	1.04	1.32	1.283	1.312	0.828	0.874	0.866	1.937	1.993	2.054	2.18	2.19	2.15	1.929	1.937	1.932	1.484	1.54	1.486							114.483	0.552	0.533	0.529	0.72	0.73	0.701	0.416	0.419	0.459	0.385	0.373	0.404	1.118	1.146	1.097	0.868	0.881	0.875	0.543	0.527	0.547
114.983	1.058	1.025	1.044	1.341	1.28	1.309	0.833	0.887	0.871	1.935	1.991	2.038	2.17	2.157	2.16	1.936	1.946	1.927	1.483	1.515	1.501							114.983	0.537	0.534	0.532	0.718	0.731	0.719	0.419	0.433	0.476	0.372	0.36	0.403	1.131	1.152	1.13	0.868	0.883	0.908	0.521	0.531	0.552
115.483	1.054	1.027	1.045	1.333	1.3	1.312	0.831	0.881	0.873	1.941	1.995	2.045	2.122	2.173	2.144	1.943	1.966	1.985	1.482	1.528	1.471							115.483	0.553	0.535	0.527	0.724	0.728	0.701	0.41	0.421	0.474	0.371	0.375	0.408	1.116	1.167	1.112	0.871	0.876	0.899	0.512	0.521	0.547
115.983	1.056	1.024	1.042	1.328	1.303	1.315	0.847	0.904	0.894	1.934	1.973	2.068	2.107	2.164	2.152	1.934	1.959	1.914	1.511	1.533	1.504							115.983	0.557	0.537	0.517	0.697	0.731	0.726	0.42	0.438	0.472	0.373	0.364	0.408	1.114	1.159	1.132	0.874	0.888	0.9	0.516	0.517	0.563
116.483	1.026	1.026	1.045	1.344	1.277	1.31	0.837	0.895	0.894	1.931	1.963	2.026	2.096	2.154	2.107	1.919	1.931	1.974	1.512	1.541	1.503							116.483	0.551	0.535	0.529	0.721	0.727	0.702	0.421	0.435	0.474	0.374	0.375	0.397	1.137	1.16	1.104	0.867	0.885	0.904	0.534	0.535	0.554
116.983	1.052	1.026	1.045	1.354	1.305	1.323	0.856	0.899	0.901	1.929	1.994	2.032	2.12	2.156	2.137	1.932	1.967	1.981	1.527	1.549	1.541							116.983	0.554	0.537	0.528	0.726	0.728	0.724	0.421	0.436	0.475	0.373	0.378	0.408	1.141	1.165	1.135	0.873	0.893	0.908	0.54	0.526	0.56
117.483	1.057	1.032	1.048	1.363	1.305	1.337	0.88	0.909	0.899	1.942	1.976	2.053	2.109	2.152	2.133	1.942	1.966	1.957	1.533	1.553	1.527							117.483	0.557	0.538	0.532	0.728	0.729	0.725	0.419	0.44	0.474	0.386	0.379	0.408	1.17	1.179	1.137	0.877	0.887	0.91	0.535	0.522	0.558
117.983	1.049	1.022	1.048	1.373	1.311	1.349	0.875	0.935	0.902	1.927	1.967	2.057	2.109	2.121	2.147	1.942	1.97	1.986	1.585	1.574	1.55							117.983	0.556	0.544	0.528	0.725	0.731	0.729	0.424	0.44	0.48	0.371	0.363	0.404	1.173	1.194	1.131	0.874	0.922	0.91	0.536	0.541	0.582
118.483	1.052	1.027	1.051	1.378	1.317	1.351	0.877	0.935	0.918	1.929	1.983	2.038	2.14	2.16	2.142	1.961	1.993	1.991	1.581	1.58	1.57							118.483	0.553	0.537	0.532	0.725	0.747	0.724	0.424	0.439	0.477	0.374	0.38	0.408	1.175	1.182	1.134	0.875	0.922	0.933	0.54	0.531	0.581
