# Supplementary material for: Upcycling of polyamides through chemical hydrolysis and engineered Pseudomonas putida
Source: Nat Microbiol. 2025 Feb 10;10(3):667–80. doi: 10.1038/s41564-025-01929-5 (PMC11879879; doi:10.1038/s41564-025-01929-5)
Supplement: Supplementary file 22 — Numerical values of OD equivalents determined by growth monitoring using Growth Profiler (Enzyscreen) for Extended Data Fig. 8a. Numerical values of concentrations of HMDA and Nylon66 linear oligomers as determined by HPLC-FLD/DAD for Extended Data Fig. 8b,c. [file 41564_2025_1929_MOESM22_ESM.xlsx]

## Sheet: Source data extended Data Fig9
(A) Growth of P. putida Nyl and P. putida NYLON-B on acidic hydrolysate of PA66.										(B)	Consumption of amine substrates in Nylon66 hydrolysate by P. putida NYL
Time (h)	P. putida NYL PA6.6			P. putida NYLON-B PA6.6							HMDA			PA6.62			PA6.64
0	0.152	0.236	0.235	0.149	0.187	0.197				0 h	2.97253	3.3705	3.5188	3.76288	4.00935	4.25043	0.656973	0.715459	0.794365
0.5	0.228	0.257	0.245	0.208	0.245	0.244				72 h	0.437005	0.246781	0.175155	4.18004	3.97218	3.91505	0.748243	0.784432	0.798811
1	0.224	0.278	0.264	0.224	0.251	0.261
1.48333	0.236	0.299	0.291	0.242	0.261	0.257
2	0.236	0.309	0.276	0.23	0.257	0.27
2.48333	0.247	0.328	0.309	0.243	0.259	0.273
3	0.249	0.33	0.309	0.226	0.26	0.271
3.48333	0.246	0.329	0.315	0.227	0.263	0.285
3.98333	0.289	0.335	0.309	0.226	0.256	0.275
4.48333	0.296	0.328	0.321	0.222	0.268	0.299
5	0.295	0.368	0.359	0.273	0.291	0.308
5.48333	0.323	0.409	0.374	0.275	0.293	0.315
6	0.346	0.444	0.381	0.305	0.328	0.326
6.5	0.39	0.47	0.417	0.304	0.325	0.355
7	0.407	0.464	0.462	0.34	0.367	0.373
7.5	0.449	0.51	0.496	0.361	0.386	0.395				(C)	Consumption of amine substrates in Nylon66 hydrolysate by P. putida NYLON-B.
8	0.484	0.559	0.532	0.381	0.415	0.436					HMDA			PA6.62			PA6.64
8.5	0.534	0.611	0.561	0.419	0.46	0.447				0 h	3.98053	3.65666	3.71335	3.60589	3.85061	3.99664	0.647786	0.753473	0.787311
8.98333	0.551	0.65	0.64	0.464	0.478	0.482				72 h	0.355979	0.331818	0.228481	3.33297	3.36501	3.83399	0.771095	0.673662	0.767959
9.5	0.606	0.694	0.668	0.485	0.508	0.512
10	0.678	0.776	0.747	0.529	0.568	0.569
10.5	0.746	0.847	0.828	0.565	0.596	0.589
11	0.858	0.926	0.951	0.608	0.666	0.657
11.5	0.917	1.034	0.993	0.692	0.709	0.702
12	1.019	1.161	1.148	0.744	0.788	0.788
12.5	1.167	1.285	1.225	0.864	0.88	0.872
13	1.267	1.432	1.354	0.894	0.995	0.929
13.5	1.449	1.525	1.487	1.005	1.039	1.042
14	1.517	1.635	1.566	1.077	1.106	1.082
14.5	1.551	1.742	1.629	1.207	1.267	1.259
15	1.56	1.697	1.676	1.314	1.377	1.413
15.5	1.547	1.706	1.695	1.404	1.453	1.502
16	1.6	1.734	1.631	1.531	1.5	1.57
16.5	1.6	1.696	1.69	1.578	1.565	1.635
17	1.56	1.768	1.692	1.575	1.637	1.642
17.5	1.549	1.754	1.642	1.553	1.604	1.629
18	1.578	1.654	1.617	1.552	1.579	1.624
18.5	1.535	1.696	1.616	1.552	1.573	1.654
19	1.49	1.634	1.605	1.558	1.552	1.637
19.5	1.46	1.661	1.608	1.545	1.592	1.547
20	1.446	1.659	1.607	1.531	1.512	1.582
20.5	1.437	1.623	1.561	1.51	1.517	1.548
21	1.428	1.617	1.548	1.485	1.511	1.503
21.5	1.434	1.595	1.541	1.496	1.518	1.513
22	1.431	1.619	1.535	1.486	1.462	1.511
22.5	1.435	1.56	1.488	1.492	1.457	1.498
23	1.43	1.512	1.546	1.435	1.443	1.497
23.5	1.413	1.618	1.501	1.436	1.454	1.514
24.0333	1.447	1.515	1.49	1.418	1.439	1.424
24.5333	1.442	1.494	1.467	1.426	1.435	1.434
25.0833	1.438	1.502	1.471	1.41	1.39	1.483
25.5833	1.444	1.545	1.471	1.337	1.381	1.381
26.0833	1.428	1.551	1.465	1.406	1.38	1.451
26.5833	1.433	1.488	1.464	1.324	1.383	1.388
27.0833	1.322	1.491	1.366	1.323	1.376	1.379
27.5833	1.434	1.491	1.453	1.356	1.387	1.383
28.0833	1.405	1.488	1.475	1.329	1.38	1.392
28.5833	1.418	1.494	1.426	1.397	1.381	1.388
29.0833	1.385	1.49	1.47	1.323	1.389	1.371
29.5833	1.417	1.477	1.415	1.315	1.382	1.366
30.0833	1.35	1.487	1.412	1.33	1.379	1.383
30.5833	1.413	1.49	1.425	1.286	1.378	1.389
31.0833	1.324	1.497	1.418	1.304	1.337	1.381
31.5833	1.335	1.488	1.407	1.303	1.372	1.389
32.0833	1.407	1.508	1.402	1.324	1.374	1.364
32.5833	1.405	1.459	1.418	1.344	1.364	1.367
33.0833	1.38	1.482	1.414	1.296	1.345	1.377
33.5833	1.342	1.452	1.372	1.311	1.375	1.335
34.0833	1.317	1.48	1.393	1.299	1.414	1.337
34.5833	1.323	1.414	1.405	1.302	1.372	1.368
35.0833	1.316	1.417	1.359	1.286	1.323	1.377
35.5833	1.311	1.377	1.354	1.297	1.313	1.382
36.0833	1.363	1.478	1.356	1.298	1.387	1.366
36.5833	1.33	1.426	1.354	1.29	1.332	1.327
37.0833	1.339	1.398	1.337	1.247	1.305	1.379
37.5833	1.321	1.462	1.347	1.299	1.347	1.366
38.0833	1.319	1.365	1.397	1.294	1.355	1.312
38.5833	1.368	1.405	1.345	1.209	1.341	1.358
39.0833	1.243	1.34	1.332	1.25	1.322	1.256
39.5833	1.272	1.417	1.341	1.241	1.289	1.351
40.0833	1.201	1.362	1.264	1.282	1.328	1.322
40.5833	1.296	1.35	1.323	1.252	1.329	1.324
41.0833	1.313	1.336	1.355	1.205	1.347	1.356
41.5833	1.262	1.345	1.322	1.284	1.327	1.305
42.0833	1.233	1.338	1.343	1.258	1.324	1.375
42.5833	1.27	1.245	1.234	1.245	1.266	1.37
43.0833	1.208	1.341	1.282	1.257	1.277	1.32
43.5833	1.196	1.24	1.242	1.303	1.268	1.321
44.0833	1.199	1.271	1.31	1.29	1.283	1.286
44.5833	1.262	1.288	1.209	1.203	1.287	1.324
45.0833	1.15	1.249	1.315	1.249	1.314	1.263
45.6167	1.146	1.263	1.229	1.228	1.27	1.314
46.15	1.202	1.285	1.231	1.222	1.307	1.282
46.65	1.181	1.272	1.208	1.2	1.257	1.289
47.15	1.116	1.25	1.257	1.221	1.253	1.279
47.65	1.204	1.249	1.196	1.214	1.262	1.347
48.1667	1.154	1.18	1.206	1.235	1.255	1.332
48.6667	1.116	1.254	1.227	1.219	1.274	1.317
49.1667	1.188	1.251	1.186	1.198	1.262	1.323
49.6667	1.134	1.222	1.233	1.201	1.224	1.258
50.1667	1.155	1.149	1.251	1.2	1.258	1.284
50.6667	1.156	1.26	1.244	1.227	1.275	1.29
51.1667	1.141	1.244	1.169	1.196	1.207	1.252
51.6667	1.109	1.244	1.247	1.202	1.31	1.246
52.1667	1.152	1.199	1.178	1.188	1.262	1.314
52.6667	1.125	1.253	1.247	1.215	1.255	1.256
53.1667	1.156	1.249	1.186	1.247	1.255	1.255
53.6667	1.104	1.144	1.112	1.164	1.16	1.266
54.1667	1.117	1.22	1.182	1.223	1.252	1.299
54.6667	1.104	1.14	1.153	1.244	1.277	1.249
55.1667	1.123	1.246	1.167	1.187	1.207	1.252
55.6667	1.149	1.143	1.142	1.182	1.211	1.246
56.1667	1.151	1.219	1.138	1.22	1.223	1.278
56.6667	1.101	1.159	1.141	1.123	1.262	1.2
57.1667	1.133	1.188	1.194	1.179	1.286	1.259
57.6667	1.144	1.142	1.16	1.178	1.195	1.274
58.1667	1.146	1.128	1.185	1.201	1.239	1.25
58.6667	1.142	1.148	1.144	1.219	1.223	1.195
59.1667	1.118	1.133	1.147	1.152	1.255	1.252
59.6667	1.102	1.247	1.141	1.2	1.204	1.259
60.1667	1.091	1.128	1.101	1.159	1.16	1.151
60.6667	1.11	1.231	1.097	1.153	1.208	1.196
61.1667	1.124	1.118	1.105	1.195	1.203	1.244
61.6667	1.115	1.185	1.103	1.162	1.274	1.247
62.1667	1.135	1.107	1.133	1.18	1.212	1.26
62.6667	1.106	1.138	1.15	1.192	1.25	1.203
63.1667	1.1	1.093	1.178	1.197	1.241	1.195
63.6667	1.088	1.073	1.163	1.137	1.161	1.16
64.1667	1.049	1.108	1.208	1.191	1.158	1.257
64.6667	1.105	1.113	1.14	1.204	1.165	1.199
65.1667	1.085	1.126	1.145	1.197	1.164	1.264
65.6667	1.103	1.094	1.149	1.195	1.186	1.181
66.1667	1.103	1.109	1.153	1.174	1.162	1.197
66.6667	1.062	1.14	1.222	1.192	1.152	1.244
67.1667	1.064	1.147	1.132	1.205	1.143	1.2
67.6667	1.062	1.074	1.166	1.191	1.188	1.237
68.1667	1.093	1.136	1.148	1.196	1.157	1.198
68.6667	1.087	1.108	1.138	1.177	1.187	1.198
69.1667	1.1	1.153	1.149	1.18	1.158	1.151
69.6667	1.085	1.16	1.132	1.162	1.154	1.161
70.1667	1.03	1.193	1.136	1.185	1.181	1.201
70.6833	1.108	1.091	1.186	1.116	1.201	1.175
71.1833	1.072	1.134	1.139	1.184	1.21	1.156
71.7	1.069	1.189	1.141	1.168	1.149	1.177
72.2167	1.03	1.046	1.136	1.118	1.134	1.14
72.7167	1.029	1.049	1.108	1.114	1.169	1.158
73.2167	1.044	1.136	1.142	1.075	1.108	1.152
73.7167	1.001	1.061	1.075	1.095	1.087	1.123
74.2167	1.022	1.103	1.165	1.11	1.102	1.15
74.7167	1.027	1.037	1.125	1.118	1.137	1.149
75.2167	1.022	1.076	1.159	1.089	1.13	1.151
75.7167	1.025	1.034	1.076	1.055	1.151	1.122
76.2167	1.034	1.055	1.117	1.063	1.157	1.105
76.7167	1.005	1.042	1.107	1.109	1.082	1.135
77.2167	1.028	1.101	1.137	1.093	1.111	1.136
77.7167	1.032	1.041	1.108	1.112	1.104	1.128
78.2167	0.974	1.013	1.112	1.111	1.092	1.12
78.7167	1.03	1.137	1.033	1.106	1.107	1.105
79.2167	1.006	1.057	1.178	1.127	1.088	1.127
79.7167	1.012	1.085	1.1	1.105	1.158	1.143
80.2167	0.946	1.04	1.037	1.115	1.086	1.142
80.7167	1.064	1.143	1.122	1.138	1.148	1.125
81.2167	1.022	1.036	1.037	1.117	1.065	1.159
81.7167	0.961	1.115	1.138	1.108	1.15	1.144
82.2167	1.002	1.046	1.077	1.053	1.151	1.149
82.7167	1.052	1.107	1.127	1.113	1.154	1.146
83.2167	1.024	1.118	1.071	1.098	1.095	1.152
83.7167	1.035	1.093	1.037	1.071	1.109	1.124
84.2167	1.033	1.056	1.112	1.089	1.097	1.153
84.7167	1.007	1.043	1.084	1.108	1.123	1.146
85.2167	0.949	1.123	1.118	1.059	1.161	1.099
85.7167	1.013	1.124	1.045	1.085	1.11	1.142
86.2167	0.98	1.033	1.135	1.137	1.145	1.104
86.7167	0.978	1.007	1.076	1.111	1.154	1.148
87.2167	0.946	1.045	1.116	1.112	1.095	1.163
87.7167	1.01	1.077	1.137	1.09	1.086	1.156
88.2167	1.022	1.059	1.003	1.13	1.102	1.185
88.7167	1.027	1.042	1.132	1.106	1.148	1.155
89.2167	1.008	1.037	1.103	1.108	1.082	1.091
89.7167	0.954	1.042	1.109	1.061	1.089	1.145
90.2167	0.954	0.977	1.106	1.06	1.127	1.147
90.7167	1.004	1.02	1.033	1.129	1.122	1.152
91.2167	0.939	1.065	1.079	1.085	1.107	1.154
91.7167	1.021	0.999	1.084	1.112	1.099	1.099
92.2167	0.944	0.994	1.088	1.099	1.146	1.153
92.7167	1.005	0.996	1.077	1.077	1.119	1.155
93.2167	1.003	1.019	1.109	1.111	1.124	1.176
93.7167	1.008	0.97	1.021	1.119	1.134	1.177
94.2167	1.003	1.083	1.132	1.045	1.13	1.127
94.7167	1.017	1.031	1.034	1.084	1.056	1.155
95.2167	0.941	0.975	1.044	1.116	1.099	1.148
95.7167	0.939	0.995	1.062	1.11	1.081	1.148
96.2167	0.999	1.111	1.031	1.063	1.094	1.152
96.7167	0.906	1.063	1.118	1.086	1.063	1.158
97.25	0.932	1.081	1.077	1.076	1.07	1.152
97.75	1.007	1.048	1.079	1.087	1.124	1.15
98.25	0.914	0.977	1.078	1.107	1.152	1.161
98.75	0.925	1.056	1.08	1.112	1.08	1.149
99.2667	0.945	1.031	1.038	1.055	1.154	1.16
99.7667	0.933	1.052	1.087	1.092	1.125	1.09
100.267	0.992	1.021	1.055	1.081	1.122	1.147
100.767	0.978	1.034	1.076	1.109	1.148	1.145
101.267	0.91	1.039	1.075	1.067	1.154	1.146
101.783	0.935	0.993	1.03	1.087	1.143	1.158
102.283	0.935	0.974	1.118	1.123	1.149	1.127
102.783	1.01	1.043	1.056	1.095	1.158	1.133
102.85	0.931	1.039	1.053	1.107	1.124	1.152
103.333	0.922	0.981	1.032	1.083	1.15	1.122
103.833	0.932	1.034	1.081	1.114	1.146	1.167
104.333	0.932	0.956	1.029	1.063	1.122	1.157
104.833	0.928	1.034	1.03	1.138	1.103	1.162
105.333	0.955	1.053	0.991	1.114	1.142	1.151
105.833	1.025	0.975	1.033	1.12	1.122	1.126
106.333	0.909	0.993	1.068	1.116	1.152	1.14
106.833	0.895	0.961	1.032	1.11	1.159	1.179
107.333	0.93	0.975	0.986	1.111	1.12	1.17
107.833	0.897	0.961	1.035	1.09	1.15	1.15
108.333	0.905	0.956	1.034	1.085	1.154	1.144
108.833	0.941	0.966	1.038	1.116	1.14	1.155
109.333	0.939	1.037	1.021	1.117	1.152	1.153
109.833	0.974	0.976	1.041	1.085	1.153	1.179
110.333	0.916	0.963	1.04	1.083	1.09	1.152
110.833	0.938	1.034	1.042	1.116	1.154	1.151
111.333	0.929	0.977	1.041	1.111	1.16	1.144
111.833	0.943	0.978	1.035	1.102	1.116	1.14
112.333	0.908	0.941	1.046	1.082	1.156	1.142
112.833	0.935	0.976	1.029	1.082	1.155	1.148
113.333	0.912	0.961	1.028	1.08	1.097	1.134
113.833	0.938	0.999	1.026	1.106	1.115	1.17
114.333	0.898	0.997	1.035	1.076	1.151	1.152
114.833	0.945	0.954	0.996	1.083	1.151	1.179
115.333	0.912	0.993	0.98	1.088	1.162	1.156
115.833	0.912	1.046	1.034	1.115	1.154	1.156
116.333	0.942	0.958	1.027	1.086	1.108	1.147
116.833	0.933	0.993	0.995	1.109	1.171	1.142
117.333	0.942	0.976	1.039	1.1	1.096	1.156
117.833	0.916	0.987	1.036	1.111	1.155	1.155
118.333	0.91	1.01	1.036	1.137	1.154	1.14
118.833	0.932	1.003	0.995	1.147	1.151	1.179
119.333	0.91	1.001	0.974	1.101	1.146	1.147
119.833	0.925	1.037	1.026	1.116	1.202	1.154
120.333	0.923	0.956	0.985	1.131	1.145	1.147
120.833	0.874	0.934	0.999	1.082	1.096	1.124
121.333	0.934	0.963	1.031	1.104	1.15	1.16
121.833	0.9	1.008	1.01	1.078	1.181	1.161
122.333	0.915	0.988	0.973	1.112	1.176	1.149
122.833	0.876	0.929	0.993	1.067	1.126	1.151
123.333	0.908	0.996	1.036	1.108	1.179	1.146
123.833	0.929	0.99	0.972	1.104	1.157	1.144
124.333	0.908	0.994	0.99	1.083	1.15	1.154
124.833	0.897	0.997	1.037	1.11	1.153	1.151
125.333	0.885	1	1.036	1.113	1.167	1.16
125.833	0.894	0.961	1.003	1.109	1.152	1.203
126.333	0.929	0.983	0.991	1.11	1.166	1.152
126.833	0.903	0.956	0.986	1.115	1.145	1.162
127.333	0.879	0.98	0.979	1.103	1.153	1.16
127.833	0.863	0.952	0.946	1.106	1.123	1.163
128.333	0.876	1.001	1.032	1.112	1.144	1.158
128.833	0.899	0.954	0.988	1.109	1.149	1.159
129.333	0.888	0.958	1.034	1.107	1.149	1.18
129.833	0.877	1.003	1.022	1.083	1.147	1.156
130.333	0.876	0.964	0.975	1.105	1.157	1.151
130.833	0.909	1.006	1.02	1.114	1.159	1.154
131.333	0.901	0.979	1.01	1.11	1.158	1.146
131.833	0.876	0.981	1.021	1.121	1.157	1.156
132.333	0.878	0.956	1.025	1.12	1.163	1.174
132.833	0.881	0.955	1.002	1.106	1.129	1.142
133.333	0.88	0.953	0.974	1.104	1.173	1.175
133.833	0.882	0.958	1.04	1.112	1.149	1.158
134.333	0.896	0.952	0.982	1.107	1.156	1.171
134.833	0.907	0.982	1.023	1.109	1.152	1.147
135.333	0.878	0.957	1.004	1.116	1.158	1.153
135.833	0.9	0.961	0.984	1.112	1.152	1.154
136.333	0.891	0.965	1	1.156	1.154	1.184
136.833	0.891	0.953	0.978	1.113	1.16	1.254
137.333	0.936	0.979	0.984	1.11	1.145	1.253
137.833	0.875	0.956	0.984	1.104	1.156	1.178
138.333	0.912	0.989	0.979	1.107	1.158	1.153
138.833	0.874	0.954	0.964	1.122	1.16	1.158
139.333	0.897	0.997	1.017	1.113	1.168	1.161
139.833	0.886	0.961	0.951	1.123	1.156	1.158
140.333	0.873	0.933	0.99	1.119	1.152	1.207
140.833	0.877	0.958	1.004	1.117	1.159	1.157
141.333	0.872	0.958	0.995	1.115	1.158	1.154
141.833	0.895	0.96	0.979	1.105	1.123	1.16
142.333	0.855	0.961	0.99	1.128	1.161	1.162
142.833	0.858	0.946	0.939	1.124	1.151	1.18
143.333	0.873	0.956	0.952	1.114	1.162	1.148
143.833	0.853	0.959	0.963	1.108	1.183	1.186
144.333	0.865	0.919	0.939	1.113	1.159	1.163
144.833	0.853	0.927	0.946	1.071	1.166	1.175
145.333	0.853	0.955	1.037	1.11	1.164	1.166
145.833	0.849	0.963	0.947	1.109	1.183	1.159
146.333	0.868	0.93	0.949	1.115	1.183	1.173
146.833	0.862	0.96	1.032	1.113	1.161	1.188
147.333	0.852	0.947	0.942	1.112	1.16	1.147
147.833	0.854	0.935	0.943	1.08	1.161	1.18
148.333	0.896	0.956	0.948	1.108	1.148	1.213
148.833	0.877	0.954	0.978	1.13	1.147	1.152
149.333	0.881	0.922	0.979	1.13	1.149	1.159
149.833	0.883	0.977	0.928	1.117	1.15	1.211
150.333	0.862	0.962	0.932	1.093	1.126	1.2
150.833	0.857	0.947	0.976	1.114	1.16	1.262
151.333	0.854	0.955	0.992	1.112	1.166	1.242
151.833	0.86	0.954	0.988	1.12	1.159	1.157
152.333	0.866	0.937	0.945	1.113	1.16	1.148
152.833	0.862	0.919	0.926	1.112	1.152	1.202
153.333	0.827	0.93	0.953	1.113	1.151	1.18
153.833	0.881	0.954	0.949	1.114	1.151	1.177
154.333	0.894	0.937	0.94	1.116	1.182	1.22
154.833	0.86	0.909	0.928	1.118	1.153	1.205
155.333	0.862	0.956	0.95	1.105	1.179	1.17
155.833	0.875	0.976	0.95	1.108	1.161	1.149
156.333	0.857	0.938	0.92	1.114	1.159	1.18
156.833	0.856	0.949	0.942	1.114	1.158	1.161
157.333	0.862	0.951	0.936	1.111	1.167	1.178
157.833	0.829	0.961	0.951	1.111	1.151	1.15
158.333	0.855	0.961	0.947	1.091	1.156	1.144
158.833	0.856	0.959	0.923	1.104	1.16	1.16
159.333	0.828	0.937	0.943	1.118	1.157	1.159
159.833	0.82	0.91	0.939	1.066	1.157	1.093
160.333	0.856	0.933	0.914	1.105	1.162	1.177
160.833	0.844	0.957	0.945	1.107	1.156	1.189
161.333	0.863	0.957	0.918	1.113	1.203	1.159
161.833	0.826	0.956	0.948	1.089	1.154	1.162
162.333	0.878	0.95	0.921	1.112	1.207	1.158
162.833	0.823	0.939	0.949	1.114	1.154	1.152
163.333	0.851	0.911	0.917	1.145	1.149	1.158
163.833	0.832	0.912	0.935	1.103	1.164	1.128
164.333	0.849	0.981	0.95	1.119	1.181	1.157
164.833	0.851	0.933	0.925	1.077	1.133	1.158
165.333	0.849	0.9	0.914	1.112	1.188	1.158
165.833	0.852	0.95	0.941	1.107	1.158	1.158
166.333	0.863	0.895	0.955	1.118	1.179	1.18
166.833	0.855	0.911	0.905	1.107	1.19	1.156
167.333	0.852	0.904	0.922	1.11	1.155	1.169
167.833	0.824	0.951	0.901	1.115	1.159	1.188
168.333	0.846	0.931	0.918	1.115	1.163	1.171
168.833	0.856	0.955	0.928	1.058	1.159	1.159
169.333	0.856	0.911	0.92	1.113	1.178	1.186
169.833	0.852	0.945	0.956	1.055	1.159	1.157
170.333	0.847	0.9	0.946	1.105	1.131	1.152
170.833	0.828	0.953	0.945	1.081	1.159	1.149
171.333	0.85	0.932	0.943	1.115	1.198	1.17
171.833	0.821	0.912	0.916	1.117	1.155	1.194
172.333	0.851	0.914	0.897	1.116	1.175	1.157
172.833	0.852	0.902	0.911	1.081	1.13	1.157
173.333	0.822	0.933	0.92	1.115	1.177	1.214
173.833	0.845	0.903	0.948	1.116	1.158	1.155
174.333	0.849	0.913	0.916	1.067	1.156	1.16
174.833	0.831	0.902	0.877	1.057	1.147	1.14
175.333	0.862	0.906	0.901	1.086	1.152	1.157
175.833	0.856	0.911	0.907	1.107	1.146	1.168
176.333	0.825	0.953	0.898	1.108	1.162	1.176
176.833	0.85	0.91	0.901	1.076	1.161	1.144
177.333	0.819	0.875	0.882	1.112	1.149	1.15
177.833	0.827	0.954	0.899	1.1	1.153	1.153
178.333	0.827	0.935	0.913	1.107	1.163	1.164
178.833	0.805	0.912	0.92	1.091	1.152	1.15
179.333	0.813	0.905	0.91	1.106	1.154	1.174
179.833	0.808	0.877	0.899	1.107	1.155	1.152
180.333	0.824	0.878	0.896	1.118	1.155	1.178
180.833	0.799	0.904	0.882	1.126	1.189	1.167
181.333	0.807	0.918	0.883	1.111	1.157	1.173
181.833	0.813	0.913	0.884	1.089	1.16	1.156
182.333	0.817	0.917	0.915	1.113	1.163	1.175
182.833	0.85	0.874	0.917	1.108	1.162	1.152
183.333	0.816	0.896	0.886	1.11	1.171	1.145
183.833	0.813	0.897	0.889	1.061	1.164	1.149
184.333	0.825	0.879	0.891	1.064	1.187	1.151
184.833	0.815	0.91	0.919	1.094	1.161	1.147
185.333	0.8	0.928	0.913	1.085	1.167	1.167
185.833	0.851	0.919	0.893	1.086	1.192	1.188
186.333	0.8	0.919	0.884	1.086	1.143	1.152
186.833	0.813	0.938	0.861	1.107	1.15	1.153
187.333	0.817	0.88	0.88	1.091	1.157	1.168
